# Supplementary material for: DUNEuro—A software toolbox for forward modeling in bioelectromagnetism
Source: PLoS One. 2021 Jun 4;16(6):e0252431. doi: 10.1371/journal.pone.0252431 (PMC8177522; doi:10.1371/journal.pone.0252431)
Supplement: S1 Appendix — A detailed description is provided how to install the DUNEuro software toolbox. The DUNE and DUNEuro modules are downloaded using an auxiliary bash script and option files are provided which are used in the compilation process. (ZIP) [file pone.0252431.s001.zip]

Archive with 5 entries (4 files):
- S1_installation_instructions/
- S1_installation_instructions/clone.sh
- S1_installation_instructions/config_debug.opts
- S1_installation_instructions/config_release.opts
- S1_installation_instructions/installation_instructions.pdf
