# Supplementary material for: DUNEuro—A software toolbox for forward modeling in bioelectromagnetism
Source: PLoS One. 2021 Jun 4;16(6):e0252431. doi: 10.1371/journal.pone.0252431 (PMC8177522; doi:10.1371/journal.pone.0252431)
Supplement: S1 Appendix — A detailed description is provided how to install the DUNEuro software toolbox. The DUNE and DUNEuro modules are downloaded using an auxiliary bash script and option files are provided which are used in the compilation process. (ZIP) [file pone.0252431.s001.zip › S1_installation_instructions/clone.sh]

#!/bin/bash
for i in common geometry localfunctions grid istl; do
	git clone --branch releases/2.6 https://gitlab.dune-project.org/core/dune-$i.git;
done;

for i in functions typetree uggrid; do
	git clone --branch releases/2.6 https://gitlab.dune-project.org/staging/dune-$i.git;
done;

git clone --branch releases/2.6 https://gitlab.dune-project.org/pdelab/dune-pdelab.git;
git clone --branch releases/2.6 https://gitlab.dune-project.org/duneuro/duneuro.git;

## optional: duneuro-py is necessary for the Python interface of DUNEuro
git clone --branch releases/2.6 --recursive https://gitlab.dune-project.org/duneuro/duneuro-py.git;

## optional: duneuro-matlab is necessary for the Matlab interface of DUNEuro
git clone --branch releases/2.6 --recursive https://gitlab.dune-project.org/duneuro/duneuro-matlab.git;

## optional: dune-tpmc is necessary for unfitted FEM
git clone --branch releases/2.6 https://gitlab.dune-project.org/extensions/dune-tpmc.git;
