# Supplementary material for: DUNEuro—A software toolbox for forward modeling in bioelectromagnetism
Source: PLoS One. 2021 Jun 4;16(6):e0252431. doi: 10.1371/journal.pone.0252431 (PMC8177522; doi:10.1371/journal.pone.0252431)
Supplement: S1 Appendix — A detailed description is provided how to install the DUNEuro software toolbox. The DUNE and DUNEuro modules are downloaded using an auxiliary bash script and option files are provided which are used in the compilation process. (ZIP) [file pone.0252431.s001.zip › S1_installation_instructions/config_release.opts]

# optimize compilation using -O3
# use c++14 standard
# use release build type
# disable the external library MPI
# use g++ and gcc compilers
# specify the path to Matlab (for duneuro-matlab)
# specify the path to tpmc (for unfitted methods)
# set number of threads for build process using -j2

CMAKE_FLAGS="\
  -G \"Unix Makefiles\"\
  -DCMAKE_CXX_FLAGS=\"-O3 -std=c++14\"\
  -DCMAKE_BUILD_TYPE=Release\
  -DCMAKE_DISABLE_FIND_PACKAGE_MPI=TRUE\
  -DCMAKE_CXX_COMPILER=g++\
  -DCMAKE_C_COMPILER=gcc\
  -DMatlab_ROOT_DIR=/path/to/matlab\
  -DCMAKE_PREFIX_PATH=/path/to/tpmc\
"
MAKE_FLAGS="-j2"
