# Supplementary material for: DUNEuro—A software toolbox for forward modeling in bioelectromagnetism
Source: PLoS One. 2021 Jun 4;16(6):e0252431. doi: 10.1371/journal.pone.0252431 (PMC8177522; doi:10.1371/journal.pone.0252431)
Supplement: S2 Appendix — Example scripts in Python and MATLAB are provided to give an overview of the numerous features DUNEuro offers. For the volume conductor head model, different spherical four-compartment models and two different realistic six-compartment head models are used. A detailed description is given that lists all provided data files and scripts and explains the different steps for an EEG forward calculation using DUNEuro. Different FEM discretizations, source models, and solution approaches (direct or via the transfer matrix approach) are used and explained in detail. (ZIP) [file pone.0252431.s002.zip › S2_example_data_and_scripts/example_data/realistic_electrodes_fitted.txt]

119.029507351854	19.1046660278126	58.2144726102759
111.234106071290	-43.7280326923259	57.6818466446250
89.2321367037100	37.5433579629338	95.2567638755152
70.6218636372836	-56.0296071780869	92.4714575888824
37.8856194650667	55.6387033957476	110.816122510396
16.7428640048857	-62.9080577472888	111.621922762844
-21.5925220906797	56.0218091632835	111.913349490322
-37.7611198928819	-40.6182546211397	110.405199347516
-62.5724265865215	40.2500952247281	73.3011691976728
-70.8534438166674	-15.5784496855244	74.0746850914587
84.0453120368067	60.9860689321279	51.0692526049126
60.9692035480549	-73.5080385488907	50.1591592582798
27.7991224442320	77.3040308970789	51.3697083030720
2.02752511760900	-76.1517889055446	53.1406233036112
-42.9306728772884	-57.1837148521376	65.6295223646201
84.7117959542428	-11.4752997879535	110.675509343616
31.0280241119793	-6.40034999170457	136.235194892412
-29.0174477678808	5.06411269418581	128.228485078216
-69.8720197839562	13.3990103320772	75.2338303784332
58.4411006537430	21.0709043144528	121.611466866979
51.4312185421532	-37.7477271735482	116.689054586363
4.72238115629548	32.2224597161997	136.775305024791
-2.42372065696833	-30.6164840742222	134.986346618717
62.5560181446631	64.2911654197973	78.9491124543500
38.7370767499143	-74.1955019849964	79.2668890229904
5.74224345932018	76.5381693465631	90.9159792464922
-16.8950157991983	-66.9594944413706	88.6855127778475
-6.88421979440820	82.2839028885581	27.8480874808192
-30.3303815815753	-66.2275293800277	30.0002916958518
85.6891395305833	15.5242650409812	108.658506968323
75.6157465035136	-37.2434262961524	106.898534277859
33.4676501406396	27.5846334362658	131.755337055286
25.0890190154265	-34.2206116567122	129.324242761654
-22.3203873183983	33.9208451541495	127.566387600454
-29.9754884409178	-22.9136460749012	127.076455422529
111.152541218293	19.1365922544889	79.6142946947416
96.5953640127993	-47.5540626424638	81.1779894294660
63.0495402383316	46.0904870307054	104.765613807552
45.4145795274389	-59.5128905414203	102.544171464313
8.81774097525769	61.2685998051567	118.052330531247
-9.40112665388590	-56.3173165598218	114.792708632922
-45.4789232847994	42.6580670244112	100.430743773879
-55.5062266661230	-21.1202142357063	99.5452911188853
90.4883041439878	52.6616754705444	75.1356675062548
68.7348550231133	-67.8352284825131	70.8597361371673
36.4161079422621	72.8598017959312	85.2960459866956
12.3826358540756	-76.6020720341611	82.3736342114804
-22.8715633533227	70.2084203202378	90.4866344520846
-42.5059467154379	-52.3635121467469	89.7040992781691
106.732355122009	45.4292418594462	54.1160882553633
87.4253387953315	-63.1468731283337	53.4331719194741
57.9948548167316	71.5756151136535	54.2685010001415
31.3601044029725	-79.8391736239720	53.1952713243534
5.93186910958607	77.7883271763870	55.1892225015357
-20.6713370317575	-68.6709699353901	60.4754037815693
-44.2810868593797	62.8532888890050	69.9066843823472
-62.7944231043412	-37.7529684893035	71.1862770560271
119.490385794557	-14.9191738706144	58.6217926653422
106.765016787732	-14.8296559626312	87.8631498531385
-0.458146282379786	3.29634630962151	142.201362400724
-51.9387467547721	12.7662498182476	105.200433999679
73.7837347390366	65.4351570548029	21.8647042221938
50.2603253091409	73.0006192096509	20.0172759618658
-23.6583494371406	72.6213206976799	35.1462434214202
-48.4074814134485	59.1562870872791	40.7295521438597
-64.3540826978311	40.5192870168876	41.3362941426993
-75.0947239483002	14.7560195302162	42.2811083778471
-73.4941725587423	-11.2903316397001	42.4418130224249
-66.1352984894355	-37.4359030588919	37.6193585025747
-47.8033037201227	-53.8411793462923	33.6438236062434
24.6483310438661	-75.4351870420370	18.6618527191512
50.8665522380308	-77.0489292952933	18.6885614052026
57.6501468811933	-10.9410429463781	124.545683065468
