# Supplementary material for: DUNEuro—A software toolbox for forward modeling in bioelectromagnetism
Source: PLoS One. 2021 Jun 4;16(6):e0252431. doi: 10.1371/journal.pone.0252431 (PMC8177522; doi:10.1371/journal.pone.0252431)
Supplement: S2 Appendix — Example scripts in Python and MATLAB are provided to give an overview of the numerous features DUNEuro offers. For the volume conductor head model, different spherical four-compartment models and two different realistic six-compartment head models are used. A detailed description is given that lists all provided data files and scripts and explains the different steps for an EEG forward calculation using DUNEuro. Different FEM discretizations, source models, and solution approaches (direct or via the transfer matrix approach) are used and explained in detail. (ZIP) [file pone.0252431.s002.zip › S2_example_data_and_scripts/example_data/realistic_electrodes_unfitted.txt]

197.0 58.0 148.0
195.0 64.0 85.0
223.0 98.0 166.0
216.0 113.0 72.0
222.0 152.0 183.0
218.0 170.0 64.0
205.0 209.0 182.0
200.0 222.0 85.0
156.0 236.0 165.0
155.0 243.0 109.0
179.0 90.0 189.0
173.0 109.0 54.0
162.0 144.0 204.0
158.0 166.0 50.0
156.0 213.0 68.0
237.0 106.0 117.0
245.0 165.0 121.0
219.0 220.0 131.0
156.0 243.0 138.0
239.0 135.0 149.0
233.0 139.0 90.0
237.0 191.0 159.0
234.0 196.0 96.0
199.0 119.0 192.0
194.0 139.0 53.0
193.0 177.0 203.0
186.0 195.0 59.0
129.0 170.0 208.0
126.0 190.0 59.0
235.0 105.0 144.0
231.0 113.0 91.0
241.0 162.0 155.0
237.0 168.0 93.0
220.0 214.0 160.0
218.0 220.0 103.0
215.0 72.0 148.0
213.0 85.0 81.0
224.0 126.0 174.0
218.0 140.0 68.0
220.0 182.0 188.0
213.0 196.0 70.0
187.0 228.0 168.0
184.0 236.0 104.0
204.0 91.0 181.0
195.0 108.0 60.0
197.0 146.0 200.0
189.0 165.0 50.0
184.0 204.0 196.0
179.0 220.0 73.0
189.0 69.0 174.0
184.0 85.0 65.0
174.0 116.0 199.0
167.0 138.0 47.0
159.0 166.0 204.0
158.0 190.0 57.0
158.0 218.0 188.0
155.0 234.0 87.0
198.0 57.0 114.0
222.0 78.0 114.0
241.0 197.0 130.0
190.0 235.0 138.0
148.0 91.0 193.0
139.0 113.0 200.0
131.0 188.0 198.0
129.0 213.0 184.0
125.0 228.0 165.0
123.0 238.0 139.0
124.0 236.0 113.0
122.0 227.0 87.0
124.0 208.0 71.0
132.0 134.0 51.0
140.0 109.0 50.0
242.0 136.0 117.0
