# Supplementary material for: DUNEuro—A software toolbox for forward modeling in bioelectromagnetism
Source: PLoS One. 2021 Jun 4;16(6):e0252431. doi: 10.1371/journal.pone.0252431 (PMC8177522; doi:10.1371/journal.pone.0252431)
Supplement: S2 Appendix — Example scripts in Python and MATLAB are provided to give an overview of the numerous features DUNEuro offers. For the volume conductor head model, different spherical four-compartment models and two different realistic six-compartment head models are used. A detailed description is given that lists all provided data files and scripts and explains the different steps for an EEG forward calculation using DUNEuro. Different FEM discretizations, source models, and solution approaches (direct or via the transfer matrix approach) are used and explained in detail. (ZIP) [file pone.0252431.s002.zip › S2_example_data_and_scripts/example_data/sphere_dipoles.txt]

133.062778630319	122.122431180880	126.459594879281	0.0598666259587294	0.183131829922543	-0.981263838101424
120.557472275046	122.763746383749	128.178130643006	0.501361440226641	-0.830229558622061	-0.243630019176797
130.986979953821	130.897702750154	121.545469395148	0.709668384198881	0.213610363756818	0.671372770496562
129.160048342097	129.195093797036	134.166292931636	-0.650081324849569	0.758985697825335	-0.0365373997216351
121.583480488969	132.040667826428	129.468397101407	-0.679546464656945	-0.444355456301822	-0.583750658095601
134.367266136314	125.547451711031	129.110330103311	0.142200100302576	0.974381138733002	0.174242727123158
125.335648844197	125.937427530143	134.545917768998	0.241639955615835	0.952104944433353	0.187366770361072
121.308065477145	131.517655493025	129.834196576433	0.661778443450139	0.464731600444708	0.588280401962204
132.594417116472	121.580036057155	127.408029392558	-0.677654567947856	-0.678033201570735	0.284702062000164
130.315228899018	120.563702175311	124.097703037416	-0.715531942958432	-0.0545107507336257	-0.696450010166263
124.351647593146	124.825763659438	119.992937429672	0.533588840365310	0.729443502059947	-0.428012998330803
119.430019824348	128.817208052817	126.517138702103	-0.233568939606046	-0.972337208335696	0.00242976073998053
128.915183577019	130.658974613903	120.383053828152	-0.191256048880516	0.881357094513302	0.432007865342385
126.781647539046	131.594106415823	133.299722886198	0.513620662191865	-0.684682562649555	0.517110823492632
134.555160218482	127.746089133480	125.210333808226	-0.118066947052604	-0.635230448820560	-0.763244700541647
124.973506181893	126.240436412382	119.506243534679	0.913668848554011	0.297261901789933	-0.277208580181458
129.646903430369	126.244745628834	119.701815769307	0.883919028701411	-0.307418995516400	0.352392837463026
123.852114048244	120.747329336416	123.559807620568	0.795644527851202	-0.545493488578313	0.263413437810412
124.353416819191	133.266085227258	123.182700772562	0.779729539402408	-0.0508392190078193	-0.624049051913377
126.989337147175	130.500068402956	133.970610265838	-0.873841280628340	-0.435046591436966	0.217107990522923
129.341764546007	132.584595704410	131.916139708080	0.840295114427756	-0.511213830428063	0.180456477434066
122.112398320985	127.289545009751	120.928137557996	-0.698149391031599	-0.470621373973923	0.539539572377323
123.777084052431	133.983274716554	125.701274845073	-0.848690534290478	-0.312305412084097	0.426836861797017
120.298401143503	129.150674408975	130.362019088758	-0.339385581967725	0.323322582635833	-0.883334554011176
132.156431086547	129.802376926020	132.137888867444	-0.350347977835228	-0.628514200465645	0.694425081804940
124.226002285734	129.129139568526	120.027790782042	-0.473554747752220	-0.877173094711897	-0.0794560431615229
128.667155204134	120.920091723388	122.407037026786	-0.0910495052417799	-0.616042316857576	0.782433288808686
127.361790799863	126.489543375314	119.225133991415	-0.928787136350231	-0.370130428999781	-0.0189187969695538
121.439325831566	121.561920187787	126.411620234451	0.666079389616507	-0.639571864533114	-0.383778682088698
131.886111776004	132.762318553147	128.939483592211	0.630314690349694	-0.292413567121885	-0.719164582618210
131.476049484485	127.483807582738	133.369529906934	0.0163592683490574	-0.997796958950688	0.0642931026459485
122.232237021932	131.442729545749	131.286092669121	-0.130257013279041	-0.757239016384786	0.640017329887422
126.036691503761	131.631628987487	133.201616697551	-0.475760628013331	-0.738558212934278	0.477685661224709
122.080506565724	132.968089553095	128.010193761789	0.751762877428299	0.561014105686181	0.346577191029442
128.781852732903	124.786179027870	134.263883089753	-0.734523899626989	-0.678066199048494	-0.0264739605025279
121.733666136544	132.739797120047	127.400570417422	0.712127995803515	0.668377619056036	-0.214814049675186
131.916091389408	129.819072514627	121.640440726304	-0.743692851679583	0.0269577646325696	-0.667977710172057
125.710455209116	133.066638676198	122.269992663350	0.498908308925690	-0.464439518360047	-0.731701054441222
120.363788443236	127.899848674887	130.998870907665	-0.498872742046628	0.129273420935883	-0.856979795492526
125.937915151019	128.817514062401	119.489432883827	0.971702251377058	-0.157948588487628	-0.175633077931020
122.861019094986	125.075465927744	120.675048958873	0.539126334325146	0.639967542736372	-0.547525652258505
129.239601849629	119.744418645039	128.783458089409	0.344311921565206	-0.122521972808632	-0.930826335492908
130.200917365910	134.028525583615	128.092682999360	-0.874279451808184	0.432444811380159	-0.220515136116231
127.050600743692	131.486167737911	133.380575098850	-0.966804667629448	0.212567183940421	-0.141788317436774
132.580791720827	121.972257470488	124.898436575860	-0.348289641191316	-0.663416710058348	0.662248136769129
128.883989837563	119.759573314319	124.793916660405	-0.913002090910028	-0.316131946101396	0.257852234134323
127.362285207571	134.763375440065	127.662382974550	-0.0342117290929419	-0.0833777853165084	0.995930571128422
134.091054040850	126.970137491929	123.750990794049	0.0996060206178596	0.972947636569508	0.208450322980039
121.157098514899	131.007210766283	130.262324954689	0.440070142299185	0.857814803506511	-0.265503357308079
134.167467593429	127.169001117572	123.927729354466	-0.386370403513308	-0.151941519778923	-0.909742648146296
121.169145678731	123.961028908522	122.804074286966	-0.664142982325169	0.450012776963665	0.596994639504980
123.880130612245	124.613164488305	133.738652034603	0.509031079597923	0.709698538821643	0.487047578782400
122.052382556877	132.087196250750	130.237516940939	-0.581108686625742	-0.0481490178685703	-0.812400373219017
120.079443753770	125.339734244437	123.807913086447	-0.122206762696975	-0.747010826195042	0.653483230617685
121.720997247784	122.012654789291	129.845789467145	-0.398603302724558	0.734948149355827	0.548604251547068
119.798257323887	128.713122911156	124.542336003778	-0.353483528884088	-0.806779299266240	0.473451747365163
123.072434412541	120.767550895108	124.436641517239	-0.754773834901559	0.221720319598941	0.617378780024823
128.050850503897	134.670853040707	126.054628725666	-0.413068299819079	-0.0554410037649908	-0.909010932159842
125.861406162446	128.029688457386	119.352559529240	0.535602672007153	0.843790673088457	0.0338685362501375
119.211447729678	127.101621931167	126.589967665213	0.0114641286046978	0.999485636741433	0.0299505543004895
124.825712620581	119.532232961530	127.587307288252	0.501624760035780	-0.212011582560903	-0.838703576348085
129.264886648803	130.199787419771	133.743266933494	0.956897254027574	-0.129891475110556	-0.259761140142426
119.695217126109	127.509888367928	129.687035730607	0.342914619550392	-0.0343367033904546	0.938738810585184
130.142099847671	126.935223863775	119.861161677175	-0.758214855707860	0.557082174648885	-0.338776745471673
132.494669365984	124.502438798117	131.940728347255	-0.696738245658049	-0.141812196228182	0.703167915961958
133.925828901339	123.473278856822	127.659645365053	0.431514720978550	0.882447912671672	0.187298497058074
119.820166443132	127.191372561057	123.958065313235	-0.195326746009408	0.835507592490506	0.513589841394955
123.524679003952	133.249826912560	130.114772469616	-0.143937032084312	0.376134615624444	-0.915316820409093
127.611025362227	134.520967924509	128.975269471545	0.477382669317188	0.186721625119960	-0.858627289193721
131.558586950017	122.533223992154	122.515895059784	-0.442945452038086	0.368457289057038	-0.817336254340595
125.281728666999	128.465717399566	119.534129914685	0.538448735273921	-0.794792763204644	-0.279959681096121
134.534129000505	127.292552872592	125.002172925280	-0.245025574909540	0.451640113484663	-0.857894909375158
128.351595194355	130.231368230790	133.969322046486	-0.599323335590447	0.764268657837384	-0.238128028724433
130.842359531236	132.242628891535	122.688258410067	0.866379013231911	-0.438618330175167	0.238749588199955
125.154364509925	120.455339851632	123.178867552658	-0.491634022951451	-0.331497331091105	0.805236305040978
132.965156886080	122.714731033201	129.625523415747	-0.585746063152519	-0.810454978700020	0.00801729391228738
134.286125035766	124.249032239851	126.570397456006	0.220877193689614	0.692290535781284	-0.686984045939542
130.973165658779	123.084139916668	121.548395240329	0.589781256300998	-0.387772702860106	0.708371654311905
124.573977437378	127.993564905694	119.653759920625	0.446023408347834	-0.855507923394588	-0.263000593563706
133.381944893507	125.284822428793	131.143542599693	0.129774505753243	0.970758812741900	0.201955205777018
126.444432602241	129.217706671854	119.542579401418	-0.631906372767137	0.728769000989555	0.263799316248101
123.936678081900	125.185992028981	133.940132124619	-0.885948438032841	0.355199525120197	-0.298209091916322
120.162042883583	123.533806978345	125.561998466386	-0.324227834771165	0.262592742920253	0.908802158076894
124.162800192973	133.019623627996	122.931286612173	0.828332811560145	0.0118301190881113	-0.560111418893801
120.882951996208	122.422149261466	128.570033864287	0.479705814044917	-0.367781203203174	0.796629975924789
124.466907199629	132.781900412170	131.581819342625	-0.869269657015533	0.0108072283992867	-0.494220059494173
119.887172564219	126.347112863328	123.866084835933	-0.209038889603545	0.937205324569340	0.279193342026980
131.474293221850	120.614582704215	127.217131581293	-0.0528763666934742	-0.0709217027938899	-0.996079415467518
132.197454368674	128.655188094065	132.575555618844	0.209874982489126	-0.973267729012862	0.0932867589067996
134.692962376696	128.284771115926	126.912289963961	-0.158293506021757	0.924082162296634	-0.347872567582610
134.183548313160	125.561009560082	124.323072629614	0.286911167980865	-0.274858990686471	0.917678874621548
122.756648012450	126.670618894372	133.536472442917	0.616875187422647	-0.697134176493414	0.365334015808990
125.795232180273	129.118725867459	119.590577944326	-0.417453419622813	0.853482071708404	0.311931075267518
126.099657406771	120.337665916089	130.955083787883	-0.944475952795286	0.252474171745848	0.210290197566802
125.060283168929	132.711573177352	131.945243214951	-0.406539270085481	-0.673030071883861	0.617864341274335
124.725843870742	119.591948835622	127.888252129587	-0.761114015885550	0.302449105261370	0.573785668650906
134.571135384431	128.789464907217	126.438106472321	-0.0227792909041588	-0.210503694914580	-0.977327631008769
123.878594683550	120.128494253346	128.969578032002	0.869395918642059	-0.452086172090119	-0.199421236716236
119.758726870121	127.572910399530	129.841784146026	0.286742769698781	-0.482112072100581	0.827856590213762
125.201850632453	133.517246897196	130.890006649477	-0.480096735362280	0.348131881313779	-0.805177817570386
133.568831770200	113.731310238323	122.085498887661	0.167444346366699	0.414250611267828	-0.894627756071798
134.932022784564	120.356841453086	115.324750149752	0.738266658270238	-0.231763235247000	0.633441508013438
133.516380292152	129.613170184506	140.930833768115	0.355260297849966	-0.934722553857168	0.00915795186095815
138.040504060432	137.768132697174	124.651683942128	0.693418519844633	-0.637885613965974	0.335071186215305
124.856393874751	114.963889714292	117.309953458829	-0.942373053388361	-0.0912944013347402	0.321866991989591
130.953268436250	111.977295311892	128.431786480191	-0.723191584564884	-0.251610683617580	-0.643184262792574
139.649112654624	128.897336513857	135.930848963218	0.106894542058766	0.930940606863679	-0.349174946653295
123.214775656112	133.392973061767	113.282785556172	-0.231487140584506	0.855754734926038	0.462706750972661
132.901484352209	135.846259495060	115.586141082583	-0.888855302244810	0.443250664614642	-0.116039217465325
138.652032824604	136.668461865240	130.756457934644	0.663956898259541	-0.714591347509472	-0.220273564728421
141.389528290599	127.098880885385	133.024259136570	-0.164514063854346	-0.898173495229480	0.407700251730837
122.520762718669	133.687735432931	140.363032146809	0.947229703792554	0.260126542990640	0.187323436560430
140.631314758325	133.544050299786	123.162987668335	0.239465258517058	0.0690276912332885	0.968448020188157
128.345923091306	115.522445236644	137.479228391749	-0.913990679689510	-0.326767742921524	-0.240507545883036
138.222908250230	120.485923036040	135.658702657704	-0.295217833872430	-0.907164993356626	-0.299830127558828
129.603329129946	141.918072780200	123.253831028126	0.774526399399065	0.0235697272394675	0.632102305478929
119.265991487951	122.514189531146	114.216314429200	0.769223808459152	0.292602856521509	-0.568047798037322
119.346400562382	125.782433425166	113.461168909971	0.529928255248619	0.763905876898437	-0.368271442728301
117.632679498355	129.437320108968	139.234082609901	-0.795912291319546	-0.0220886936138732	-0.605008854597106
135.864263056802	122.808813965265	114.866624538816	0.207812872169600	-0.867707337842912	0.451550424663945
120.786300368621	140.795501131544	123.200778313844	-0.553270585207704	-0.443405693271820	-0.705182990944947
120.909359840928	113.183205453078	123.080779299295	0.754494284685240	-0.151450929367592	-0.638592977076166
127.340985430856	142.593711842436	126.717369656570	-0.682773944240996	0.0281626741416470	0.730086710501420
120.570429430965	137.876030529582	136.150550924256	-0.682948642021571	-0.662541055272571	0.307604457768740
134.674916881025	124.023030848244	140.251162422174	-0.859630344046390	-0.260914219724721	0.439271489559847
126.285689606223	139.176075257632	117.274109193404	-0.391867257701270	-0.588119016058958	-0.707499876531106
118.294338531238	122.398022407926	114.900691729138	-0.00758241286156047	0.936448558876979	-0.350722972718392
123.763286854886	132.348719941361	141.292476447598	0.0985891648105961	-0.924467547163004	0.368293267416562
142.375651699209	125.741904954250	124.683422420795	0.109593871885816	0.973963228342906	0.198456073429211
123.636393358254	140.231849311475	134.547470712632	0.558627673284577	0.513524569323429	-0.651327597558899
125.619811264637	142.519385303544	126.222980788580	0.908969506263570	0.0601849127804530	-0.412495106585002
124.915056747790	126.881986435614	142.459595222181	0.775014718256810	-0.624019647018637	0.0997580403779749
126.340689402032	112.809595042953	133.446527490862	0.469480052588545	0.347019091587159	0.811890528516918
135.103970756628	121.432410547006	114.888534124284	-0.673728855153086	0.387776644491780	-0.629061764631112
139.310431729326	134.208465075169	120.687211242432	0.431435129085072	-0.885925849691424	-0.170291274702716
112.159668482833	122.630002299163	124.993091792019	0.308038006666442	-0.879592458155140	-0.362532335117246
142.049843088169	126.325370806227	122.949432327140	-0.255389050173902	-0.392715469059007	-0.883487970157509
112.883629991174	128.440168432363	133.481821708466	0.305087453000124	0.821378191317678	0.481933099973011
139.169596098607	132.810015544380	134.842490049139	0.101529225102384	0.717511185938807	-0.689107766973205
132.377393037654	122.949287939158	141.072504251864	0.559690954709532	0.828337276218695	0.0245640396296438
113.473032087095	123.243748255756	133.802331358961	0.0509116634183595	0.827974485464946	0.558449866995270
132.774134261983	120.408476021308	114.093754025166	-0.442240886726049	0.703042558749909	-0.556914857670487
118.378544765491	132.462708873129	138.797852406552	-0.112706300452556	0.867705916624144	-0.484131936659577
131.924959527277	136.694881629667	138.185438920374	-0.670939803272250	0.680546485313355	-0.294442289273525
135.736523579754	123.067458896849	139.311306844215	-0.132299979279152	-0.967570908299671	-0.215181906523029
116.289230273392	134.490422086355	118.483369866443	0.160983295927939	-0.631859164070574	-0.758180964686013
114.082315677651	134.527058968545	131.453853952721	-0.173611523592738	-0.704891067334624	0.687740955642213
133.591925840565	133.597994845016	114.495081858019	-0.396332412835601	-0.709163028192593	-0.583102407798684
115.047697999414	128.218382685404	117.049220105002	0.642092124322009	0.0522792553626074	-0.764842848788156
135.152690179978	123.715763077957	114.111732829074	-0.565411214498983	-0.810863210901483	-0.151033147770026
141.603986090513	131.831929569462	129.595389547614	0.331936772822084	-0.622605279703622	-0.708647052158996
137.004185763516	137.334568957258	120.960715963233	0.497854654511135	0.0246632065997956	0.866909723801628
126.423242137865	126.722397621460	111.413137349425	0.834647087336895	0.549281743219302	-0.0406670157007252
136.111403415865	126.385792567150	139.647730113455	-0.395005446271793	-0.886363465936857	0.241517087735060
130.833238389718	115.640842772978	136.981774919291	-0.0221405116363115	-0.664139160204426	-0.747281053973297
120.830416195063	136.778734612482	116.527532045764	0.894967950998765	0.0987141307888493	-0.435072277981113
124.451686581370	142.136233401743	129.785774062697	0.0544120302770683	-0.171870514011120	0.983615706144773
141.929472508742	127.899870122568	122.565917865757	0.212748028621173	-0.805693147298758	0.552808130108111
124.915009216228	125.231186184858	111.641480829229	0.436013288586402	-0.898847845884243	0.0443278933102778
135.040834702447	139.927272449633	123.595502342357	0.853047062897260	-0.471979079963406	0.222590333481161
134.296470903357	124.491883238818	113.441575951876	0.603012710978659	0.776977248650145	0.180781706702362
134.835162263648	118.102127230374	137.138939415829	0.629395071933192	-0.274264936976452	-0.727076741322067
116.521163274192	137.577591118135	122.345051341700	0.603140328566362	0.734441390416834	0.311155247584625
137.830308425332	116.263331806971	130.284566261316	-0.712226037540756	-0.614812650790568	0.338732159496067
132.007828992864	122.200986510245	140.973228628466	0.0914357065716888	0.951424583169068	0.293991112289643
126.504894125499	114.601211783161	136.454359889861	-0.877427580094772	0.312537885788340	0.363924321303189
118.536627035441	115.768673768169	133.751935214215	0.652322647355077	-0.685700153138538	-0.322940340826984
112.103666115120	122.440224682678	127.817120459731	-0.274595688598211	0.802022675555646	-0.530430801988192
135.655399031233	114.023504786699	126.766248873146	-0.607836592978040	-0.417596636304386	0.675387093142970
136.716084318026	123.674163683201	138.742934825625	0.659177848952325	0.661232779709388	-0.358128153722074
123.884261847155	111.830629060989	128.882116116925	0.151239734520623	0.0910606006251403	0.984293914293856
112.555532169514	132.481280479664	129.161692253148	0.220590608451103	0.800869687965508	-0.556729311569997
114.332876162339	130.272651368076	135.496689161337	-0.169605799672715	0.808095532098794	-0.564105915338021
131.359887438492	129.102306305869	112.169905943657	0.674200539187517	-0.732494368758181	0.0943696598320444
128.851139134757	131.744889001908	112.254854620474	-0.453396220524231	-0.830294374644404	-0.324103561609868
140.855314380885	132.421013367612	131.690722489661	0.440530598812748	-0.830075452664760	-0.341917437977468
141.223273293410	125.712219479250	133.276951342121	0.312660357431669	0.774770770259495	-0.549521386701382
137.354989960419	122.245207893901	137.654864379588	-0.597718103601046	0.332753624928733	0.729388849465329
121.141327601070	112.983782352455	130.547055198142	-0.892698557322112	0.416619765095358	0.171805870350545
125.205722072409	119.790942459834	113.282490892982	0.261571443914640	0.839872970749072	-0.475598331298101
125.374373976252	117.213723997808	139.039358041018	0.709824724994152	0.496615243203341	0.499521931455529
135.502230388027	127.990645972807	113.958117506070	0.833534280850741	0.0665207218868629	0.548448353271562
142.072203947242	122.998639311328	126.578359380655	-0.183280730597434	-0.609063814488103	-0.771653707094622
125.213269671158	142.350024447756	129.131746745108	-0.201832893348557	-0.157735368399463	0.966634903527922
132.532813319608	127.269741469222	112.416611631375	-0.839190175305473	0.446751052674341	-0.310118278411865
132.785111352965	130.250230806020	112.881625931383	-0.759219706255382	0.629246548223810	-0.166235432991620
128.349088687241	136.378942830704	114.607446143255	-0.833485934224962	0.480454434841288	0.272882270385017
135.450530468986	120.046154486812	138.117219408263	-0.796384702258628	-0.543426443076245	0.265441343754016
126.174159447868	141.520839969589	121.358794990427	0.637951063030448	-0.247069617105441	-0.729366194364458
125.235287417629	129.668389679389	142.268447400458	0.910993359915285	0.411062074169817	0.0334524942189236
117.300886097159	130.481087252646	115.288073555594	0.373797658618010	-0.757805072404002	-0.534796019665871
123.545878330911	114.800899881735	136.089059346251	-0.306571156968086	-0.511351200697771	-0.802828795734307
130.151126661601	127.706264949509	111.737903466966	0.463763155583831	0.875417747664652	0.136262623623192
119.832854931180	116.307228147875	118.187698275655	0.782282393663361	-0.613466327661025	0.108135661973367
129.105436011002	142.335448729726	128.936788956372	-0.671775546109043	0.182886874298699	-0.717823102762198
133.690516161495	133.617902104989	114.558120510889	0.830999740888999	0.160957565147193	0.532477316760351
112.198269164676	129.219011398849	131.398267009902	0.294230118553901	0.0739740805676061	0.952867500096385
125.808525748986	142.481058104886	128.509049058953	0.448149008837546	0.120831916416701	-0.885755109413992
125.122406763119	121.710110934539	141.555126839432	0.365104775513841	-0.889102253792011	-0.276035659288713
127.113515374160	111.517757430338	125.090214861832	0.671446848168485	-0.0858724342817828	0.736060496912536
135.274024674886	108.137485284366	138.104325926496	-0.373914635502031	0.343217023496808	0.861620519799392
123.473511547593	145.548918541360	140.822499779021	-0.927951445916214	0.0926036536749370	-0.361013403280349
113.047032411993	118.439323778046	143.720930539623	0.0622843450660026	-0.908523216403640	-0.413166099305453
128.547254022757	149.608910219589	121.168775113956	0.491659960858763	0.185773395789340	0.850740106204743
109.115581550444	117.247515959597	138.515061083766	-0.0423723844113796	-0.728987963056836	-0.683213825063237
149.703947908729	122.016856570210	124.305741119373	-0.157779032586597	-0.195534358624825	-0.967921531671455
106.757902638152	134.599235082042	135.948135032583	0.312975150278781	-0.246388377660247	0.917245508390162
125.838633382675	149.473724727596	120.585724947555	-0.961730152389565	0.0280914094590754	0.272554557289633
142.004378982247	144.468725536888	131.155988387132	0.348513887095003	-0.489514882493801	0.799320492868169
150.168911899096	127.525059159648	130.238183795092	0.131303613302835	0.197445881753867	-0.971480563321808
117.061214106245	106.700248270994	133.058103226158	-0.376978812501265	0.429473042994048	0.820633828370833
129.948462254227	109.180147555858	141.876808434755	0.988832146716809	0.147829720507151	-0.0189039507565025
107.956974070249	123.021487677623	113.996361926771	-0.496660869447050	-0.293030390641843	0.816982968562007
104.164065929121	123.544861905451	123.239396875756	0.147208513126326	-0.988995483440972	0.0147508439247944
146.677629925510	119.780770398293	116.596461925263	-0.370099298223367	0.271514897111693	-0.888429046182641
104.407808767721	131.110793989129	122.499525791311	0.0947622293833372	-0.450878423586965	-0.887540853722257
147.638800144935	118.666778484155	119.777995586730	0.459137391840642	0.501861795625679	0.733026325247015
118.006897601240	132.108747384037	106.009887818034	0.775170576875200	-0.451399524093025	-0.441983083834167
123.184424203826	141.766415072709	144.746953745478	0.984455185870083	0.154916394407395	0.0827580676267490
143.896392163565	133.051207987929	142.015152804478	-0.0300614233551383	0.938363911784396	-0.344339193073558
134.256767684530	148.301374277350	120.585112887275	-0.867611896643077	0.153101396125294	-0.473085150166319
135.740427966914	147.210905284467	119.082662913740	0.828027253804981	-0.474869828908256	-0.298109900118773
124.890868859638	103.711824946306	126.121098127627	0.461012535755272	-0.00826332649363431	-0.887355148354791
116.277001291210	132.319528476499	106.893286805671	0.349764707924979	0.934862519171425	0.0608006524521767
111.588282554962	140.738223025265	138.013636706484	0.747716326015497	0.440388608349034	0.496968982378466
140.558631625482	129.761956791236	145.870482323667	0.804687345895211	0.0742281582405995	-0.589040283750042
145.174487518339	127.406451650474	141.733730026764	0.549202752436754	0.470809040665875	-0.690445641555635
125.877074037033	126.797725903638	150.372165549466	-0.981093224571058	0.188109036042220	-0.0455090678879508
144.818693157760	122.474847830002	112.523219557238	0.646665765156365	0.291968874528941	0.704682598395219
113.393516663040	117.774773435290	110.347108178134	0.0467765730829884	-0.889498592548228	0.454537353872410
137.985291420578	147.154832985844	122.454003990574	-0.840144323030899	0.503429374470859	0.201783005723558
147.396468725467	133.588995533983	136.387715450747	-0.228845716053756	-0.490016917661903	0.841137954588290
118.090885833236	127.921710143415	148.618004884242	0.717946239546218	0.642233594925555	0.268494332659821
126.611446824155	140.502664932310	146.107251664101	-0.299570278450140	-0.782016554634561	0.546541632949217
144.750622325422	112.575049091103	131.939250786923	-0.461379059663311	-0.736916872535081	-0.494047453467088
118.680346238938	147.744307672205	133.929434356206	-0.0545033454785569	0.296627317975907	-0.953436741248241
111.126945352408	128.531445520128	109.875140561936	-0.410922250803438	-0.859484375247314	0.304022223694865
131.425495090934	127.097899815803	104.022502119983	-0.195249987593234	-0.979863179520361	-0.0417802796195845
132.907683213557	120.699117947246	148.747601348322	0.658721362442459	0.751388045924241	0.0387578521605847
114.301863907814	144.284503168035	136.357525849205	0.358154554929651	0.634121126286104	-0.685285131883647
147.811495431864	129.288490195466	116.549905717422	-0.0302003101541325	-0.962148442661612	-0.270847402702017
124.559205341463	126.676343104976	150.270104590422	-0.590073370338450	0.805757027898677	-0.0506855956787894
123.378904965745	135.545960768639	105.519445414660	0.0523485071586092	0.930890932859153	0.361526907600087
138.935688620407	127.335865637623	106.875722834592	-0.807534198917411	0.352270828782345	-0.473068473656631
133.779675282248	126.392262384569	104.611908119313	0.810604738738863	-0.524848672958298	0.259718747933246
121.422548425630	105.372772650714	133.979618264480	0.172181793469655	0.262045148461727	0.949571361281102
114.794427261769	140.240258431607	112.057458355554	0.822240988725775	0.133627193574815	-0.553230087392740
145.866702148393	129.476219242550	140.618953275001	-0.413372048060422	-0.602992921753351	0.682292522454768
150.178538451144	127.836366070681	130.100942931541	-0.132366757258982	0.504117336857560	0.853431164331596
130.952361027179	105.191659987528	134.505674400829	0.861052798489046	0.297890181776457	0.412128035706590
132.567063701884	104.354296314921	125.066116253038	0.907090844219237	0.251799035577538	-0.337318019109348
116.432075087159	131.326230620099	106.575439009411	0.712037737378057	-0.514812542278090	-0.477462361723631
135.119326900392	106.032645114050	133.481246775984	0.786381847765810	0.117022726371444	-0.606555249764624
118.690168629066	138.518485383266	145.596537233101	0.159875277757091	0.869590586341179	-0.467174600881617
130.406372904509	104.062754033607	123.863222814315	-0.537639744765992	0.0353626787361214	-0.842432778208781
119.445366786658	125.937083339862	149.121431354808	-0.508226080854697	0.850942630078321	-0.132675887238283
106.223256292105	137.191252079626	123.532248286571	-0.166369747516104	-0.00365233615545373	0.986056675628757
111.810315316281	126.801885004137	109.201285730211	0.494420638531765	0.755212142507690	-0.430352009409491
142.531511739994	115.990134507806	113.394302483364	0.132395528502572	0.838994600825801	-0.527787347155726
139.503183352772	138.729698315898	111.073776861258	0.802303328322861	-0.0472807014613538	0.595041094909740
120.958841556623	147.312262326922	117.076472208720	0.588679263439270	0.489404783418813	0.643381444217491
142.203678315296	116.784767781139	141.562183778532	0.666228922580186	-0.0671943709276441	-0.742713901332998
137.084842571032	107.378976731566	134.802012318440	0.552226766796641	0.537307985677941	0.637452528867870
128.514693737953	137.217618996675	106.003191553977	-0.831234678466940	-0.473926441886958	-0.290590152954862
145.610363805758	115.474721974001	118.730639357196	-0.352716900013290	-0.850109884106922	0.391029376631386
142.143917354428	115.224389565090	140.399879329588	0.173316836576787	-0.634370306647500	-0.753349579015594
112.921498955252	144.554653512339	120.582060424502	0.123536141435876	0.426630591391198	0.895949306740249
105.508156500465	128.616320117284	117.886923007570	0.00872623607071031	-0.980854470185973	-0.194546552578636
145.025155379394	141.319683931144	122.804713876165	0.274551254033702	-0.572038908847593	-0.772912087933018
103.982675123278	123.010716270073	125.640451971575	-0.174953089630818	0.981044292458198	0.0833277424620645
113.650889656844	125.081539920984	146.122781282320	0.231825995098489	-0.970619464487131	0.0644559008571825
132.594412744555	104.329152757222	125.484997908184	0.689640294103873	0.216362072453796	-0.691074321872708
146.501159644374	133.744988829086	115.965060117058	0.0923181832865271	0.768648470932094	0.632974629166469
104.071463290365	131.483568159557	128.319022711529	-0.159342496284502	-0.920114598601283	0.357769610669524
143.094553663741	124.072034501203	143.731776964889	0.535285598819962	-0.577907010350117	-0.616029881648726
107.558208808652	132.618685824577	138.747643375448	0.415640443498329	-0.332132090402724	0.846717955551451
108.530152537612	113.715436661689	132.472212681038	-0.612085232825965	0.757565422936571	-0.226817763253493
103.984622915440	128.257055920043	131.033884984650	-0.180356883970295	-0.338069450292505	-0.923677671692593
132.974676811746	146.437225549845	115.421679745332	0.254014313438089	0.436154607605960	0.863276251748342
141.094127205799	117.475409650987	143.068533131255	-0.151533070161787	-0.902891801035604	-0.402273693236367
140.591016147541	144.986850589682	120.729634305581	-0.742262149158971	0.364933463024885	-0.562023548875464
131.887718685516	106.785522116665	116.274092581258	-0.970396785500083	-0.241199171329507	0.0123708706672197
128.631476533349	103.990452402219	123.068206049834	-0.153587204229842	0.155845934517844	-0.975767910617643
118.671883816543	148.736781904985	129.390563375010	0.670972179216133	0.330092951478512	-0.663954048185685
117.818635395292	140.792373042168	110.476290069688	0.913361731882379	0.158928946950023	-0.374849218425461
144.348643147392	117.058823754858	139.155558226896	-0.0914352147230236	0.702920234673408	0.705367099597958
110.323977887617	110.585271531040	127.164243105266	-0.255184863339400	0.268540902584537	0.928852232145423
142.558577275463	137.099686570970	141.264887112474	-0.746893309500969	0.375505289201954	0.548767858027460
117.805218498547	108.006772256345	137.113025908114	-0.720277551648001	0.563845299808086	0.404077624320242
135.307553918717	133.736726132045	106.187478074259	-0.236682749667449	0.948084602955642	0.212407301306474
124.926356472522	105.183559535087	118.796163826486	0.965995281382597	0.00538999829379308	-0.258503509192720
131.630655412869	104.475516156306	131.331819250894	-0.628189992930897	-0.269514811426227	-0.729889785654906
129.832508324758	114.042452234833	146.277936935875	0.885195572186983	0.435785579908438	0.162848786683922
112.946580012882	144.204153906140	134.353806839966	-0.388336721314275	0.0753599959765238	-0.918430978291400
128.200389359737	149.119456091108	134.539809521373	-0.00714089207893137	-0.322283449382117	0.946616282299582
106.981435203454	139.065443469020	128.114512172370	-0.514093707780820	-0.856753602839250	0.0409990687959256
131.630630951686	138.565876513876	107.192229871713	0.870712545911895	0.308002302933952	0.383398283484692
127.906481318654	137.464939966504	147.909885774829	0.936490072440149	0.295676542149904	-0.188578171173972
120.318753462582	111.652157167674	110.648710598230	-0.955039598966626	0.255475527059864	0.150438091848946
128.747242441001	125.228543190259	103.732660559841	-0.995905883621927	0.0452859513495286	-0.0782346060103699
111.897962496079	141.271484576313	150.274303238083	-0.526126203121764	0.529057895242028	-0.665799490740833
132.746722853882	127.200324682544	96.3344648430484	-0.982236744853552	-0.0352688635909688	-0.184301612365436
115.587649213050	148.994361867068	145.959068953303	0.151841619965783	-0.598959423713413	0.786251697099004
119.389073928335	156.766667168552	132.427644978102	-0.911170302915725	-0.164056468661967	-0.377960519333212
113.468298286646	106.664221117643	146.411057312488	0.760025162813075	-0.635512091591888	-0.135963720644376
120.818884368611	98.4235327043568	116.108750005053	-0.963602793952453	0.116772255884843	0.240486789122796
151.570406868715	141.383032070168	139.761798257861	0.141190591546948	0.511088918570761	-0.847852188870674
143.151934958196	126.892657935643	100.306490024962	-0.788545906297360	-0.389905784214269	-0.475572111354242
122.776112528813	134.520554816056	156.983996229480	0.929149826636180	-0.305901845872416	0.207616618684065
126.652254714487	99.8878107803004	111.564707034474	-0.758777703127386	0.329579127356560	-0.561813132676353
148.556919134693	115.537859498267	107.574280642951	0.717985420114263	0.248212650109329	0.650297944660022
102.019418010379	137.188321584618	142.671905651459	0.376983879424495	-0.377029794075016	0.846009272427796
124.099620979756	111.165321367544	153.726218478224	0.884124587105756	-0.437746061801494	-0.163407771701225
134.137108794960	147.098078872410	104.227891979720	0.672628450474150	0.437411843184353	0.596859989490677
140.044650215853	103.476888722606	142.809501465176	-0.221674374705872	0.456266247912106	0.861789755459514
97.6226351239160	120.934984442947	135.580560542886	-0.210491619081175	-0.297776310098642	-0.931140455270108
137.643368733171	98.3442526728198	133.245546183527	0.206774602488230	0.281053634231878	0.937151598435861
128.117485170266	101.966153946362	108.412429457915	-0.877803865761554	-0.310204544923359	0.365011662228705
157.731862850444	122.157965556841	124.644727575682	0.0279413777787184	-0.288238461722369	0.957150912130239
132.909796779949	135.230386666655	156.508897596099	0.0374515098422420	-0.964475689845651	0.261503399800637
147.182471470207	112.609920981621	145.948178572070	0.686179815402787	0.699498306115627	-0.199648142178097
99.1065871303999	124.113299759359	113.322848242170	-0.448018823367740	0.190802143156542	0.873426399918766
128.425736508429	99.3584353683261	141.399693750963	0.883004187662631	0.251870595858181	0.396061620852491
105.790940087347	149.882516639142	127.078802797390	0.609323446268955	0.566672084132091	-0.554623914821851
138.637646894504	109.052690647093	104.286584102123	-0.903576081698550	-0.0469775429213456	-0.425844308454825
138.761389189260	118.588490605098	154.646993218761	-0.185286575500391	-0.959312730839837	-0.213044524426122
148.526558924160	104.717148853939	130.677200795054	-0.691048551696463	-0.698356620315358	-0.186413331229104
97.7903175824431	123.465034405717	116.620285586169	-0.290873883556950	0.781081849705057	0.552542783796717
137.775271817737	98.6944806471329	119.507931432618	0.902347553622304	0.391320704427852	-0.180657130382205
121.419228155713	145.004132755328	151.862545914499	0.252341462680438	-0.755939182270187	0.604052761702965
153.602918272697	111.386115074004	122.316909471944	-0.459625983556643	-0.581872674110711	-0.670945710443728
119.574792078614	156.220626713678	118.971222896102	-0.893895615046232	-0.107575729766647	0.435175931970384
145.941245839239	102.624328157030	131.527231854163	0.773383003498026	0.622868759298773	0.117954391991057
151.159788167881	107.559771378368	130.438334890869	-0.567096616375291	-0.760650148368756	-0.315931605703332
111.991828311388	119.445268770487	153.289176834108	0.193536204194956	-0.966720221643016	-0.167319307709201
106.980939642635	105.606300932464	137.723192743576	0.329745091920547	0.157968549098957	0.930759964679337
156.777054557916	118.503823954453	123.181359606098	0.295749449524753	0.918389877362149	0.262854134958045
124.455493322608	135.035752950991	157.039842880404	-0.666916358340642	0.703787606587853	-0.244756155777536
125.850268413411	101.504886974908	144.947627395190	-0.608152622299415	0.475106404456671	0.635943623629171
110.228623393181	151.826115092365	135.707751496965	-0.0668501865134550	-0.370152415719112	0.926562594593815
139.469738568180	98.4302325764426	125.690798180156	0.149828848829332	0.110419255325943	-0.982526795620222
150.578361349674	129.256147142379	106.692103108984	-0.183538065609444	0.977441818812229	-0.104504876964591
100.527497522073	135.367330759249	141.234970618919	-0.465423773785360	-0.788497627597581	-0.402059948351463
124.832534537291	119.905367515975	157.305251745936	-0.996142828745346	-0.0365068286654779	-0.0797917050827328
120.906668495850	112.605886396437	99.9977629677046	0.921410923153096	0.215964208270904	-0.323050106701858
141.182680408210	106.432070638552	108.311718692692	-0.870931954870511	-0.188041965092298	-0.454001926592451
110.193900678614	114.853771100215	150.312317540599	-0.443234723414376	-0.623266689835977	-0.644268277428499
152.287183357546	111.424885820823	117.438923902226	0.347733153656669	0.831047007007631	-0.434099672876687
100.014454975371	125.743949760286	142.609058188085	-0.0701002514191138	-0.977318501911120	-0.199836184344030
145.883018449192	102.482007568227	123.032675793058	-0.555448609519583	-0.531299120266376	0.639685928395285
137.486433579661	105.000842453954	146.481062035824	0.210115567078642	-0.590115970073976	-0.779496369673952
140.977762951333	151.272320276935	113.255306069241	0.885080976693546	-0.455486605823066	0.0957267810541135
138.740889250718	139.472521371341	153.077341318544	-0.887860894315198	0.413386618058356	0.202026078405961
127.347567283044	116.583128171556	97.5923823084303	0.0415470609101459	-0.941641792456640	0.334042776345747
132.846423835660	140.801819352472	99.6363542104575	0.164056682307833	-0.894408824451883	-0.416074824680306
112.378317340487	101.054179499525	136.298429693321	0.839987639733259	-0.315049871871284	0.441774086303437
134.279255105439	140.600602640922	154.119661740399	-0.168658056310217	-0.862200300468408	0.477666308120896
109.674525424458	152.932140710290	126.110051173384	0.0355659828833349	-0.0105328308791444	-0.999311823374073
148.333866572026	147.283966644874	116.662358381301	0.597350100699317	-0.759511550113985	-0.257517110961519
120.651550058521	107.997373073807	103.082697617740	0.561906345824126	-0.713822706019833	0.417993304842436
156.001410633642	125.711540064817	115.567675115956	0.228813781896426	0.843849233944650	0.485348043763733
142.256348347798	140.439661583202	103.334427291535	0.760806050185349	0.214747627132533	0.612419472781781
103.810258573499	108.284761123893	117.757937114351	0.471731991590525	-0.783884792301760	0.403724609737955
104.918308707075	132.397023375595	105.629201036760	0.410173735183457	-0.688790700077895	-0.597766575221344
155.783027443838	128.148703928512	138.985733621764	0.381034216862325	-0.244767218694251	-0.891572730758852
127.110482320542	107.252326397568	151.154858330130	0.668145256979870	0.577522587154933	0.469094422159522
97.8934473955554	138.213288190860	127.714677153282	0.317808139380699	0.851519997696588	-0.417027193437287
134.986527076217	153.678725357841	141.067728975984	-0.962392520542552	0.181529252139211	0.202108305177035
98.3902524127790	115.174590269767	123.116441360349	-0.327162803542733	0.893008276081098	-0.309031905842623
125.452440211398	128.523908238549	95.8756885637419	-0.826095442899576	0.559356097370698	0.0684622199083224
110.159539287390	103.649672692225	139.025019650995	-0.806686719052941	0.590724563212676	0.0173501504545378
126.677486025258	131.709176718831	157.840876112181	-0.689633134003556	-0.716903221406904	0.102254152095827
150.193890945599	140.934847400622	111.466054888566	0.469536517344986	0.181654008155884	0.864023888674638
141.448079131584	99.3931597045377	125.401444931092	0.821823291869111	0.407017266385438	0.398677089642161
129.390214264107	148.768338404928	104.776896732000	0.893134475812453	0.269537844566513	0.360083543725139
136.144095858703	156.385034457871	132.132763469768	-0.214554080767013	0.232467590366528	-0.948643961586960
125.708039757339	114.147978117748	98.5993596503617	-0.786943183201547	0.574806584210478	-0.224316332800132
125.596786739362	151.083065130799	107.214223127437	-0.973445288782720	0.108768530531352	0.201429085568041
100.856159051226	115.172192034245	139.249185245166	0.0335701684163021	0.682206637632268	0.730388353797469
120.692930446850	157.436442174508	129.698862984586	0.604601116651538	0.0548236976398688	0.794639447750240
157.577612983980	122.573065387204	131.341869889343	0.0782384399434357	0.919119409771528	0.386132434659995
120.048574567643	151.785646615927	109.370779759481	0.302651278430105	-0.494602449635823	-0.814721191868032
149.130398771481	148.835390588468	129.627007435134	-0.642583156049945	0.592868989814570	0.485379489139317
151.984285500558	127.564611525548	108.320955810004	-0.387497786837499	-0.746531764200697	-0.540865778391862
156.369733132908	122.187558599720	136.364784219117	-0.195294480581022	0.476370741206557	0.857281157367234
156.692644163821	117.683246181148	124.767292934655	-0.231649578483288	-0.545197604173842	-0.805666212020597
129.875825947705	118.349375926732	156.838504122384	-0.285087502601412	-0.927593014212962	-0.241446300124481
100.337802968656	110.921334563593	129.010912043298	0.173814600650475	-0.166842467810750	0.970542155465457
99.0171180390917	118.026175618491	116.518168426667	0.154380775983360	0.508241167102041	-0.847264711922744
108.197395117077	109.546128679746	144.755687132654	-0.750360167835669	0.154512308240940	-0.642717329101748
157.495091083961	130.046953972354	132.848546081828	-0.0193750715487730	0.924524035296632	-0.380630942989810
129.201097749331	155.585413143813	139.307287438563	-0.917005442867470	0.215203950882892	-0.335839660069845
98.5555001826439	136.396937009929	118.279449273591	0.0243835178282103	-0.639379342197942	-0.768504717505917
109.919393199595	108.579543331468	145.503503653435	-0.562368958605841	0.784372051122262	0.261728179252516
133.232373495804	157.398013597589	123.750647767690	-0.699917690839851	0.216263010482941	0.680694892258100
99.9353630297967	142.483579803072	128.097352337675	0.410543740075125	0.674094382064274	0.614044462196764
103.966084185731	126.602649956648	148.040932374878	0.508460416640656	-0.667468333523961	0.544016570016354
157.461763626404	127.110516631275	120.253983186851	0.215526580012520	0.0656366414744538	0.974289548647660
102.162293621968	130.782176073152	145.499283392347	0.419142903782001	-0.596283574911873	0.684664242165099
136.019993614932	116.407293382572	154.926229278291	-0.894257930204049	0.237908617462327	0.379080788229018
128.022349049663	109.009075730692	161.587301807985	-0.927767644875562	-0.341573339750998	-0.150249295151100
99.6098946578102	118.096781114972	100.703330575356	-0.120208614196934	-0.895551628992960	0.428412381801587
101.923908974587	99.0225997319126	116.537938390336	0.663779231626996	-0.347225295558873	-0.662443752921505
163.654887248384	114.551315745215	131.738090452170	0.192741656936484	0.202054188012770	-0.960221203050568
100.907738527912	119.697120147795	98.9489423169738	-0.690126927964046	-0.202725710600339	0.694713688911119
148.424223823852	100.924034493469	107.453986174984	-0.0440352910456789	0.575786908373409	-0.816413087406316
154.997638898464	114.720574500045	102.785377857537	-0.638619799548994	0.0571940339943464	-0.767394027927932
107.591787730579	93.2774896591518	129.667131945833	-0.458598970871905	0.195372405220934	-0.866900575148856
99.5785628148913	151.028330329113	140.845725849451	0.577905887295190	0.204215217229186	0.790139817046069
88.0412695587494	128.312192633971	125.777104707130	0.0183100976140467	0.916354556620737	0.399948830334303
136.031630067088	144.499771348839	93.3371471638300	-0.206546580945009	-0.844361428094078	-0.494360484511917
153.479438028255	155.503771829523	129.715576034352	0.285486590330410	-0.175448558243093	-0.942186398836205
114.953816015119	93.1402942834817	142.146279417506	-0.412715543003837	0.490234066150707	0.767682513118797
129.687328786461	90.7930793451291	141.242091162654	0.558313009587386	0.339245743615809	0.757099008560989
161.816337750819	143.568129678819	121.141697808514	0.260425718943195	-0.758489306551090	-0.597387995159400
151.888571986014	150.128961720321	107.852934578977	-0.679923717292486	0.134984514727003	-0.720751635063760
122.553791756318	99.5878884323740	154.382610753137	-0.922543554636163	-0.187358975863953	-0.337357383145061
149.044276022351	153.915373751676	109.375796458903	-0.343216928709943	0.694888508125518	0.631927291009025
155.642777654091	140.250372174275	149.913291459358	0.623333161984686	0.00474486749863648	-0.781941977005068
161.030375203082	126.558892647338	146.045707858752	0.286697676591445	0.821289395040814	-0.493242508134245
134.156061177509	112.219320315601	162.374034212837	-0.630212357337380	-0.753481532849563	-0.187344507028991
100.896085904044	141.891125741880	102.143611625772	0.0709220044883249	0.886757016365169	0.456762589543519
141.054157655138	161.982384340068	136.985661644992	-0.304789239070166	-0.146195707744503	0.941132474619866
135.013715226674	164.448232829099	134.376328778151	0.297084966883504	0.122940823527536	-0.946903414484391
132.189998282784	157.016085085997	102.646385197780	-0.587706323150055	0.568610457902963	0.575572258619911
165.779266981660	127.793663604801	122.933238334064	0.0657231803797371	-0.888970555818736	0.453223801722836
163.698589557702	123.573206168510	139.746395902834	-0.00336919252896881	-0.968093669601181	-0.250565950240296
161.082171974174	108.599203799528	122.437516826162	0.418634746076349	0.852808102764304	-0.312191110118689
118.146188548177	132.207038484273	89.3769117030663	-0.898623497395409	0.353123826701020	0.260344719448794
107.720255690128	160.891335084382	127.817842004375	0.661019263419021	0.360148234995156	0.658290803686980
132.933418149048	121.306276263726	165.123169583385	0.688367056347139	-0.694058056434332	-0.210794236246089
105.312394961696	137.680401395711	96.3964574970643	-0.281387297238777	0.826359712164610	0.487802024456520
92.9494870682999	114.012442247449	140.888337291133	-0.368085325584110	0.929187390122637	-0.0335259172390939
105.825144180531	157.365085218045	114.728607221446	-0.306533185647821	0.165085516123688	0.937434892919382
136.334199667539	146.784988254858	94.7133625733241	-0.114768037060376	-0.831884351212598	-0.542951861472915
153.837176787412	136.775653026454	153.555650057710	0.520003342104292	0.484112108116206	-0.703727213468151
109.654855020447	146.590870935294	155.919607909426	-0.407535312402147	0.623749738688379	-0.666971688028408
106.859610670391	113.396420361068	157.500939963532	0.401800225034180	-0.905206726253703	-0.138410122128175
107.278453234547	122.253434784902	160.309618908611	-0.860350873581861	-0.00218707903688603	-0.509697548564064
127.303976701734	163.555079626454	113.411999717825	-0.984257106884021	-0.0543316925566423	-0.168184466382087
93.0030708058398	108.309403116933	130.983766248406	-0.448970184444451	0.697645290906759	-0.558316058837232
138.431822110835	124.984691070973	164.232404879981	-0.919162981443645	0.259546930504403	0.296268129250132
94.9079280583745	137.742317449488	146.383021805383	-0.408317517531786	-0.894901709722678	-0.180077024664743
121.993437354464	91.7950938818747	110.982855570037	0.205660689990137	0.380888399738643	-0.901458655478617
136.755064549966	133.064068761278	164.270172868991	-0.951189530843602	0.223732650907442	0.212560996731428
154.345162384288	99.7719651564864	121.354097703879	-0.158384360244904	0.0454561042783288	-0.986330642844300
140.372117925114	120.720291339795	163.093652092020	-0.300692867955677	-0.952176196968279	-0.0542613037773263
161.498224949931	142.370758421705	117.273116591346	0.216810019979376	-0.820918449268576	-0.528286205467282
106.343454540135	105.397309265370	152.052562397656	0.677647278295048	0.179161025549358	0.713228920574184
107.841679650305	94.5698816078310	116.888314559463	-0.847946621936094	0.388479152257157	0.360652845002959
109.032826048823	158.299926598882	141.781585000017	0.122779930339180	-0.365298482524850	0.922757881229387
153.271859089136	152.632882956269	140.181226473694	-0.402012679686499	0.709601110599116	-0.578664038288005
156.591220619341	113.611564334175	105.410431855187	-0.235460928834779	-0.936932123565683	0.258295077039735
140.535476538494	98.8082390498214	150.302692750063	-0.681239990482268	0.243555797243049	0.690356899724354
90.5767339096588	116.155714285990	118.239454659376	0.201248269218914	0.110341015214867	-0.973305704543924
107.127594909402	94.6886289483774	136.058852945023	-0.345074030600308	-0.0505282305957642	-0.937214389197114
133.484632004303	160.497882659476	145.890246295396	-0.915868802384783	0.316552005876933	-0.246939596649776
142.882667846989	111.523465576068	94.9185763363423	-0.273904759779807	0.806148492943184	-0.524500514676010
155.336697274469	153.519078913931	130.843181121390	-0.108611460192600	0.255288209230355	-0.960745273703072
144.736740427580	97.1028303650617	109.320427413979	0.0605479212912973	-0.481216436478222	0.874508256387843
118.594251646854	128.362514132768	165.058993022170	-0.869338891587470	-0.462020261373015	-0.175462730100387
130.290910319377	165.825360434596	125.338285104611	0.326322641898885	0.0127933808965972	0.945171869444582
146.594934065259	160.719980454338	126.961566456927	-0.782635838791753	0.454310545171183	-0.425538567447173
128.978170856165	155.865462008441	100.849054642269	0.804695458575786	0.367369703573623	0.466374012830618
93.7439567885152	130.186364763478	106.878303513125	-0.410499188948397	0.506010862896299	0.758579872197814
96.3857855284741	124.321965197716	151.012455140805	-0.613335019969798	-0.0539592411161185	-0.787977508293746
147.852806469993	94.0912749199551	128.782210967041	-0.841662722671687	-0.526927936625126	0.118113550741950
142.393847197328	102.260789712922	152.922980978989	0.184414429904040	-0.654014354757984	-0.733659690737924
116.844998066388	116.834350946919	90.7434762414001	-0.0611263264761275	0.965387497058698	-0.253555817788266
120.339590734687	151.682470907528	156.451902796213	0.452600184403340	-0.630403676554791	0.630669705681401
151.461492601696	148.429364959959	105.472861381270	-0.232275409439160	0.808430456397851	0.540821903530389
156.975251257010	123.138436710405	151.648988641312	0.636223005483664	0.221673430606484	-0.738973055974632
127.829618130967	98.9972771887942	154.132254770209	-0.996872113906401	0.0377440321083450	0.0694361329279559
155.091381172646	101.448003728549	118.113505170380	-0.679844097608614	-0.601502878000389	-0.419531036639697
92.0098940061430	122.351204532804	143.585571538022	0.340027462521999	0.428081195086292	0.837333753735237
144.568032796140	143.970977225845	157.403127399555	-0.747579419551690	0.661186774156437	0.0629051758074271
101.131309245912	155.292059673652	134.167300614031	0.563908141631121	0.323067771278216	0.760022909499090
116.874035830005	164.559900850343	129.778254441256	0.384223386073902	0.170698151251072	-0.907322726902270
157.503703211312	119.924061550789	103.752307954139	0.508699602852229	-0.366517546364474	0.779031194667422
97.5553353748708	131.680893647974	101.858381918221	-0.519170011805516	-0.709951820395227	0.475847571769956
157.554347672394	104.823953804179	136.780327879743	-0.128481219384751	-0.543007977867441	-0.829840293211724
126.084477422751	90.9336711227680	141.811540761511	-0.726136074527696	-0.245339452195497	-0.642288840371622
159.642161837419	125.685116927432	105.698348583144	-0.539906205712316	0.111934992256050	-0.834249271226513
132.154070713480	91.0541976598393	141.224445479615	-0.907581632018803	0.0354272500024191	0.418378406683893
154.156843879189	150.074457444614	111.154645975615	0.159353403043103	0.424507752599730	0.891291007988586
123.602480980373	131.411444668827	88.3995334167429	0.719267513189783	-0.680263623114550	-0.141051932056425
152.158703980050	148.411020408102	147.726982875664	-0.560897720139491	0.812560844031858	-0.158551639185962
115.322291991956	125.455804693660	164.178577118211	0.941139868299401	-0.176495954445453	0.288279250661185
133.861640207452	92.7568865516211	109.641224840879	-0.906048436080671	0.0323371623036294	-0.421936653314119
134.728115122318	105.396898085137	95.4630022939365	-0.905940586432677	-0.418442115371305	0.0646362896336525
134.965511729934	156.717996404958	150.966462245296	-0.199863752380366	-0.582075031124268	0.788189785918418
125.167531755813	144.825524789702	161.639467751479	0.394353884371353	0.825435048546965	-0.403908398664220
92.7776031234013	144.415786123095	133.820406566706	0.441527372399542	0.609884794964066	0.658098865136231
116.552301234296	92.3119273568097	112.557589993292	0.447684106994882	0.225433936887716	-0.865308315251564
110.842025053562	95.7179635800051	143.773611508808	-0.0859266759471005	0.504919288663358	0.858878989320597
93.9193800964570	142.717733478770	140.402441609188	-0.232337702542065	-0.866209518295188	0.442380223780735
130.518649838281	113.684876301081	163.487348275780	0.982092584113697	0.186504838668185	-0.0266477275247850
108.998800414079	149.871059773501	101.040966152324	-0.886659609431155	-0.281224326674893	0.367079848384032
157.430245797554	108.787704504673	110.773095381701	0.606194157040485	0.728436857512804	0.319230933004379
141.336533435101	161.724080604434	137.473873936657	0.928035573355278	-0.332527856504302	-0.167854696793970
111.880222056250	82.7165096538947	126.222312596169	0.125307808658054	-0.0601750971123058	0.990291326215090
139.570651561441	110.640955525999	84.9928531887909	0.898167096022223	0.427597592244932	0.102255399511924
84.0963067363877	108.870026928857	122.437415120626	0.213163633359595	-0.267996366808889	-0.939542022897418
172.516543562565	137.834855973879	125.955893615347	0.232579934718822	-0.968783883132653	0.0858158595401086
134.984209138762	166.453140828712	103.126540192541	0.119337958090303	0.496217483380986	0.859957359957968
128.830582699764	115.052109742686	81.7878679403579	0.779178404673011	0.613074176257713	-0.130464815552499
170.716970525047	142.375310558273	133.531945602102	-0.231569859895040	0.260199725140646	0.937374793252370
123.670812189349	88.6203357860944	153.573631354207	-0.117985756573905	0.572176416812043	0.811599352691840
87.4056202295586	123.891672564204	151.756077862738	0.502836191664081	-0.429107458026670	0.750348288342589
91.4846088169703	101.063003580488	110.994713190617	-0.423100556017500	0.818793221741482	-0.388025230530034
83.5517697696368	142.201355428211	135.450448685991	-0.354424367854866	-0.919991874565369	-0.167326979905746
153.754742403788	152.672937057250	98.4461200226414	0.602084643714771	0.224687229876113	0.766165602551731
165.430540721261	153.462376090447	123.383898297993	0.551758642558661	-0.752030617827825	0.360572253801264
154.521878106225	148.526017113615	95.8645409102349	-0.357256538695848	-0.590241432770115	-0.723866573755511
89.0628812534689	141.060970660031	103.477582494366	-0.138677406910330	-0.932419087567562	-0.333711285323558
92.7304515647035	96.1831820879596	118.866010584159	0.619840159870585	-0.538667727452222	-0.570644596586235
105.109827940747	85.7439660781997	130.000005376589	-0.623760455590226	0.277838577757610	-0.730567326638347
127.553295856932	163.497699105655	97.7108924054052	0.997241326772768	0.0366718105704042	0.0645361486763593
108.003914154511	142.224015646802	166.970214787223	-0.856180650179392	0.191542590876678	-0.479860531965948
144.504146089328	162.265977348631	152.301298609543	-0.867242989275728	0.0776164392514179	0.491798013324607
114.682213307464	171.872190567732	122.000135536802	0.857420657022944	0.283243134800658	0.429654679363137
142.955805153958	136.518381429973	84.0459233966964	0.884509404915318	-0.400114821623730	0.239898399605667
99.6678150799159	164.837267485994	123.603994009478	0.397401702651797	0.206825593258884	-0.894033031102634
80.2142098465150	127.595923573140	126.012723539713	-0.0238230453022573	-0.718183006620345	0.695446354159894
145.357027888572	160.798641174235	153.662921480465	-0.613939462211447	0.666756135700749	-0.422509872363859
108.259625880401	163.735904530828	149.124911212463	-0.909773757975929	-0.278991058093892	-0.307368994535894
112.766686176751	110.869182797137	168.562597536448	0.936516429742439	-0.278919939395605	0.212463277368178
85.9750871608027	115.273107867906	107.773026045201	-0.0457376493400733	0.893253384053226	-0.447220817170114
127.050515344774	140.021416860985	171.951976053700	0.348771152477804	0.900095449373274	-0.261126148090971
153.928509754185	126.596335347800	88.7255644422114	-0.654397176044994	0.594953367563196	-0.466684932700371
90.5920330872104	152.184462090965	142.180343028601	0.301113349806556	-0.133799561971082	0.944154874893214
139.501729444695	131.608838897410	82.1368150382814	0.956654671049183	-0.146830799566496	0.251500609658192
92.6508837369524	132.323878621280	158.337430149480	-0.636505646627070	0.228812306558307	-0.736549720099955
110.936865513980	93.6033233615991	155.581072408048	-0.367890808988220	-0.496113528333456	-0.786465332781123
162.955844277204	123.859775312433	97.2081176958383	-0.0370846512436087	-0.997486156380495	0.0603829153934068
112.695460647842	99.0195198866271	92.3198488101952	-0.436072493363310	0.779753330776889	-0.449249956788259
137.785947252896	81.4667566901399	126.208106356359	-0.959514313132380	-0.230115121947980	0.162417097452712
87.4397270079910	134.465734495998	103.136060483797	0.175761844313844	0.984293351822889	0.0165641673698895
92.6488978352980	104.729925706063	149.677865221681	0.503690755004484	-0.860021940897473	-0.0815958607893553
149.439471021345	162.762639687373	106.807334428724	0.754617701624054	-0.609999621525004	-0.241769696477829
120.344706831010	147.206241561605	85.3148122855507	0.935329350155716	-0.235876823424331	-0.263668600535849
167.757749673948	144.554183346562	141.862586872786	0.0807515833426186	-0.746596235527178	0.660358420014697
166.675807173124	136.711220394372	104.157878303165	0.339908321491820	-0.919013218467139	0.199692356546974
156.287753266148	162.305998400276	136.271137232342	-0.653297523359070	0.368224827050937	0.661523108225414
109.001926495582	88.0744848303625	145.738026014175	-0.444246250008452	-0.213446325548345	-0.870106852899883
94.7242239691887	125.057690706384	93.1659680762573	0.326169629481526	-0.909150789536216	-0.258956009178316
150.050319806287	91.8808727654469	147.629339764306	-0.0918832183707113	-0.548497285120970	-0.831088564713031
129.876206314977	86.0437875001677	149.462326124030	0.718504440833437	-0.294990676329065	-0.629866548866941
94.2724568825267	151.320228041999	149.971165174607	0.578337012894889	0.00775348004914411	0.815761106613293
84.1489325473129	112.094249118598	138.482360768885	-0.390849884988096	0.562172659858220	-0.728833498072589
156.141872739435	108.707810693954	95.2763957969722	-0.0590682578988660	0.840349831843094	-0.538816388976872
150.381256833216	132.968378530642	86.9009315991733	0.860408503379704	-0.187790965149980	0.473742293573138
104.726894543126	148.710364436968	92.0313161625857	0.668558204036400	-0.361169082552288	-0.650066782433898
154.564040049788	135.224005286498	163.916519786965	-0.573844057586288	-0.596345585209862	0.561315366415005
87.1175325004991	106.224876221712	139.962369310742	0.337214169658513	-0.0612085882232464	0.939436060894639
92.6507127885189	157.154859346168	116.947591041147	0.121031336688392	0.435266143744348	0.892129362620324
172.734868639821	123.712473940271	117.632291480574	-0.207788933811624	-0.506959122975018	-0.836550181769049
102.439770561588	149.388122709116	94.0484129138803	-0.309024656294663	-0.877783974923589	-0.366058813811811
124.188013921448	81.0702043320955	118.468493439106	-0.307739020539191	0.191943916710664	-0.931908916190498
169.331715169315	142.231188056960	114.105163777795	0.309325837659619	-0.0560140799434610	0.949304982081240
104.630123047011	127.784464923813	168.100039171410	0.792863081534150	0.438516143406031	0.423168673122755
160.667845310248	157.002001683555	139.513835828601	0.470032186339234	-0.732726749008458	0.492119147252630
119.435730974793	142.142607133784	170.631677521110	-0.177729134186787	-0.938819194984321	0.295009955747609
106.514977840667	85.0682532640137	123.488236511279	-0.123457176968212	0.142559607850208	-0.982056558281973
117.479951606465	166.643231308226	104.021251338961	0.218035708279127	0.528083311647876	0.820724342196716
86.5367557478132	106.470610206672	138.467781795163	-0.338319395372267	0.868797341061210	0.361567651871563
112.940304579144	93.6280448060765	97.3541306214925	0.951139174281350	-0.174333575074615	-0.254837351558001
128.768194913050	173.470200802100	132.256797900046	-0.996830402575039	0.0295749270687906	0.0738543985891206
155.859337316089	142.948132917021	93.7880186357812	0.312398031327297	0.721512963425687	0.617921122499881
107.630209440645	93.5621564468409	153.400034700757	-0.286319430017265	-0.486050712920296	-0.825697213550016
145.785682802396	164.280695669509	105.846091329372	0.748276822069958	-0.569810430540212	-0.339702621126865
124.833685939515	80.5236732363869	121.950432300365	0.986275549521855	-0.0282982131086347	-0.162664536854906
108.149580671287	156.292443616434	95.7453293392857	0.848107677148501	-0.0191669542461839	-0.529477096602581
113.364172860373	110.000448975793	85.5835843753517	0.753379750074636	0.482966251429928	-0.446276318167571
134.563023793127	94.9133104068176	160.218745040344	-0.677239168893330	-0.600204289314898	-0.425560711537931
109.833338955810	169.427895310790	136.768287879181	0.0548140445364416	-0.202911469680236	0.977661677674728
167.650723775818	148.601364412115	118.565563917063	-0.214038470208258	0.677538108042711	0.703654492930169
112.322132008056	152.245166184690	163.571597934988	-0.102677288819301	0.798875310350604	-0.592668214832671
84.9234812704848	144.257877401121	138.044104273894	0.318552991887987	0.920769846783308	-0.225181883405073
156.993518606594	144.295678675362	158.487907849752	-0.108009327688100	0.911176255841924	-0.397607615523466
100.757426579671	103.846603129053	158.072295596159	-0.186745545299797	-0.705637452809808	-0.683521679614310
98.1973448106945	152.895608432210	100.730920876977	0.163567551605513	0.786309698892068	0.595787473424915
125.686706351912	100.964189504786	165.867104750048	-0.120469245897191	0.826647445617864	0.549673686332558
160.381340133833	95.0587147231186	119.538068230662	0.426349431364250	0.241953432821265	0.871598932262647
149.694910041487	147.831944084836	91.7691731028766	-0.287440674790884	0.894081255134752	0.343506284793201
170.627918779622	110.642364072732	122.609960156253	-0.147458960524162	-0.130155651003741	-0.980466909932674
112.779478974118	171.004005899762	119.812215464678	0.459351693527854	0.285820345347096	0.841012932028253
120.329192970179	140.039707307211	171.448918624790	-0.899112020946031	-0.437669733729626	-0.00654048678480673
135.301330625939	151.480551890968	166.013209159879	0.678022678954347	0.548995596715805	-0.488762807106092
133.638162489833	166.993515028695	103.618521124443	0.579561242700745	-0.480851306719391	-0.657944364506166
139.680289122108	115.491121471760	83.4454826361034	0.471507735142306	-0.808982148771583	0.351038941813990
92.7685598339332	99.6729275986820	110.517293361522	0.0632944633599025	0.456120824143186	-0.887664128311448
156.220547335077	92.0826882480091	116.174984828981	-0.0345175964409429	-0.322178901917926	0.946049306693314
111.494695306635	144.116848233993	86.2957123523778	-0.942847400379516	-0.163187828134186	0.290531430909695
139.977857290417	138.558655784530	170.453569434562	0.852312963440916	0.382823303507286	-0.356383123397184
80.8603802777679	128.951966955561	134.587181089984	-0.0455028819111303	-0.998768758768777	-0.0197599151126424
133.683038124252	80.8503158147096	130.972864335433	-0.152767901430104	0.0627815121701749	0.986265912430450
125.859685483521	133.557226551206	173.324318265460	-0.999237957237248	0.0267875652042135	-0.0283889268335754
84.1914027989298	144.506021567000	134.155642149539	0.325136081675682	0.456566986840957	0.828150418051911
132.780563767766	96.6557701619446	162.157542548677	0.927729808760031	0.344148664306667	0.144496016533378
147.960026302726	98.6813662142015	168.712015989339	-0.662291417611609	0.421856245731246	0.619198987479424
154.800570741805	158.403303128568	161.958844646887	-0.818692861462482	0.553150686462258	0.154163279209759
157.581095115831	169.655726841873	142.048109153910	-0.822075804772450	0.483013714919419	0.301478228745412
181.433541889138	129.649819004213	130.335862204640	0.0546889969252184	0.123867030075814	-0.990790629989763
75.5306131378541	109.356838759395	122.441373290918	-0.0572461028565346	0.403005760209522	-0.913405299385593
154.672011375831	98.6714672306234	89.4112514500653	-0.718386743535846	0.187238600669399	-0.669971785324821
122.609154698980	139.046520934472	73.9268258823929	0.982160856465789	-0.148761617677901	-0.115021881101998
164.605142601064	92.8915604614337	106.909514635091	0.517391239420664	0.779030195635436	-0.354144405093407
111.211363814174	106.731168632731	175.177312527753	0.547759482903566	-0.820100083315060	-0.165515564935293
113.974038928316	76.3007046018374	111.473706679030	0.0628058407898234	0.277453596914377	-0.958683956224343
111.097032406034	150.856981630119	173.466117216800	0.0116585839590528	-0.887910783977720	0.459867934429158
100.408077790648	84.4004681818260	148.431508628282	-0.867857092476807	0.482803113146883	-0.117154688226215
96.8732174261098	81.9749064280501	120.197212293280	-0.825636245926536	0.561210310830621	-0.0580325462971796
97.6903676071667	123.892015639144	81.0386479505917	0.0423179469665928	0.994649117689560	-0.0942460823796543
102.385118073372	162.403991297122	93.5063440638158	-0.324509214020667	-0.759272006629702	-0.564092004875264
130.482960400419	177.415159046394	106.327778900759	0.837199351811300	0.156975470534275	0.523885433064599
154.845011251995	132.019065877861	80.3028445610448	-0.216338580820287	-0.948607453522897	-0.230957826387132
139.535399861604	178.397301590597	113.496624884314	0.524992784828742	0.0941921063115996	0.845878491857044
111.083337569279	149.604444237494	174.083531704626	0.949255320528039	0.236448205430972	0.207380284978305
143.812832916049	80.1988434183303	104.458030433100	-0.790844336738574	0.0106335034072212	-0.611924965705612
166.019855258266	106.694351298069	159.346429886740	0.393109426272866	-0.487003321293276	-0.779931243139251
90.2496974703038	87.0098096887452	121.400005103089	-0.0939195518735927	0.222208774269445	-0.970465032040585
160.671633623798	169.155407038618	135.384673309866	0.323387511242789	-0.426332696035609	0.844784558253289
137.221591564969	138.561103622685	179.373847948232	-0.959128452419959	-0.171532679314514	0.225053664013005
154.627736475700	147.668739444374	169.316325301352	-0.428215864612451	-0.669737182764891	0.606698672584965
176.772595418913	135.616411295749	106.273056143086	0.409052035699536	-0.440438023086453	0.799181318544022
118.513131585189	150.573204686979	78.4877635508784	0.778660038136476	0.607031430031378	0.158749450277355
114.249727622405	148.550649341162	175.519687419350	-0.872936389632569	0.317465970812923	-0.370401696852301
166.612930785460	159.152266161477	146.447557565615	-0.205826661955200	-0.308198517877494	0.928789028147133
102.065620739616	167.634173347109	100.386080948188	-0.283049069595401	-0.640979648586654	-0.713462202431851
139.839198667713	119.348828959843	179.514517604994	0.971019936989851	-0.00961972190617169	-0.238804821807838
114.444661084142	176.354814087216	146.688214523524	0.216724509617345	0.408778536676012	-0.886527266858803
157.174558796930	157.921245811927	160.384615601336	-0.109063237210322	0.776490527801162	-0.620618780350932
73.5072970067609	116.328703862015	129.411258014508	0.136174147224781	-0.811131407670084	-0.568790331421652
128.075659258707	100.633943736317	174.799937596816	0.0733590103722330	0.873964627522754	0.480420946083975
122.935229078266	94.3666016335401	170.585536000028	0.663028896089290	0.568265406946972	0.487305971867788
175.380762064286	106.740369831267	142.166055766253	0.456186343011065	0.592086595460031	-0.664324833140190
168.827219916214	123.230308039269	161.891733929426	-0.387252335532375	-0.843090919538719	0.373139826360143
134.766012045391	141.827153446773	75.0288101196761	-0.663765174324493	-0.687203034113588	-0.295241906339623
129.226050851674	179.001309724604	110.505501385869	-0.494338431691826	-0.243524536510441	-0.834461092603987
105.225350017193	155.837857749813	86.0683181566186	-0.742583159746143	0.293669850873304	0.601937097668424
77.1946245418174	122.870916264995	105.010565196468	0.206298496333024	-0.933939008904311	-0.291888434264819
100.736654590614	99.6054262230057	87.7452676039681	-0.777225061906132	-0.135388020168946	0.614484570302414
80.4614515499893	154.981396962316	121.310981437603	0.507472291520179	0.858657562356606	0.0719657136911069
82.3898374613976	95.5344963822278	128.007710454167	-0.0784961008093747	0.0794622314199752	-0.993742479687511
176.449738823474	127.211943461343	150.148183735650	-0.0618227829769120	0.990479318735767	0.122998628698536
113.443762704615	142.486677292583	177.572238004923	0.354343422024800	-0.863310435162600	0.359354743682501
137.668761171242	180.094704469352	133.949092918012	-0.111736960763305	-0.106855156539733	0.987976126796720
83.7141488847964	103.859886932562	103.082845895496	-0.540284325217468	0.155989923118386	0.826897812193155
166.605208140302	164.375056122750	123.038602773691	0.296662572152623	-0.405981355550554	-0.864390222775064
77.9021714266730	106.514364632585	114.715783583089	-0.207795296167486	0.818865745567693	-0.535051404658031
72.4229236624286	126.486674465753	128.496407477525	-0.00820446904607146	0.999021094011106	0.0434688441130444
176.915865627605	148.487809588084	132.276400075153	0.105456730616233	-0.000790557635335785	-0.994423578253432
163.342278922778	153.922820936796	157.586933084312	0.381735574932112	0.420059238593021	-0.823303216867213
153.105680715294	167.964357437584	102.068597028707	-0.877824908384435	0.391273273343403	-0.276276411926528
147.136826659370	76.3375059261762	129.996649180380	0.924799630220984	0.360364158252108	-0.121997202387515
138.608779239112	73.7225450591485	129.812301477989	0.676656898426051	0.185057358397121	0.712663466101298
94.1132124524230	143.419944936685	167.373315606682	-0.386523451583450	-0.920360615445816	0.0594639295053383
122.725241476053	179.702590400939	140.613353906839	0.197523214327193	0.260157660690241	-0.945146851756930
132.619049124223	77.2160756419843	148.705924593413	-0.292719031872962	-0.409730194696467	-0.863965702984413
153.307236569062	82.8750858535907	108.504561219820	0.677766745459500	0.588723009570562	-0.440496829445363
158.426384087944	153.629703414901	162.838544602026	-0.246004784976171	0.868760295476759	-0.429810649905237
94.4582947607474	88.7987400289724	105.485791747137	-0.602238578419003	0.714057394721460	-0.356974413239185
108.620830973753	107.698399843957	79.3469373773220	-0.680708801212672	0.731771197068962	-0.0338591655518157
86.6396184760763	131.999690851801	163.430793219881	0.170596563681425	-0.932945127937744	0.317033437853667
78.5039509874646	152.062791264757	128.072251926069	-0.179907867018167	-0.386812729680382	0.904438539394571
78.8603219110457	125.778923426777	101.265968728274	-0.366568339637432	0.661411119982601	0.654341640688424
116.051263325615	127.941265033955	73.5173001301277	-0.721636073861965	0.673627370382137	0.159585534347997
149.319108688455	92.3212344681919	91.2173141234084	-0.396582193887672	0.523132168172722	-0.754357539973022
128.475853890538	72.8277525855820	133.659539425881	-0.961277520576621	-0.0592739214236740	-0.269132180671735
103.836606445823	102.743177968815	170.083915606659	-0.688047884064574	0.724665548717751	0.0380782317848944
102.056993468492	167.149766051895	99.6686496647675	0.770011197980358	0.608650230690198	0.191383519838107
172.855172533641	117.102357626875	154.937426999703	-0.427447437487990	-0.801855953877896	0.417511338068225
135.502365961348	145.020834564739	76.1657665086842	0.901641413160718	-0.432477132232658	-0.00250841969358648
87.1001793206897	95.7292992125302	106.719280534966	-0.450518587927220	-0.00416205632259253	0.892757346214094
149.609190491414	176.510554005653	131.323140915619	0.828812372166138	-0.411577600452584	0.379043441507742
179.286291834088	111.925049456339	122.522327351535	0.0534912197492528	-0.109290181188242	0.992569567186894
105.681192434039	177.252666256779	125.843289988648	-0.895534188349122	-0.374377855154582	0.240540514399829
90.9032626571413	163.811364504300	109.024767135521	-0.749886235449062	-0.608089705617751	0.260571571369081
129.646674194860	118.892497020638	73.0701983023681	0.976947193808608	-0.198788151933524	0.0778296290646504
125.750994747992	181.272072303693	132.843128763185	0.743041174367716	-0.0547120619864298	0.667005549802577
92.2349019969843	151.498814924098	92.7603150108602	-0.696911468472141	-0.682907462967538	0.218978999301863
92.1831333110922	85.4716081599690	120.341286524585	0.765142055921778	-0.643711741866090	0.0138862393583827
131.764790063940	105.083053957130	176.780560983184	-0.994824857152573	-0.0829246579433889	0.0587111973675801
126.315770708448	143.177109609842	74.8560362558833	0.757528522025817	-0.620607420784452	-0.202477079158732
136.256449169997	166.417448893777	90.3701914901306	0.911068970525387	-0.374369029650897	-0.172630126525058
124.929102316907	113.554800358284	179.878142832181	0.607318866626038	-0.775314560983672	-0.173352605307106
167.578431332820	163.323623812198	123.108308373273	-0.246343982157968	0.173030367632629	-0.953611626571044
121.597208929909	84.7019374349428	92.8995051077636	0.262164213281258	0.585162428067989	-0.767368788818124
132.719855743243	109.806707986145	75.4943307974471	-0.939064305974639	0.280940340815920	-0.198067549453726
138.103777664667	169.767884767837	159.074509412595	0.378417895224180	0.490478674560530	-0.785003545454062
104.213610765982	110.427318872293	80.2315629305920	0.310340637271013	-0.933507295436791	0.179590696375143
147.468950003075	103.219514094624	82.3158800480994	-0.687722202860566	-0.722635000699223	0.0695473037366947
73.0913417510508	133.527493225012	132.692837429211	-0.157767827899603	-0.671614788857042	-0.723908065895354
99.1714217487035	155.855786509662	164.068501688365	0.823533704861257	0.528083984414043	0.207170322109324
88.2670154827907	124.422208595390	88.6037644831692	-0.704250734038279	0.00771309829519505	0.709909439098562
120.845624799810	165.423649395099	88.6997802479172	-0.0594672032859006	-0.709480635776969	-0.702211420578490
170.050574371870	142.529457065806	156.776568128201	-0.416886399740501	-0.404799002034949	0.813844885505163
134.984540920079	167.746121838078	162.456461490849	0.566289603452092	0.475095730936651	-0.673498427220021
165.350427688793	158.582100291101	104.351034520547	0.474882546644286	0.0533102770773838	0.878433026047274
175.587464617448	143.445034923480	91.4672107988444	-0.115563296801198	0.952226894525093	0.282681916251350
87.3601873299875	103.715156048897	84.8068572673344	-0.539823370315881	-0.411585124848130	0.734294500772376
165.860271553538	171.997112699428	108.055366366692	0.571069555121963	-0.684174390520203	-0.453635279237750
66.9252296532809	122.409353556180	110.760913418028	-0.0219333904774016	0.980358859084930	-0.195998555596361
100.109691482263	180.509595752682	109.467331343874	-0.0593876858092235	-0.337642708000719	-0.939399012405360
100.355734155069	168.944908501732	89.2578783271792	0.457832362373065	-0.416105164622837	-0.785650062011135
81.4594188844948	164.865292833572	107.352224800504	-0.451432367120408	-0.773643439264556	-0.444617416211933
103.130712496365	134.254872169806	69.8039866435731	0.0769698658025017	-0.984593154222896	-0.157009427792583
143.018251876830	97.3951546520869	179.542637340893	0.929690036136848	0.359334943048552	-0.0809619380459716
85.9050468304051	168.767625506418	105.542360718280	-0.737946589744912	-0.484962164934847	0.469304303480759
64.6306066658398	125.090068171731	126.586556484903	0.0278260758664812	-0.965065306090462	0.260527665483718
124.287143130855	189.125072683695	132.184182833696	0.338448237607583	-0.0635642560774859	0.938835648987424
80.5379508702004	157.058466480881	98.1637973464280	0.483641832405533	-0.0878581347857474	-0.870845294010014
126.074776094822	166.141343815668	78.4113267825830	-0.375286615628787	-0.725308634898125	-0.577137193630865
87.9925330869116	151.479904570557	84.8940408345712	-0.771982575776818	-0.438336571146938	0.460330265235880
159.581254796750	149.149322294897	175.390384972079	0.846588983106258	-0.105626683817325	-0.521660902645452
126.659361098106	143.779287880664	187.100744282882	0.818329054044380	0.554764950579100	-0.150244497123188
117.644258941015	73.0568247764525	97.0606620641192	-0.883651774721929	0.334842441612402	-0.327169803505503
79.9708544630240	140.774360205268	165.630123880173	-0.536098290665747	-0.751382935218223	-0.384736672814162
141.376719635290	173.448531108802	87.8898492669368	-0.125349369008391	-0.616024726734719	-0.777689572863500
164.286621728039	150.693421609030	171.069145811632	0.672985186724928	-0.716332734141794	-0.184277921753410
120.750181431890	92.6876065045666	178.743206515254	-0.908717932941969	0.389971677401093	0.148841557283752
121.279785920587	167.058154446232	174.501404329215	-0.995667484755615	-0.0710534210204604	-0.0599805898746919
185.158872750768	144.731482004199	141.032108405183	0.316462392926684	-0.940586086131997	-0.123082770678959
118.875181438042	109.374600617061	67.6949191052980	-0.931597163164832	-0.293249367634317	0.214782527141550
127.869343293248	183.516582657685	153.436341027751	-0.993181908946585	0.0615781983821486	-0.0989839442800039
88.3205209860896	78.0497383823159	128.236847109688	0.0690815428811281	-0.0797132631032599	-0.994421206591349
87.5554953279656	116.070159553414	174.100208481386	0.558147534543994	0.572768439226725	0.600339607812314
179.134436218995	129.171088401309	161.220563047402	-0.531829857742418	-0.199912249964880	0.822916821269111
111.286857078898	181.231364953272	100.432798513091	-0.476459792358310	0.271590465504397	0.836196559017664
157.356144942315	135.368914551282	73.1276904757693	-0.123472620246221	-0.967676708209681	-0.219900660385568
68.7370550086694	145.731505068425	114.821331813012	-0.240107185573414	-0.929296536475009	-0.280635861449614
84.1628425306093	168.434264831602	145.491609930110	-0.130386706184235	0.288526133982622	-0.948552569370548
133.911183610895	66.7750095205501	141.796826107198	0.832201976466938	-0.0403679850824307	-0.553001171920011
137.369384607363	102.392601752694	70.6022002701963	-0.786628097448769	0.499695927054724	-0.362657161502498
67.8875244387569	113.131537217086	112.607607111381	-0.174130025916847	0.961733480859695	-0.211535920986706
66.8764290595303	138.413339082880	114.807711111300	-0.0996468817835007	0.432398483759681	0.896159612007344
73.0367994997701	157.700690153863	133.261039518200	0.403579010550055	0.799944730377473	-0.444086039619297
151.657947123910	133.391802144719	70.0360595729436	0.157184664778425	0.971567528882495	0.177057950907765
81.5566127461394	113.830116138793	86.3156945004835	-0.663263676466067	-0.0222582594447455	0.748054720837458
84.0681603361319	92.4328702904464	97.7471251546311	-0.579172548126663	0.808383473166274	-0.105239345342417
183.297848084380	102.624880447712	138.409024843505	-0.0236541123360208	-0.468098202657392	-0.883359810970883
172.488737134443	161.773226319008	102.193599106671	-0.684369169713873	0.605843857179349	-0.405699470375786
155.787633498976	101.981706822964	176.387419086610	-0.0123199628481513	-0.894878672350146	-0.446139417994263
109.627884363547	76.2438947969380	95.1285804688683	-0.878516270138115	0.000715778750999874	0.477711890958761
89.7138953680161	138.462244301934	175.704449046627	-0.195279317175991	-0.977435494781867	0.0805347243355617
117.610619666705	161.616470631730	178.061722434318	-0.843099224224975	-0.504262048774795	0.186824742142713
129.622402969713	187.983846241722	139.955828812948	-0.561819678626435	-0.148726061660808	0.813780810348189
67.8854874752954	121.674861610590	107.741824850205	-0.237331825074100	-0.459886854689616	0.855673819682879
144.018627619142	67.7253301803636	136.520495351296	-0.0520594479928938	-0.172922858437488	-0.983558589462002
137.668510966760	84.0636343356175	82.9953255064128	-0.880606219827734	-0.427749419704465	0.203870349838327
140.475314714790	187.918902613684	128.031114776302	-0.624328334307339	0.125050524067845	0.771087866206816
126.932113526462	111.894208467382	187.543954723819	0.839415132384999	-0.527545665850309	-0.130682079741750
166.790719790340	172.904429793242	112.743705112339	0.723935078217805	-0.470965506844171	0.504092743340740
101.900824998017	80.2174621345525	94.2099776595408	0.907913697842478	-0.400557559729924	-0.123476145927892
104.846522570673	185.331881325430	127.612420463595	0.929062043926837	0.351636264398349	0.114872346952876
182.518042466291	153.841263723166	117.457803059327	0.308425403974333	-0.813324355547253	-0.493332811453805
72.9997943771792	147.675296293019	103.542167280652	0.457072015099291	0.829429549697204	-0.321141394252076
124.619202514164	73.2372772871079	95.4142207658555	-0.989450133907927	-0.0382736780928174	0.139726726415648
187.153265000942	126.581124079931	110.411773672569	-0.264918024665059	-0.111015918955272	-0.957859021957866
77.9997448183618	158.162577319299	149.839193658119	0.423456656138887	0.864441704259949	-0.270970478664794
70.1642296039364	148.491369346199	112.802244997494	-0.123104784599507	-0.752769062012570	-0.646671439979704
103.586901683615	181.067301194692	147.550274176996	-0.487514442892537	0.117718079161653	-0.865142833184018
162.194887711214	99.7236671797073	170.715918689554	-0.804690217105312	-0.100517886387929	0.585123755295501
84.1248170218250	92.7265864871650	156.678473861812	0.652257023407325	-0.754688374919227	0.0707547325455564
183.343621681087	121.118094915906	100.835912237568	0.214622144621736	0.944179927510480	0.249923187248144
112.803256163694	115.689083233395	186.701554639266	0.767358118090975	-0.638257753718141	0.0615512665876998
95.9824832249138	179.147152467015	141.572170143433	-0.361281936776421	-0.444022877966609	0.819950636319850
90.9390231086596	154.254299472476	170.018241548287	0.568076111009488	-0.391204078140066	0.724050344483667
124.921855962226	105.331676300317	68.5198746119331	0.714716903465562	0.647186592537795	-0.265196648432662
150.713945103340	151.309223424594	179.349502997917	0.114305232923023	-0.919809253075299	0.375346841845612
160.601385681382	91.6306060615707	165.906462865689	0.781905528809546	0.0602967238693809	-0.620474051921339
125.469890713940	173.074908656458	169.053793620455	-0.468178846900190	0.587162187996960	-0.660340164083506
75.3929654615396	146.245799529359	97.6729956077699	-0.523356551130212	-0.117254512256670	0.844007878958805
70.4996869450999	106.563414253995	110.153024373957	-0.410155812794483	0.838801539118257	0.358028193308490
166.686631127964	99.0210117258755	166.190656091336	0.209450379842188	0.883623833026080	0.418735549114548
176.564347632996	98.6321481766595	101.852427022782	-0.601683732300403	-0.496894251077155	-0.625358129020108
73.3893072574931	152.253157200814	107.456927696509	-0.503196822924132	-0.779424004353243	0.373217334588059
103.179605065195	156.514910129162	77.4498348618554	0.836230886660165	0.542694490473861	-0.0787438518544220
180.255343627304	109.905278609819	154.665843123423	-0.457913315727486	-0.800390365293787	0.386898770254362
99.3105472334284	172.595972519594	94.6262221005908	-0.0130797050760226	0.573586986297292	0.819040225181593
150.039379620396	86.3119943482418	168.321098518672	-0.466887976830284	-0.746242567888302	-0.474486719479899
78.9296171786817	112.585098992049	164.083809463739	-0.442030495008689	0.865214902780952	-0.236668995620723
128.277191773907	157.788457025717	181.260480049003	0.998850503076103	-0.0477978854610865	0.00361035317730218
134.363830688581	82.4366484402550	83.9460606291076	-0.139292671141820	-0.699857390294573	0.700569186459301
107.938128503327	119.060715285194	185.884402121967	0.949338489079390	0.0360634500565617	0.312179212508584
182.631392300856	131.480213876530	99.0923688879040	-0.406676564657684	0.561685511220100	-0.720502295793455
96.2574780171411	95.5996494624591	171.302091691623	-0.713779535382273	0.700369600969953	0.00109403229145844
113.877372067700	113.810933254022	67.4382240482995	-0.515088000222348	-0.805889339451890	0.291936165256617
93.6224311495038	90.3034202978053	164.855764895071	-0.287430831887605	0.801843431416594	0.523861268251873
185.314223185729	124.277405778983	149.040845150599	-0.302896652335497	0.423597291881693	0.853708938874629
121.098402016134	65.1796490565041	120.902840787725	0.925375528955791	-0.0512989482658675	-0.375564306499708
178.117260893089	150.092894483873	99.6594831222126	0.257990045814170	0.444521403013887	0.857812251325060
183.287279401995	153.280849822285	121.099228004722	0.199822995277683	-0.213247173951629	0.956345342101847
75.2647069059915	152.794595129965	150.491664703852	-0.311634642363634	-0.900700962632572	0.302690643383056
177.686942044451	126.593672715509	163.392702624569	-0.481983547621769	-0.570584105902241	0.664925287467452
158.282751406769	99.3609292336411	80.6186327110282	0.492192041763234	-0.560533606522759	0.665994797264609
64.9229765054746	133.110414527957	128.692923021485	-0.0880726817143338	-0.964126173821851	0.250407515237230
129.582645597320	99.1217123763818	182.766396879245	-0.850641987225713	0.453443864414674	0.266076814836200
184.058488015279	152.053567670813	130.226095530863	-0.404380492640901	0.900026664202313	0.162568203829529
114.628272979283	65.7134526442955	158.920831501417	0.0933912666875631	-0.474688844005118	-0.875184879144731
166.224797591935	168.886345320647	86.5649987071687	0.160505896013201	0.603598281957397	0.780965409837771
196.898448227459	120.500533074118	126.937830292555	0.0292418002067588	0.323527226771125	-0.945766911378513
112.949378453705	118.251908810839	58.7791019209735	-0.423404440157429	-0.883476729222553	0.200493264169132
193.798457320081	107.191834497985	135.581531279564	-0.239939105405871	-0.432637302432702	0.869053617586847
122.987546018626	180.781173181136	82.0608675616899	0.620776267096459	-0.474909189178318	-0.623777274549000
138.188803632145	189.437666354105	96.9269473858281	-0.407893295912786	-0.335836126446059	-0.849021292620575
126.045597340737	57.2129588998908	134.543076962067	-0.361708767785661	0.105073282728283	0.926351106526937
85.7390255228303	78.7291255063157	156.924816804942	-0.221474180532772	0.643526856086724	0.732681631305491
134.987925564389	67.7366638248640	90.2292231443147	0.853066609652052	-0.187220093714818	0.487058513944853
131.449809051664	64.7776484236963	94.8034448470247	-0.946370761907947	0.0924994884676482	-0.309558113508588
101.454669624856	180.644471355471	89.6135480552542	0.863338016461145	0.0621031763855022	-0.500790040651536
156.295939294788	190.348035519218	134.537528553311	0.907381123125513	-0.420273728354160	0.00543052951149864
101.737422167721	84.6261913472896	77.0570074832162	-0.918864495164862	0.0970406761875589	0.382454110568164
122.491321239563	104.536732495749	193.355960010143	-0.850402249146412	-0.478098441763123	-0.219631269700829
107.412686631556	190.816242976681	105.277562582722	0.928986423929721	0.173931513568902	-0.326698718610740
107.199469836854	73.1254669891823	167.416750217263	0.413799746141284	0.444099703668011	0.794698196358462
156.825890179133	102.285840698140	185.546277465135	0.847037671723454	0.479654199969450	-0.229039365902407
69.9500982449808	161.645278160146	148.749791055289	0.418172963699015	0.123647932181594	0.899912529804091
102.148509260995	72.1970901296314	90.8463766990165	0.0361230964917966	0.538844872031887	-0.841630159740479
134.377219652932	57.4840948536636	133.415260078746	0.698527115479940	0.00809637729513124	-0.715537782100967
186.077871881796	152.646670435818	99.0698487387792	0.303172614706164	-0.929087163272479	-0.211857047875510
174.870223380823	163.157915946814	90.5433568762393	0.583485557869458	-0.811214754770552	-0.0384086630894713
191.066150615170	154.743873350370	134.337972258942	-0.237642168798962	0.720940162277209	-0.650977328348873
175.743316581998	170.701963913611	152.342995850541	-0.714749531881055	0.654952239023333	0.245297108165049
80.1645029747730	135.278443248194	178.632776371084	-0.161392752014064	-0.986819442675782	0.0118223159485058
127.111515567982	108.291401203015	194.661036759213	0.469946862917227	-0.850571602027722	-0.235961640650025
186.902023330516	146.289101842878	95.8918314424418	-0.412456750404012	-0.164216869509494	-0.896053708666319
153.324553583110	131.643256138052	62.0885368283351	0.909079213830305	0.169087442768707	0.380768196780685
196.764522430014	120.612864176698	131.489532947513	0.0813658686103967	0.986858982852748	0.139602805803159
136.670195196008	58.3806739038461	138.221203633336	0.505329697764831	0.208159438426147	0.837443457644166
137.014955671836	161.482025175670	66.6781084292309	-0.912894532336734	-0.270163985693857	-0.305998355655230
136.520975667257	121.293713582389	196.316876138958	0.266278651751222	0.962949962208040	0.0426971884915865
130.023209189979	173.797517967856	179.238802802532	0.0192003565841277	-0.745248198715569	0.666510666544986
145.284338395792	121.009376588808	194.511742686539	0.124965556727712	0.990687008568569	0.0540634875419101
81.0871932662099	152.984108069086	173.312852489128	0.414253528222255	-0.554477156982096	0.721768035272044
176.759861264679	148.982333182693	82.6291398013858	0.275875589776901	0.701619551554601	0.656979956955742
128.937776990837	58.4997255465781	111.768538476573	-0.587210944444130	-0.191485270500544	0.786458325600515
138.712407196195	175.852090370029	176.033996208233	0.910550268091379	-0.380505627448739	0.161597267175407
83.3275064765273	161.379939521677	84.1190827065460	0.128677179987133	-0.705632559996444	-0.696796149259899
110.848363913069	190.727334314350	102.383105132807	-0.786322027543140	-0.385719707776894	-0.482615764385036
111.639848628891	92.0577518570554	68.0835757655515	-0.572590774005193	-0.630952580494884	0.523487007184497
165.317969906639	131.570457467832	185.641999460870	-0.738532570068391	0.508288950575569	0.442958221134866
83.7824874612196	74.9855784392711	108.164221288645	-0.645240331537661	0.278493829633941	0.711411344731718
68.2831485134419	108.119199004319	93.4755804633851	-0.537442362394166	0.573355951193145	0.618400081125142
121.522800541707	77.2972348343555	176.271446304963	-0.502680621427796	-0.580035106738895	-0.640992564536722
164.617971940764	179.223037690539	98.9699710767816	0.813297325464864	-0.581799498014586	0.00753687612174109
68.3325747719188	130.516088520031	165.390237543245	0.395102285956052	0.746469974229343	0.535422040269492
112.917475958680	84.9875771143754	181.448864450097	-0.557184476302169	-0.581501077185539	-0.592791663740251
152.844879708907	61.8638961444954	131.167753274495	0.341421597828787	0.194311424967553	0.919605547320761
59.5537230625077	141.307255175684	113.796130241140	0.244926621632837	0.305393995017582	-0.920187729663206
87.6649339388821	73.8203594262157	150.509963981483	0.725304763937408	-0.644019914333828	-0.243251617365948
137.758730056072	58.5825281308092	138.460334663920	-0.880895605186209	-0.209606074251268	-0.424368031784435
141.431901458461	91.0753388572048	68.4408082187894	0.939052834000355	-0.136827365119695	0.315369699099809
194.144453794098	106.794723236631	123.622261761486	0.0150770566468470	0.213403506116978	-0.976847800806169
58.5562486155888	112.609660675054	133.034155329606	0.187917212812528	-0.966676318973962	-0.173850554970993
106.455617625247	183.095726432053	163.867842748121	-0.947493479312778	-0.316355733191474	-0.0466385756284641
116.879974657155	175.887873086471	77.6481920073711	-0.945273098862752	-0.307058446620336	-0.110335302263220
90.0748615788873	76.7057005277887	159.172310970479	-0.321657838430129	-0.331255304656813	-0.887020945701498
154.794836876107	106.157923957946	65.9992220599782	0.651509302567253	0.757689376360549	0.0379794367874720
57.2144690636336	130.878680915380	120.444429369909	0.00669800445627244	-0.827753509078549	-0.561051927137278
189.815852440928	111.899608306176	99.5375373862318	-0.159144089530033	0.665014072073065	-0.729677629307941
182.393751229410	140.158554186606	85.9338974767212	0.362785179450131	-0.910692395854384	0.197550686418291
95.6380770233011	169.222340327934	173.494556288191	-0.887660551106688	-0.205580212589763	-0.412062522198414
187.714794673127	92.4009993618061	133.683027954327	-0.252371961823388	-0.262997483552515	0.931203907063571
165.277571534346	68.1539321388018	127.088400838632	-0.653616716535669	-0.426097351311998	-0.625480803118713
58.0710011525943	115.158540293366	133.050863567336	0.115241552329708	-0.170793719745198	0.978544270798331
143.268008491668	179.594344859918	83.4428330986613	-0.820186877162478	-0.192479841822973	-0.538743906714745
134.953633184052	161.295872107090	187.733622282782	0.689261591491025	0.588503761266256	-0.422589376902366
146.849531114254	173.456821424823	78.2578226004787	-0.831966461479445	0.529463298710781	0.165832512770174
59.2959124249144	108.613722961482	124.521826824456	0.233961620103699	-0.908270723017793	0.346851919451496
82.6634076854902	172.843833399496	156.336828751183	-0.517391641138256	-0.756438349973619	0.400133618144554
195.432086421019	125.365945592970	111.430176164740	-0.149007332351633	-0.807935451175754	-0.570120269451000
188.049633574887	92.3530854786076	127.757333822900	0.280295939402252	0.475670713748730	-0.833769487590175
140.583518028465	96.7127930269481	188.856391195590	0.251544000357491	0.889914416572737	0.380496973785805
182.271076407795	151.530329880112	91.3431489234317	0.334798026176859	0.449472313025789	0.828181695940768
82.3598459160285	181.115937093809	129.600383782870	0.710118874276864	0.603224349932504	-0.363113712277942
118.634000798308	184.603006590852	87.7578837337800	0.956685844889442	0.245518407655835	0.156438184885650
68.9855179358721	144.007403680906	162.680640281050	-0.0838033902374271	-0.945567146146010	0.314451528719458
120.693465841634	105.753484923397	60.3902918186167	0.767499010656697	0.586124224028223	-0.259622153616183
127.089043268511	196.463296819848	137.143099438239	-0.829902959796815	0.0816528537182213	-0.551900252582074
70.0672236625370	163.094289193319	146.593398534647	-0.486816271177130	-0.328510752625409	-0.809376675922084
84.6444540908879	166.601022358173	166.570276204856	0.0130567773115721	-0.699749471924521	0.714268994922494
118.239105571316	89.4644876515151	68.3282688039105	-0.0232073426156718	-0.840561655542862	0.541218553340295
103.729418825544	180.557758981437	165.962629591563	-0.499135218572381	-0.641031103305134	0.583046445985312
159.914274791587	154.087298882590	71.2239410303207	-0.548767817859821	-0.577600358725636	-0.604344030897458
142.138610569309	104.661174581843	191.806167522605	-0.511567863657122	-0.842101516576449	-0.170772821763104
65.2140636839774	152.620713382305	105.689976083209	0.437209793996963	0.872323948795544	-0.218857315141353
179.799110142127	94.3017874272604	94.2720171298709	0.0841352937536999	-0.633773140652504	0.768929683737362
97.9950539168066	71.5231565875062	158.765908576596	0.802881772836083	-0.0816391706219708	0.590521722435124
61.6582379261882	151.662246325205	119.910025720479	0.340221565022855	0.731551131954899	-0.590831810271675
119.353448626940	146.118414448665	59.8877322610222	0.00790358568738842	-0.961469927485534	-0.274796491742969
126.672791150251	185.879475771822	165.224864515183	-0.548282987835714	0.453232251732543	-0.702827355215626
116.424501307408	129.286660790662	57.6388436527227	-0.675067325019879	0.726762534419239	0.126887057082390
143.610568209631	193.784154590876	140.856612837747	0.853398873432732	-0.300612941442102	0.425842954927367
152.062267980106	188.169129326913	103.372466462180	-0.624675580032139	0.490607911855024	0.607523083130809
81.0531259425216	170.489119956615	96.5759764372727	0.0498220254873314	-0.536642848198508	-0.842337354777605
74.7340196699304	113.891972004446	82.0057014477995	0.667569442499999	-0.215663938022003	-0.712629009567448
82.7511810789562	178.802077304180	143.930056440086	0.526712307540687	0.634709389963552	-0.565436234581107
107.433051087104	141.464233114302	61.1519896226526	0.681886675933141	-0.645318304289657	-0.344376026072624
