# Supplementary material for: DUNEuro—A software toolbox for forward modeling in bioelectromagnetism
Source: PLoS One. 2021 Jun 4;16(6):e0252431. doi: 10.1371/journal.pone.0252431 (PMC8177522; doi:10.1371/journal.pone.0252431)
Supplement: S2 Appendix — Example scripts in Python and MATLAB are provided to give an overview of the numerous features DUNEuro offers. For the volume conductor head model, different spherical four-compartment models and two different realistic six-compartment head models are used. A detailed description is given that lists all provided data files and scripts and explains the different steps for an EEG forward calculation using DUNEuro. Different FEM discretizations, source models, and solution approaches (direct or via the transfer matrix approach) are used and explained in detail. (ZIP) [file pone.0252431.s002.zip › S2_example_data_and_scripts/example_data/sphere_eeg_analytical.txt]

3.976758651370885557e-03 -5.442576620747305305e-02 -2.138662050396660744e-03 5.588409487096540618e-02 -1.185841412457742938e-02 4.531316806673601344e-02 4.541787220756896004e-02 1.345421009576624680e-02 -1.708514014558110833e-02 9.256000048632802985e-03 2.404665385618261902e-02 -4.983647622047282510e-02 5.427478461167969948e-02 -4.957251616422279211e-02 -3.226301966555132628e-02 -5.869417426389860956e-03 -3.323196726327368872e-02 -4.183132826268084331e-02 -2.545877439865224662e-02 -2.607139433770072016e-03 -4.887653590065206555e-02 -7.218058092410244674e-03 4.890852367514277911e-03 2.308237165063263194e-02 -2.280993603664209501e-02 -3.743824611622400406e-02 -2.438232909220730549e-02 1.268000912604016475e-03 -4.748415914991129666e-02 -3.439357118643757844e-02 -5.166741221916754112e-02 -3.859829510319176538e-02 -2.884533539444608663e-02 1.612637809307814266e-02 -1.848773972182778114e-02 2.107333395660692180e-02 1.556348185369030995e-02 -4.271523898658216578e-02 1.561885387307835119e-02 -3.157340039509780316e-02 1.918931845907273850e-02 -1.566101117083569527e-02 4.567833978483039348e-02 3.505143468712985932e-02 -2.172652187783520941e-02 4.295875281549830539e-03 2.968425986523025501e-04 4.708276084545670592e-02 3.834730871189397095e-02 -2.696221040744788133e-03 4.017651192444873093e-02 2.747648911015377823e-02 8.299962797915930515e-03 -3.449663388553419335e-02 4.760144497019318244e-02 -3.521994344449314723e-02 2.866103349117044008e-02 3.165273526193943584e-03 3.292070455418505404e-02 5.533165223373644886e-02 -2.312023746894225490e-02 -3.060894457987673595e-02 -6.198597143493242596e-03 4.351085693860207160e-02 1.015440070088883401e-02 3.377562567441060037e-02 5.277005652833072213e-02 2.227895030706313062e-02 -4.791041434564947618e-03 2.349032704858531467e-02 -5.631923384327538334e-02 2.463148279018061507e-02 5.546253170673257765e-02 -4.382875932437924060e-02 -2.968527241110365065e-03 -2.646672672607858906e-02 2.617751692016711401e-02 -2.804533188513635630e-02 -5.724182463333270937e-02 4.571083930531910644e-02 5.508766313270496012e-02 3.729071973227289505e-02 2.427128754683246376e-02 -2.261046185730268207e-02 -2.612250350906999627e-02 2.047557558463785482e-02 5.688487416375746786e-02 -5.622413871407425101e-03 -5.527883251513769636e-02 4.908372564686269701e-02 -1.606317578358689921e-02 -5.055910816190885976e-02 5.725404175970471438e-02 3.204759003370657305e-02 -2.684436769534263162e-02 3.178441733338243508e-02 -1.398243923821903580e-02 -4.035295908866414621e-02 -3.039001893744312094e-02 2.950624280216605083e-02 1.130321993150640303e-02 -2.207869100765821532e-02 -5.715860423254588707e-02 -5.214199239233694577e-02 1.456235156325599855e-02 4.352259547048063348e-04 4.266005414103119647e-02 5.775925517418974142e-02 4.632100149627714492e-02 -5.726146445316199901e-02 -3.796699540052471400e-02 -7.937099075624995392e-03 1.992665022655405998e-03 2.026996153768002764e-03 -3.549850220087885644e-02 -1.719694956240205158e-02 -3.858214158461405890e-03 2.694905065363357999e-02 1.598604030510711316e-02 -4.187358076790066025e-02 -1.824160045463118357e-02 -2.272287190191824707e-02 2.572235990108750342e-02 -2.350640811225103780e-02 6.645341644307202998e-03 -3.029206234514547971e-02 4.603359912120921771e-02 -5.572004648014192152e-02 4.326691828964464304e-02 1.561296652008112469e-02 -2.496414138737495722e-02 -5.071348845714826470e-02 8.762029712921615143e-03 2.813067107588652221e-02 -5.760082261259560910e-02 -5.537964969435738016e-02 -1.615195233232869301e-02 4.324021578247653347e-02 3.300145688696774771e-02 2.823586208750956256e-02 4.580286136992268997e-02 3.797011804892961445e-02 5.439300185982889196e-02 5.674331115751252153e-02 -4.334932586282965600e-02 -4.803391943668412073e-02 -3.828862294768885927e-02 -3.172042396957742288e-02 -1.579402543820812924e-02 -2.675233434223343865e-02 -4.159897175099908084e-02 -7.066441098400329246e-03 9.685937073014816781e-03 -3.433391275035835299e-02 -3.067851722527894717e-02 -2.003497856663383897e-02 -8.588959377899565983e-03 -4.061916435801853076e-02 -5.431213033542259955e-02 -4.995489435643984261e-02 2.494824030788678551e-02 -2.609566744240799860e-02 3.400938796906233241e-02 -1.184299004490283087e-02 4.422963749251936083e-02 3.120135672776219726e-02 -4.589056160955336250e-02 4.698631142478545963e-02 -4.373740774554770241e-03 1.654076720565949080e-02 4.189391141733502313e-03 4.258781932930423564e-02 5.112125732328706706e-02 -5.185712280681030462e-02 -3.594444436199037418e-02 -5.406346247819694001e-02 2.803213321755873219e-02 2.933301281872087787e-02 3.549742607900915892e-02 3.205628134585981892e-02 1.053758320074715989e-02 -1.222381965999532610e-02 -2.605280441473292047e-02 -6.674709370832660832e-07 3.860994844498849554e-02 4.862672545205940638e-02 5.084044755712071456e-02 -8.201527044530997068e-03 -3.868182760949161192e-02 1.408541612784706791e-03 -5.561766745567566644e-02 -1.958509587690180492e-02 3.467624495522397821e-02 -4.289494781330249751e-02 2.816542780568307910e-02 -8.396600869361602396e-03 1.190134753122308901e-03 -9.493590274441288807e-03 -5.236831512835118246e-02 -1.316014124987154726e-02 2.141835919244513067e-02 3.506587770260423398e-02 -4.811395705931778566e-02 3.063587671502593108e-03 -3.798482385987040494e-02 -8.202435295133883586e-03 -2.153412035653610307e-02 3.598209329707725140e-02 -3.598611170607102228e-02 3.098909892964415037e-03 2.647826736605435674e-02 -1.094162577367399289e-02 -1.161014515805365360e-03 -5.901773258977895814e-02 1.472981265272061205e-02 -3.591022943436410902e-02 1.424635964452000171e-02 -4.687486204385575561e-02 -1.821400706603057765e-02 4.718755965901256372e-02 3.442775996057894500e-02 -5.771721800273942743e-02 -1.012282043099073034e-02 4.638330423287623239e-02 1.217882127492693652e-02 -1.557937191998143810e-02 8.567153619845654933e-03 3.175889030949052838e-02 2.800163188126812783e-03 -4.149089394896426919e-02 5.861884724839639543e-02 -1.647060093975927578e-02 2.016986328755096189e-02 -4.101464042271558974e-02 -2.172545760961141353e-02 2.071891962072329799e-02 -3.791157132534226509e-02 -4.343126229848524866e-02 2.160034716242901012e-02 3.464624697648499563e-02 -4.424579405666836940e-02 5.585616381242387157e-02 5.498493896039628043e-02 3.074870154088199178e-02 -4.014288707181184329e-02 1.008999938673928870e-02 -1.793913238315576406e-02 -1.786598506545810511e-02 2.788800081190733957e-02 -1.525012795420442038e-03 -5.877036606810919633e-03 -4.906307204566030811e-02 -9.728088416455255016e-03 5.267640285975415393e-02 7.428116088253614718e-03 5.732955691390184683e-02 1.013125306333573228e-02 2.834146554845352883e-02 2.914457369854077037e-02 -1.922497113268617497e-02 2.239026402896862611e-02 -1.660632740091776832e-02 1.283946640257452657e-02 -8.233717326948353579e-03 -2.579491057901110371e-02 -3.049086882786804578e-02 3.516501184258331164e-02 -6.043157821265385254e-02 -4.228453897357491859e-02 5.935635776747098802e-02 -5.905711325662473671e-02 -4.723663217171428751e-03 3.812271338169497675e-02 -5.426410724492421872e-02 -3.824572046091605920e-02 -2.954355978691445422e-02 4.718022072982348825e-02 -2.046780458122604909e-02 2.668301402208725359e-02 -3.594611715735039625e-02 4.001877926326995877e-02 6.533314323841158018e-03 5.496391801105016302e-03 -3.917454686582533567e-04 -1.764144460655886482e-02 3.201690450029490154e-02 1.974438627468927052e-02 4.038266855122548543e-02 3.729916319806799579e-02 5.572676634906575249e-02 -1.614856447917749349e-02 -1.963338721207221783e-03 2.924741474119451831e-03 1.392312573704496126e-02 -1.943595465970008804e-02 -4.787256204823241157e-02 -2.037944791668746050e-03 -7.333837865282321657e-03 2.814689497281011588e-02 2.218028128771003943e-02 5.307446765918388820e-02 1.724506185546168316e-02 -5.272724753954380339e-02 1.967453058027225296e-02 -3.997888191983720030e-02 1.911372626237274261e-02 2.089657217727522789e-02 -3.791856543544610061e-03 -4.147302874277749435e-02 2.110683192293375671e-02 -4.694304422900128382e-04 -3.537449757551831830e-02 -3.437686275300012861e-02 1.265149041890596682e-02 2.118889916431047904e-02 -1.546892844516800994e-02 8.523897246741839531e-03 3.275682654487160460e-03 -8.899136852844267628e-03 -5.440938882600153403e-02 1.447541420883718954e-02 2.517557848740803114e-02 -3.404704444410484691e-03 2.571987347860241191e-02 1.111663038984439869e-02 -3.783401003702138721e-02 -1.377780651464078840e-02 5.358453095810512129e-02 -3.518440134570480042e-04 -6.152943076555369289e-02 -1.506229753788222714e-02 2.927611835958232947e-02 9.822606288790792714e-03 -1.828530607357457122e-02 -5.340340989293498875e-02 3.580514118168529134e-03 3.015245873817539585e-02 5.838788349668674882e-02 2.829761537111176797e-02 -2.683634837024820655e-02 -8.596162903251519443e-04 4.561702299761634383e-02 -4.506453313988777881e-02 1.795309495080352896e-02 -8.233281400613415985e-03 5.284895608149294335e-03 -2.280039105421372003e-02 2.260910619258972923e-02 -5.789273408140340610e-02 -7.978258630641077778e-03 -2.627573827042425925e-02 -5.577684901435823323e-02 4.695542896697914997e-02 -3.877520879918275321e-02 -5.765461926062635800e-02 -2.452829184039912250e-02 -4.644980590672549703e-02 -1.010853779378862241e-02 -6.121340729260000418e-02 -3.574031176860089504e-02 3.172000813518611323e-02 -3.534432782296666360e-03 -4.123431071488292687e-02 -5.639921460839888989e-02 -2.034517255900221769e-02 1.263784860064734276e-02 5.318600004590628288e-02 4.790302247292593102e-02 5.009241283560349201e-02 4.547053189281368563e-02 3.750866105441844067e-02 -2.318139851253511741e-02 2.304879137835095463e-03 2.660812597612612854e-03 -5.879852364349355022e-03 2.077069620582607662e-02 3.631409708345898629e-02 4.127004735539956809e-02 3.595612384024736430e-02 -1.435448421358306685e-02 3.585701971161225216e-02 -5.675459857125061958e-02 5.568314373106735687e-02 -2.619192465356690730e-02 2.461129945596597646e-02 -1.863820455232465326e-02 -3.659416100786049009e-02 -7.819140124830275054e-03 1.949906468233481710e-02 1.882270811329622706e-02 3.923722952439631650e-02 5.102648657563702006e-02 -5.141962941303848678e-02 4.497353045066646016e-02 4.825154021124145737e-02 4.609887081598778441e-02 -5.033313874755622475e-02 1.847505137791076012e-03 -4.727690446492974208e-02 2.704758611939811833e-02 1.724084418170077201e-03 -3.961381108012154706e-02 -2.561114737080113363e-02 1.613091277467785601e-03 6.951232972140898927e-03 1.643151277897896348e-02 9.536022407514520294e-03 1.139666172640164607e-02 1.951216408665358689e-03 6.122480019513031751e-02 -4.577237986686331916e-02 -2.383094304486511536e-02 2.444341324992616721e-02 4.748535374897742967e-03 -4.504671080592177745e-02 2.153455591557109847e-02 6.492651804195169116e-03 5.631719218903542823e-02 -1.609240287936727562e-02 2.652225733650118850e-02 -1.950110179248291595e-02 6.638782362420270200e-02 4.576038900558720632e-03 -7.245726423192566136e-03 6.703800436874804425e-02 -3.436052654728437294e-02 -3.729242716941769120e-02 2.067730836834410016e-02 4.002478682776497432e-02 1.633045980705215283e-02 -4.482591738062376846e-02 6.383505952626272739e-02 5.415827052722971963e-02 4.024855514572069082e-02 -4.947288306863314999e-02 1.016818328046595506e-02 6.285988929550341553e-02 -5.029271418418700818e-02 1.728595144409235396e-02 3.512042216287959012e-02 3.845143892389802504e-02 3.068160324700142452e-02 -5.707487228175382732e-02 7.096275616337410774e-03 3.352522420911876327e-02 1.197404260307184231e-03 -3.500903976198364853e-02 -4.601233571662163152e-02 -2.377818755658091948e-03 2.704531599323607705e-02 -4.059306459145244766e-02 5.245653802848788960e-02 -2.770350250457931374e-02 1.889967778584391439e-02 -2.416254234887419469e-03 1.035606790261111220e-03 6.273916573215942982e-02 3.107939544802763160e-02 1.426249500076353857e-02 -1.330833936211713031e-02 -5.695673090119390304e-03 -5.846376923616606290e-03 5.814812328106423039e-02 4.653662717532436495e-03 4.620687767019703712e-02 8.657706279110295028e-03 -4.523393613111230740e-03 -2.614833222263141660e-02 4.156474658133329364e-02 -6.630509236340904888e-02 5.315969739227061064e-02 -4.185576916612688408e-03 1.614707324457132637e-02 -1.026918698469463272e-02 2.009811807297989805e-02 5.758559819946931779e-02 1.634622593529632892e-02 -7.661224846527987797e-03 -1.916565195828863130e-02 -2.832388957968106843e-02 -1.726972581969983545e-02 6.405186275788396673e-04 1.090006296875592126e-02 1.395698651790064880e-02 2.405067105868005303e-02 -5.031573051362872584e-02 6.137126408428793256e-02 -2.953645037552522432e-02 1.184535640996200144e-02 -8.054007902760360786e-04 -3.600039324529604595e-02 4.396844604972262316e-02 4.338523291302965462e-02 -1.007234500964081280e-03 2.147873019259856700e-02 -6.445600921416778928e-02 -9.617078626889988963e-03 1.010840752379876806e-02 1.579100467581951578e-02 -6.276322443606435764e-02 -1.274935283499089482e-03 1.638468958470918214e-03 -1.981082440903970260e-02 -4.408307368208181504e-02 4.555797250649169794e-02 1.017910895546933481e-02 1.921809853095310383e-02 2.082925924650696689e-02 -3.496128387338026666e-02 3.824489560038368818e-02 -7.010883296710672397e-02 1.299990974265190008e-03 -5.218611658655115254e-02 -2.558977398644871060e-02 -6.954001754748277697e-02 -3.140649327960940568e-02 1.554594767180918213e-02 -3.398982011177511392e-02 3.840951905489206619e-02 3.869370143968553499e-02 -7.415322034493706735e-03 -3.529422359882039562e-02 -4.420302538352244813e-03 -4.283399961742648948e-02 6.897530255357252338e-02 1.116641568389390056e-02 -2.801415998109153122e-02 4.350029146271480740e-02 4.435439079201171364e-02 3.240716640465615694e-02 -2.130276818296139227e-02 -2.373010192404507654e-02 3.008689465419428846e-02 -1.351780346466422388e-02 -3.501221657078880389e-02 3.188602296531029695e-02 5.208207738832346285e-03 6.205397541325315819e-02 -4.618593646685707765e-02 -6.781825793649196021e-02 -4.221944865809174052e-02 -3.485242572291521318e-02 -4.346893877237020809e-02 4.853906758281015255e-02 -2.721609406137078663e-03 -5.708397124528959837e-02 -1.602446460842574250e-02 -1.877959658362031090e-02 -1.856734823256883313e-02 3.323173018977515492e-02 2.583360972954022380e-02 -2.218391683901183367e-02 -5.373656477805355269e-02 -1.422906936464734921e-02 -5.998909246819708954e-03 5.456829521303776381e-02 -1.662379871805183193e-02 -6.265902775304146854e-02 7.086086578559263986e-03 -5.281140470104883980e-03 7.646177745999374782e-03 -5.474884677024517698e-02 -5.637407839833463025e-02 3.842804327251279038e-03 5.592389852134291989e-02 4.655790550544184475e-02 -1.942011982818228968e-02 6.031249581335499516e-02 3.003177900464438013e-02 -1.464938836251355493e-02 -6.966381504693489046e-02 -1.282506940511094796e-02 -3.806539411138747803e-02 4.973999707229307884e-03 -1.066366581861338467e-02 -2.434925412623466234e-02 4.043820757122172649e-02 7.146276770299003767e-02 7.209957076851533642e-02 4.797964549936119955e-02 -2.756983022528403798e-02 7.165778216912320475e-02 3.211578004577880785e-02 3.365741211842551098e-03 5.533181428302821198e-02 -4.270863077188520943e-03 2.357510175973506414e-02 -3.500040205092544345e-03 1.568115298211389744e-02 -7.160973800009257095e-02 -3.552969161754516297e-02 1.397910961955478593e-02 -6.324766960828462695e-03 1.693232257138083813e-02 -4.586275422730085862e-04 -6.630201164810284320e-02 5.350361908677836627e-03 2.472277735252759179e-02 3.602498189078649077e-02 -1.379647133487534299e-03 2.260367563042788366e-02 5.851072418184890406e-02 6.531389376572574457e-02 9.466962640370392120e-04 1.685659670100161933e-02 1.244337591814416270e-02 -2.974777692857468250e-02 1.342611442908145554e-02 -4.191323415039657774e-02 4.751542276606855568e-03 -7.070184052120212503e-02 2.658123944943987724e-02 2.759019482267483295e-02 4.718994775848903145e-02 -7.004062741341629539e-02 -1.924302422306405080e-02 -3.427472744390211434e-02 -7.319091763610188761e-03 -1.216175276839329134e-02 7.590403531897628280e-03 -2.136542126070176822e-02 6.242106029768483555e-03 -3.644598024895792654e-02 1.352598325357812215e-02 -2.367647992342908347e-02 -2.093233176834802950e-02 1.888347459267113518e-02 5.024577812721579828e-02 -8.875828789750643891e-03 -7.427113371802548936e-02 -1.763726927244599688e-02 4.471549433481598196e-02 4.831208598778546914e-02 -4.879130512891605154e-02 2.959617077227058232e-02 1.031292690007223380e-02 9.783827621595153970e-03 -2.290495554222847160e-02 -2.130021979969673462e-02 -1.278692907411312259e-02 5.481005832991121818e-02 -5.886574292055542224e-02 8.433115997970660679e-03 7.837810619851322269e-02 1.453151432256942878e-03 3.621823736074845923e-02 -6.668814751113366635e-02 1.916584377895865247e-03 1.819905937625327513e-02 -3.680021319798019303e-02 3.830173051011571267e-02 6.486874264785001676e-02 -5.368377397278590799e-03 1.086044001983290687e-02 5.349372042607934002e-02 -1.173560602036104270e-03 -1.376888173414305859e-03 -6.091361489760614700e-02 1.810353153339692989e-02 -8.866186101491655216e-03 6.317979113944410807e-03 5.390601643291009076e-02 3.068188950385758104e-02 3.764941423555348554e-02 -6.604212365025080578e-02 -2.771907711727182588e-02 5.043725231465180647e-02 4.541728489377811623e-02 1.705104395204837600e-02 8.428026558091593692e-03 3.950597146278852362e-02 3.754156399923712362e-02 -1.888427529864742521e-02 -4.281288912559329252e-02 9.240908238958123189e-03 -7.110767302375295418e-02 -1.667893190000765058e-03 5.195220984663368596e-03 -3.728489652711141494e-02 -2.314845953644740356e-02 -5.436903407957412171e-02 -3.258409760572735653e-02 -3.107726872696238082e-02 1.211647402811154989e-02 -5.170540819045422315e-02 -6.161827713907825493e-02 -4.190210389820983594e-02 1.253003209227899692e-02 1.144885489676461011e-02 2.260520492611386642e-02 2.638671576250753437e-02 -4.110229630908000115e-02 -1.243459304755949353e-02 -4.919144348151101298e-02 2.065068875778239624e-02 1.872981064147362373e-02 -6.697061807975304704e-02 -7.408458440428195360e-03 1.767820790113331861e-02 -4.719449402203393547e-03 4.038671935616110903e-02 -4.992362501106853249e-03 -6.320370290022139792e-02 5.596189325867383102e-02 -8.342550945869464663e-02 -7.846832703507207463e-02 -8.824713120359690965e-02 -5.319147604620933639e-02 -1.394372128442424074e-03 -2.127705103529986541e-02 -5.983631591967443486e-02 -2.971721146648527781e-02 -3.828982317345593078e-02 -4.784376018474406633e-02 -6.487767437019247366e-03 -2.573230272489608270e-02 1.141412023516717895e-02 1.715298698755457832e-02 -4.447689028765301061e-02 -5.057713963258125833e-02 -5.107453827110192135e-02 2.458952768177629158e-02 3.578870171171783660e-02 -4.325248988895802338e-02 4.136142846949380190e-03 7.629374187716403410e-02 -5.364822688043779063e-03 1.857867585033463886e-02 3.123313694425903890e-03 8.881081660294351532e-02 -3.600990958227176519e-02 -7.890253270355863935e-02 5.042681231847039730e-02 -9.957249235325458386e-03 2.409759618822221450e-02 5.017234498972924367e-02 4.282354932421208321e-02 8.005815600176907632e-02 3.557598784371276274e-02 1.381889435041672165e-02 3.565115374616945054e-02 -1.347601988348025304e-02 4.537811410185892125e-02 -2.705177780179872371e-02 1.093241401296236870e-02 -6.305105711791819667e-02 -1.215591076585546305e-02 2.788736322567273926e-02 -1.665012067252662556e-02 -4.858688089231831021e-03 -7.113052351555484293e-04 6.319137234126211145e-02 -3.374309521010859791e-02 -4.964809151990192543e-02 -2.227227326179623615e-02 -1.059888239768582222e-02 -4.372136545193831825e-02 5.589323641963228617e-02 9.816346056166777925e-03 -2.149728200667707766e-03 8.808992705921722677e-02 -7.352625592519995701e-02 6.556209601512105745e-02 8.075390521916345210e-03 -3.702341923996545214e-02 2.609101592862079697e-02 -4.076360537119465277e-02 -6.234373446900175197e-02 -5.888881903298751053e-02 1.026456649308984774e-02 -5.272891785276766913e-02 -8.360785368237477755e-03 8.540478849011388929e-02 1.402730908036586149e-02 4.568752528208570862e-02 2.229054935810524316e-02 -7.059486695024856477e-03 -5.607006731471365218e-02 1.436152724930286201e-02 -1.610954168507389497e-02 8.869724853747285032e-02 -1.498816622849551833e-02 5.003567470643108250e-02 -3.617483881045129024e-02 -1.470974415445888347e-02 -1.571101648046661220e-02 2.290861733746746287e-02 3.583889368653190438e-02 -2.088683228018840127e-02 3.252906665578050860e-02 1.960298018032472986e-02 -1.121977149977541714e-02 1.689229471467358634e-02 -1.011845965198820974e-02 -8.529504820757997929e-02 -1.068044329410325864e-02 -1.931606004039310848e-02 -6.660887852813895949e-02 2.688206948553544667e-02 4.733001732921347793e-02 -1.366401470815724328e-02 3.324206476492239104e-02 6.670471071408540405e-03 -2.563530217889955012e-02 -6.452887907698583864e-03 -8.479892310629837116e-02 -2.710210987754361339e-02 6.844516102674677062e-03 2.336436800862849023e-02 -1.144687780424142980e-02 1.053023695167859888e-02 -5.210354594956912583e-02 -8.581637096100080964e-02 1.439944769071225920e-02 -4.376379118682041311e-03 -6.164390370673050040e-02 8.421034945030046390e-03 2.853540855354260840e-03 2.170954909157289062e-03 1.147160914145558923e-02 -7.051202083107791820e-03 -4.341530818089299470e-02 -5.216195229405905243e-02 3.225855716419719771e-02 5.773502451978611977e-02 -6.163880824445001211e-02 -3.738074458721814264e-02 -1.881974823268692818e-03 -7.123711670926514451e-03 2.682582791069933886e-02 9.402334470372029993e-04 5.858250690897494339e-03 3.296857340554875532e-02 -7.079366543941467693e-02 3.458789567310275453e-02 -6.692530900440861463e-02 2.526635262008995395e-02 2.645372737902509062e-03 -7.238401969050027585e-02 -8.184187246298570140e-02 -1.966300312962151325e-02 -9.899713834623950770e-03 3.212475655009957437e-02 1.685909625417598631e-02 3.601722599227812072e-02 -1.066770572734676223e-02 -6.502657719351216670e-02 4.117192285169432586e-02 -1.125021291817581218e-02 2.167122061681533637e-03 1.108383586016593002e-02 -2.726947077117232790e-02 2.944144838155460069e-03 -1.334866870177517026e-02 3.204767474507457491e-03 -5.311327256204823044e-02 1.710670763337616279e-02 8.645238979903744486e-03 -7.092225865933920667e-03 1.320458077811147678e-02 -5.963788415100969298e-02 1.755817006029173136e-02 -3.698358215783061759e-02 1.930668103175882042e-02 -1.783083778631200291e-03 -3.870830886408611893e-03 -7.505370164951226213e-03 9.682038505337517073e-03 1.887275662906648388e-02 6.289239130870781513e-02 -4.565609518311262993e-02 -1.006468642610090225e-01 -2.287025328337440738e-02 6.401548160950225330e-03 2.346478852370246018e-02 1.475726280222821457e-02 8.901701234599673773e-02 -1.970385414620434358e-02 -7.758526148427152824e-02 7.513539273182230811e-03 9.665571251206930836e-02 -2.826021873922649266e-02 -9.520392377875812329e-02 -2.165310891111731431e-02 -7.442479249656372420e-02 -1.776037015228591753e-02 -1.984468788386058169e-02 6.885147244673173184e-02 -1.410289032125948937e-02 -1.044974235552053460e-02 5.848528554486255582e-02 -5.131914949853907948e-02 9.803137465995265254e-02 4.289855771694477821e-02 -9.308949424977361331e-02 7.871035971460525749e-02 -9.075562884085808246e-02 -2.398082345778453431e-02 1.043225111729186444e-01 -5.038874999223283413e-02
1.271405018374791723e-02 -1.932904434194872983e-02 3.510289181507413730e-02 1.505924427510479599e-02 -4.225081443415652782e-02 5.250954625795593161e-02 5.001392333707520288e-02 4.215777598093097683e-02 -5.325989861618046772e-02 -2.289506944738676705e-02 4.981858524476139027e-02 -5.049196049910363582e-02 3.676729507967266969e-02 -1.749294960917454136e-02 -3.484177551770076264e-02 4.321091950939857929e-02 1.392430542038281850e-02 -1.354156995080652720e-04 2.633107558359652420e-02 -5.174592365681235373e-02 3.479339283120654221e-03 -4.422513976251478407e-02 -4.656671943307973821e-02 5.894282207776958653e-03 -4.662356163243873419e-02 -5.668056341265566983e-02 -3.144573417634500406e-02 -4.762861682259626056e-02 -6.347999131815383264e-03 9.921837809228617466e-03 -4.857491400739778753e-02 -4.169101594845804615e-02 -5.404684569917251463e-02 5.179788187839584612e-02 -5.452789225441054266e-02 5.666707878199243181e-02 -2.367228069484294747e-02 -3.985549491972854505e-03 -7.757795462767757763e-03 2.527386093073844334e-02 4.577121307505837428e-02 7.116858075569817109e-03 -9.028239986217290527e-03 -2.269390127119526313e-02 -4.327112398761333301e-02 -4.160767132221097203e-02 -8.340604790042008970e-03 5.208433195246916364e-02 5.487488845081536781e-02 -1.903723820732714997e-02 -1.891372036002246211e-03 4.534820576073758658e-02 -1.971284383740434798e-02 -3.700359609332069116e-02 1.770938349847127335e-02 -4.810023963053781937e-02 -1.393411471394937623e-02 -1.587637138569639866e-02 5.732328015717355618e-02 4.358209595246012591e-02 7.475517702249506909e-03 2.757591527246348526e-02 6.872389824422396251e-03 2.181893949323259613e-03 -3.152893475340980828e-02 5.590992627126976922e-02 2.940199424257336144e-02 1.589372584202224797e-02 2.974304579456148179e-02 4.633363622209701015e-03 -1.907207064375412986e-02 1.649378367471075746e-02 1.769035091343814856e-02 8.183877160609254187e-03 -3.006686298495494375e-02 -5.678722038733026445e-02 4.264358702104561333e-02 -5.556708808199857129e-04 -2.466356976566445869e-02 5.100670484117807157e-02 1.322757412812442489e-02 -1.093206169434105153e-02 -4.422212557241140510e-04 3.082986971680385171e-02 -3.028301754140631623e-03 -2.826786645652673916e-02 3.358787237165808404e-02 -2.555424217934411987e-03 -4.190840199069776478e-02 4.301479613393174861e-02 -5.973701900981498274e-03 -1.262267981556328307e-02 2.613627303698152701e-02 -1.759353656059400861e-02 -4.912446043003736856e-02 -1.066036355502204824e-02 -9.233436598185845723e-03 6.814852286267704569e-03 -1.417134802191149720e-02 2.693497389720901376e-03 2.371759047482948496e-02 1.151180350369617952e-02 -3.500837789667026606e-02 -1.073081201402445103e-02 -2.971100567637950662e-02 -2.834052868218114862e-02 5.550030980438337702e-02 3.307643518822118989e-02 -9.829732936830270357e-03 -1.482305150287300220e-02 -5.565267483175913993e-02 4.400931713101186721e-02 1.131621440619567584e-02 -3.792312145176420651e-02 -5.140797358099840481e-02 3.250957378010971982e-02 3.498057014018591399e-02 4.907047891070395046e-02 -2.368643054287943375e-02 -3.579847071776878775e-02 -4.257447624322970026e-02 1.495889701958158860e-02 -2.906124337389118240e-02 -5.836059118535680268e-02 -4.187219243397777985e-02 -4.621223348688795890e-02 3.824708204054932947e-02 -4.181466572165684625e-02 5.579254266640658322e-02 5.098184383267973657e-02 4.186745214135355331e-02 -3.903451448748597365e-03 2.401218712248784012e-02 -2.344200300512368738e-03 -3.464278689273216777e-02 -2.456533680620198376e-02 -2.845021515962753086e-02 4.138775955934756445e-02 4.754227012232464106e-02 5.548510683833274976e-02 3.220239491032601820e-02 1.901248203131749789e-02 3.695645255046773464e-02 1.276372188008867946e-02 -4.959425494701432541e-02 -2.231245930676418326e-02 -3.881639769623849295e-02 -5.322572749552083315e-02 2.277703487844038102e-02 -5.788375078407782121e-02 -2.089757284217559630e-02 2.033226596943179393e-02 5.244986748826220568e-02 -5.860101164685371095e-02 -2.614824243265188516e-02 3.772503072302310634e-02 -1.046644677962363726e-02 -3.795640160886974701e-02 -2.663094405907003373e-02 7.128755900005129958e-03 5.762371367919702503e-02 8.836010661191913765e-03 5.543213181392183525e-02 -4.975732446850900104e-02 4.492626543554054802e-02 -1.236225049651430707e-02 -7.837311665872613575e-03 2.415063529184044086e-02 -3.677142391351462952e-02 5.494691424423739368e-02 5.379726005528199899e-03 4.252111870308129121e-02 3.051646623815303105e-02 -1.348036240406623801e-02 -5.785466369793978297e-02 -2.969278998391925231e-02 5.360237943819421563e-02 -5.774924600656215594e-03 -7.876434212218485706e-03 4.345089636020309926e-02 3.826061011069737533e-02 3.216755917710683449e-02 -3.563182075618091110e-02 -2.010157832993273233e-02 -6.100820127078071878e-03 5.641598419471436157e-03 -6.328034469941369415e-03 -5.026179560148892611e-02 1.369240466366240631e-02 4.880817968260216244e-02 -2.084485977589984121e-02 -2.591771605807271367e-02 5.815055417867225074e-02 -2.745752157801010281e-03 -1.522747215069774479e-02 3.979830611478437502e-02 9.506812504218076915e-03 2.797593339551463984e-02 -2.588556730008968396e-02 1.303828450104535519e-02 1.442841569643228032e-03 -3.116404422123931345e-02 -3.002869569327614938e-02 3.322441033824171525e-02 -2.469975415455970269e-02 -1.383114640450480021e-02 -3.066505879716263563e-03 -4.313786677250316254e-02 -2.120517680186698520e-02 1.995481476821512473e-02 3.994237813267363484e-03 3.080785380845085797e-02 -2.502751163806854473e-02 -3.152512102552010309e-02 2.911238260964423702e-03 -1.318379868010042047e-02 3.920793224614655542e-02 5.098931871587616439e-03 4.520939183126666122e-02 5.584810431599462888e-02 -3.112638700857160365e-02 8.618485508440958121e-03 1.202047436672832800e-02 5.247050518286735382e-02 4.404524799372647181e-02 3.594074189040554618e-02 4.885519599004288505e-02 -2.180548788832708390e-02 3.655664855668077501e-02 -3.179184087623797283e-02 -7.026756551168935466e-03 -4.397540826659337293e-02 4.702206178640114947e-02 -5.587560817165142246e-02 -4.543934022127688738e-02 1.748937501200514485e-02 -4.692175774155923212e-02 -5.384095428793249372e-02 5.246120894172073140e-02 4.693928230891689091e-02 -5.819613083991486552e-02 1.718501981720906707e-02 4.781279861493137329e-02 -9.796450990599446171e-03 1.302962059038379394e-03 1.100104339972602339e-02 3.620561236860718457e-02 -5.323792782039898919e-02 2.197695500234693802e-02 3.114337203616417832e-02 3.226689113696477179e-02 3.131654440584135356e-04 2.583738380555811523e-02 4.887682077924769553e-02 -1.041340683263418734e-02 2.060752075883506840e-02 -7.337077960571359442e-03 4.464095345216430311e-02 4.376634203325709127e-02 3.119661616784175431e-02 5.128439056998562728e-02 1.966922193190951892e-02 3.406992810188193277e-02 -5.700817453018367648e-02 -5.199178778114818544e-02 -2.100761167056603915e-02 2.385204980663028704e-02 -3.692314634989834338e-02 -2.502176439792623552e-02 3.010034175368105774e-02 -3.136096344164603783e-02 2.620779792001402125e-02 5.148874876834784453e-02 -4.085571592952667863e-02 -8.787253057554121269e-03 -3.417052307197158186e-03 1.119083960282980100e-02 -1.554622687486126656e-02 3.909936844236230891e-02 -4.454348878607579387e-02 -9.340287000280750318e-03 -3.378546814217720656e-02 3.405012335426965513e-03 4.854411733486044961e-02 4.185813864846354287e-02 2.800904290860610490e-02 1.341415082439124202e-03 -1.102347413288786056e-02 1.292730718604422242e-03 4.331236241670115283e-02 2.364727915397585312e-02 -2.376451404723116390e-02 4.054219004971420376e-02 -7.527557070939359246e-03 -2.486560297854232757e-02 -5.373223737110652959e-02 5.222280326279722662e-02 5.073891253432655929e-02 -1.489165670666001313e-02 -2.950453579304489551e-02 8.906235492885354252e-03 -3.409604765578918423e-02 -2.865141555120699624e-02 -5.157992151729191843e-02 -2.990560508818558647e-03 -1.726242241081293524e-02 4.980487865847358503e-02 -4.886570459342279293e-02 1.540120599809136070e-02 -5.509660499755659156e-03 3.380227072866953675e-02 -6.211898939175363767e-03 6.576545056165330680e-03 6.025358464033776784e-02 9.387749692307215815e-03 -1.273122474065386568e-02 1.282303379432366865e-02 -3.134841268971474276e-02 -1.813677502290854393e-02 -4.950516597098918170e-02 5.172482596848294173e-02 -5.742179551173800210e-03 2.710436066808809275e-02 5.077243697098342279e-02 -2.584586990837675624e-02 -4.671027055930537797e-02 -4.696186260556374503e-02 1.826805531919182754e-02 3.541926640955850997e-02 -3.272543298464171413e-02 -4.022898247085086171e-02 -5.000353698235180527e-02 4.417189794630213551e-02 -4.861099195181468879e-02 -2.867585333105606912e-02 9.968873595565854936e-03 5.936425981927313106e-02 1.183162129558843791e-02 5.355347975463300297e-04 -2.480982098287160334e-02 9.164582390335079473e-03 5.179958467293768049e-02 -4.204920948789311191e-02 -2.827642721325933015e-02 3.118923259250431027e-02 -3.008220355790795428e-02 -2.948249997733129110e-02 5.021048433494050556e-02 -3.479303287490061181e-02 -3.640189659860622318e-02 -1.464690830331129984e-02 1.325979714769797216e-02 -1.307839823474638702e-02 -3.674436858318009397e-02 -4.552129716564513873e-02 7.267130044404174032e-03 -5.822826931041616416e-02 3.589269560434156080e-03 -2.831892409747275782e-02 -1.159678822235878266e-02 5.913607925563543061e-02 4.818726117059721897e-02 -1.411436993468541921e-02 -1.458352035355452853e-02 4.035621730169750704e-03 3.495197982042884399e-02 4.300035817641884722e-02 -3.890499681207113675e-02 2.080303088491027366e-02 -8.765377560178529625e-04 7.393898692644445148e-04 -5.554919910692260321e-02 3.560807963691971223e-02 3.415264709629517448e-02 5.808005539567692721e-02 1.106133618906912121e-02 1.461448078094240016e-03 -3.826799548923921074e-02 2.062268403849288473e-02 2.988588564986505852e-02 5.478461314743117427e-02 -1.484910140485960761e-02 1.070334357917532980e-02 -5.910310731144823720e-02 1.664301787360903534e-02 -3.506544136873297746e-02 -4.434749167382833618e-02 -2.839831168966617733e-03 2.099128475243331252e-02 -1.033013883709551356e-02 6.126645338455642686e-02 -3.028753078099327700e-02 -2.258413698038940279e-02 1.158770333933769117e-02 -2.587791620478524512e-02 3.921185707609613907e-02 -1.206213145572945268e-02 1.056823439114370523e-02 -1.243072871166052244e-02 -1.665764865231038686e-02 -3.355081632370037620e-02 -3.159704543096132634e-02 4.058426513262655862e-03 1.986817340049445296e-02 -2.338165789794419830e-02 2.207911958902037883e-02 -1.689392588490399444e-02 -2.060938173391409309e-03 2.581224022252243816e-02 2.884869397640735592e-02 -6.210181504711452527e-02 7.840125437078229384e-03 4.304305389028534670e-03 1.997863672111865885e-02 -5.100820383033821681e-02 -2.852310491248362737e-02 -2.436354203518923539e-02 4.178769918790777721e-02 3.555683915805471496e-02 6.370860671576335232e-02 -4.401499191733856259e-02 3.805488769868829724e-02 -4.146469946998158906e-02 3.668566716520933746e-02 1.010837328909448135e-02 -5.888554906369813935e-02 -5.748930682980447210e-02 5.377959664444366406e-02 -1.244179667641672968e-02 4.620102370560617150e-02 -8.333389698835276180e-03 2.494521866411336664e-02 1.906639896662779346e-02 -5.385707940393701272e-03 -5.983221453447602756e-02 5.898947588003337905e-02 1.732586155597191924e-02 -1.896811961311351338e-02 -1.949439504885325247e-02 -6.167464735700148998e-02 1.111786956566638077e-02 -1.803839158226265907e-02 -4.294887597096527787e-02 1.607316260628323737e-02 -2.268988113804882439e-02 -6.478632933768575710e-04 -5.064771368383221700e-02 -5.795183963393008009e-02 1.749218001536240880e-02 -5.928206671424255704e-03 -1.830244438902999676e-02 4.534596556488942193e-02 -5.375457763454988269e-02 -9.077129551728613938e-03 8.722090634108153190e-03 -6.299920772835186991e-03 -2.606205262727061614e-02 2.659104156013183257e-02 2.456564397253339915e-02 -1.686901763095734544e-02 -4.194399493589847511e-02 1.805033376071804238e-02 -8.245364520055179294e-03 6.613443757045334159e-02 6.074399657689780532e-03 -1.416733852485148500e-02 -3.843975303082079742e-02 -1.733537346020489964e-02 3.329839464535107318e-02 -1.958560491618865571e-02 5.513376002808251936e-02 3.817984748144901547e-02 -2.043869673640359014e-02 -4.212846274211785869e-02 1.900175490308942880e-02 9.152837596116273136e-03 3.346347331528076730e-02 3.453893033527070944e-02 -2.746334147597915675e-03 -3.942757772139308253e-02 -2.491150371056748483e-02 -2.036647128408571039e-02 -1.361116135409389319e-02 -1.835790156532479678e-02 4.803096932112547318e-02 -7.834709112307524856e-03 3.656341873586193419e-02 1.734491636776606255e-02 -1.782968657763702239e-02 -3.768977142623385762e-02 -5.899483989564024977e-02 5.983700734903018431e-02 3.476417596450984138e-02 1.592842846964637182e-02 1.069304929077500438e-02 -4.068848912643416305e-02 3.205180438540324028e-02 -4.660505259420107127e-02 5.132445615369619907e-02 3.317851887011422085e-02 -6.329350992367354170e-04 4.045790916036665769e-02 -1.738594447431471637e-03 -7.226061128799381172e-02 5.246626350264173289e-02 4.340861155013985700e-02 5.102904952641902983e-03 1.184525559531667514e-02 -3.340307882773950118e-03 1.342132103675234243e-02 -3.992639127594172638e-02 5.876780259204934798e-02 -4.825642575860284583e-02 -7.068912565097437706e-02 -3.657658209258607407e-02 -1.715564789622687266e-03 -2.807092081739983886e-03 5.810003678705628893e-02 -1.587998179777755370e-02 -5.445483165592319291e-02 6.567049785905310078e-02 1.172920253196072654e-02 2.889227452811354152e-02 -2.248915125011613503e-02 2.466454013569000306e-02 -5.209388881096746471e-02 1.103106401254281589e-02 2.411636089868036958e-02 5.557536766408881224e-02 9.173574564541299436e-03 1.188424952823261037e-03 2.603636864056213182e-02 -5.901516520432153849e-03 -1.825760516109641365e-02 -6.047080216626402743e-02 1.397710208917708405e-02 -2.500774144871591512e-02 3.681050649204031799e-02 -1.275957204550203297e-02 -8.439916086639765239e-03 2.293468102421266849e-02 -6.924421043524575659e-02 -5.554346230970314685e-02 -1.644897683467972174e-02 -1.156609000852065056e-02 -2.134386379973481768e-02 -1.866575049567608877e-02 6.552283590104261354e-03 1.544864827404598441e-02 8.386812787077478279e-03 3.587521690139357233e-02 2.305402169966129858e-02 6.491861761152040514e-03 -6.285274210732315348e-02 3.156152036625832751e-03 2.131605288701313508e-02 -4.002321733015102440e-02 -4.871186960708349251e-02 6.408916178355867146e-04 1.092986915980367381e-02 3.301722602361561315e-02 -5.262467508327847709e-02 -4.947943667415957009e-02 2.564586450019696196e-03 4.607337812431162166e-02 1.525869997193904891e-02 1.339062128146616473e-02 -6.838952542660590994e-02 7.145937295182590299e-02 -1.615602942970995395e-02 -3.404024488125714180e-03 1.689862393573323199e-02 3.208480303620956514e-02 3.238714641788374704e-02 -3.171226537520657751e-02 -1.416746777493601943e-02 5.550896922396204164e-02 3.758093052313967591e-02 4.106651308663549632e-02 6.575686052512386137e-02 -2.111300987143083924e-02 3.947124009811218276e-02 2.147103924801275349e-02 1.857737587283272290e-02 5.406187873172546565e-02 -9.391650463246227487e-03 4.104245892896814935e-02 -4.791437031545411895e-02 6.748420475332690682e-02 -4.033540359119003153e-03 -2.063092267215043893e-02 1.351610580211859598e-02 -1.369426324867087374e-02 -3.874880835513888622e-02 5.387965917385310888e-02 -3.039477424345935971e-02 -2.570809702624750337e-03 -2.902484967765974963e-02 2.277359381496955187e-02 2.983721805322820872e-02 -2.435837229352367118e-03 -2.610279350990018371e-03 -1.751473792720080469e-02 1.624833379711891276e-02 9.651263483472515697e-03 -1.018181636049619865e-02 2.506524859611677924e-02 4.229436832431037602e-02 -1.203517220832899665e-02 8.313518395230685629e-03 -4.109945340456955948e-02 -2.590325007531617350e-03 -4.132734776797642590e-04 3.245778598219455080e-02 -4.992352314574995814e-02 7.908900633558192672e-02 -6.404430220109727512e-02 6.041655917441478979e-02 3.986154355426359958e-02 -1.419420797779654374e-02 -7.350663636497327402e-03 4.420212180259368816e-03 -4.364709152955661975e-02 -4.217460061632003626e-02 -7.288644802976466941e-02 -1.646706735805587851e-02 5.999127418787558730e-02 -1.249934417563246941e-02 -6.631558766455195042e-02 -4.509140080259467498e-02 2.661718807790551533e-02 4.560991050611483411e-02 7.275845307248446359e-02 -1.687924414372974843e-02 2.654992276478101640e-02 2.715136432062000699e-02 4.441351736891079732e-02 -6.324304006678030388e-02 -6.236913857574084841e-02 -6.145061648884925232e-02 -1.266650970624464377e-02 -2.085918666827518697e-02 -1.819855610166120838e-02 4.569901409349139826e-02 1.658298385019808460e-03 6.294043556554321239e-02 -2.632097603689142334e-02 -3.270425117556027134e-02 -6.417734072779503370e-03 -2.836974423658468122e-02 1.639135030451625841e-02 2.645900147814457884e-02 1.452576423543626254e-02 7.344631419951146156e-02 -2.961467598238714388e-02 2.744341962178870747e-02 1.559930666113527008e-02 -4.290413712893664799e-02 4.248261504838571345e-02 -1.406699423808221473e-02 3.269521183298827738e-02 6.478824454334494720e-02 6.848586628622331529e-03 7.545470226567758780e-03 -2.511772990893216401e-02 -2.010187391795728237e-02 1.032294005379034985e-02 6.269458179292993101e-03 9.294668769443941575e-03 -1.686387630701351170e-02 6.281097101178611739e-03 6.359594199245593993e-02 -5.962549193362738642e-02 1.132728288722112918e-02 -8.369869956401590136e-03 2.709604328136955981e-02 -6.450960330469587833e-03 -6.992407882937981545e-02 -5.370352653065048332e-02 1.806232711546099795e-02 4.669479422562710508e-02 -4.817407286762852986e-02 -2.197568887197054975e-03 -2.458674252567946000e-02 -4.284143147117541912e-03 2.495907043079911153e-02 -1.124779188553360829e-02 8.242432405326382758e-03 2.041710152231415373e-02 -1.259978579332823347e-02 7.575284813089766534e-02 -2.101664740965018471e-02 -4.391899160559330911e-02 -2.123172664296077081e-02 4.792651282386168471e-02 -1.552615382047815157e-02 -4.981636276743865721e-02 -6.207515760098698127e-02 7.689526319542715205e-02 4.665807569389342907e-02 7.978116215682659607e-02 -1.989845075310400432e-02 -5.734377304372172135e-02 2.393463562366957009e-02 -2.104263634996192747e-02 -2.786968360163699556e-03 -4.404266277595331874e-02 -3.280210752138494612e-02 3.080884767531933202e-02 -4.670014514022485796e-02 -2.353422964517808830e-02 1.492059764222901895e-02 1.135656825090631053e-02 -6.799190970894844477e-02 -3.800455569843858711e-02 3.783565499640472590e-02 5.122834728137526383e-02 -5.842333694529141565e-03 -3.371846245773355705e-02 -7.371508965000045377e-02 -1.963023101654064878e-02 -6.394086720769697613e-03 -4.746004066951818590e-02 -7.803552803207804145e-02 -2.917950599764288638e-02 -6.474712141113718455e-02 4.648592950424137614e-04 2.379459911951272225e-02 -4.038907246694623671e-02 -8.197348847986379167e-03 -6.318802717030569394e-02 -3.288064824060770580e-02 1.061348049842266578e-02 1.296228543573854815e-02 -7.597494795693062429e-04 1.941131746447311013e-02 8.778738339178179806e-03 3.872017696695505967e-02 5.891113644439077007e-02 -1.334930271264546907e-02 8.588624097336763213e-03 -2.013355819645043510e-02 2.362272720271114956e-02 -3.083537024526143352e-02 -1.371628145862502715e-02 -3.539600904909837031e-02 -5.947530853146868607e-02 -7.369535777905483753e-02 -1.655455567688363799e-02 -3.714662651602989099e-03 -2.841206575319319555e-02 -6.395986097743647236e-02 1.946202777465093564e-03 2.984289940974199380e-03 5.219308071214884444e-03 7.378554587098577755e-02 -8.567629548548651164e-02 3.751408405594734707e-02 -1.669386986354711236e-02 -1.845124567085736078e-02 4.255898899285630310e-02 -2.531233347382562393e-02 -1.184869138420788226e-02 -2.494360913553030079e-02 -6.310145659824979020e-03 6.854404046780467052e-02 -3.166858471261223013e-03 -4.260272380474404430e-02 -1.088214732803675054e-03 3.551503262092600005e-02 -5.817755217216082769e-02 2.090213663181266987e-02 2.168376822775266652e-02 -1.720286608909612699e-02 1.166978024657751994e-02 3.737089575058396423e-02 -3.695543239106145739e-02 -3.882086668549517006e-02 5.234435506243711317e-02 -5.539588047044651659e-02 2.896570364521337815e-02 -3.020896633179232654e-02 1.346451199993473416e-02 3.713341370935011043e-02 -2.175297036406551726e-02 2.021518671849822923e-02 2.433373643731753799e-02 4.623748055137621472e-03 -3.657627795800813542e-02 1.234551968555015235e-02 1.126280434494433477e-02 1.283689446539137968e-02 6.895209473682549495e-02 -1.768025180958897671e-02 -3.795834691558693658e-02 -5.792290742112306962e-02 -9.230444311702000124e-03 -2.729385077503403492e-02 -4.341092070039217869e-03 8.596095458122274269e-02 -6.980316965101394065e-03 1.006398360305067186e-01 2.619271379836383973e-02 -3.696729937252313247e-02 -3.276639629282339372e-02 -6.042035002146354345e-04 -8.733562729020284687e-02 -4.017376890607030418e-03 8.194747570517918120e-03 8.542425616720233233e-03 -1.177503142070584173e-02 4.253187302418280635e-02 7.196614273091755942e-02 -1.231554857588321866e-02 -2.890548781360985364e-02 6.768514456574047100e-02 1.366733068683729721e-02 3.664027435686583595e-02 1.253430293423474402e-02 1.188021347940945542e-02 1.111064886581976559e-02 -9.387596093278913201e-02 -6.015331725408725599e-02 9.115661859362826636e-02 2.755452724876562842e-02 -3.063329649545929942e-02 -1.502652507488098227e-02 -4.477124560356215283e-02 3.973436576103927392e-02 6.946879762587838958e-02 1.071581032900020998e-02 -6.211388086728780733e-02 4.064206734632728329e-02 -5.562442822209098109e-02 4.066198345041883988e-02 -9.903171555790152292e-03 8.480131024911291560e-02 -1.293770635230967643e-02 2.171417023300300023e-02 -2.245987361244510677e-02 -7.766000410714220259e-02 -2.563510185784605849e-02 -1.545292258303616103e-03 -4.016301491731595445e-03 3.429228144719999316e-03 -1.969792508300010486e-02 -3.019775187965039517e-03 2.509838836068624054e-02 -2.095139941712759191e-02 8.896903390661087957e-03 1.411798486365451778e-02 -2.214394223209082899e-03 -1.688266861153755322e-02 1.421647551815242300e-02 1.387289752325845775e-02 -1.723917416722976423e-02 -6.262590793440998838e-02 -6.677196995987977335e-02 -9.259380174947286907e-03 4.473877851048502913e-02 -1.909938703793682274e-02 3.189390124426395162e-02 -5.766684706083333861e-02 -3.657658910793182283e-02 -1.910173605893578097e-02 -2.259161764311311271e-02 -2.866971994597608108e-03 -9.005131220735100583e-02 6.625343213158359224e-02 -6.546943070508614952e-03 -1.547093516185690798e-02 -4.844404684293099339e-02 -6.538884477491185843e-02 2.820814615337342846e-02 2.984532492437779946e-02 7.566369274418636992e-02 5.421695832315005098e-02 7.740938312688580569e-02 -2.859142746352867637e-02 3.286089680900802779e-02 -6.422017659480969143e-02 -2.164110740842892233e-02 -2.880718090930880007e-02 -2.193878604053498341e-02 -6.015906302267464562e-02 -7.797299060715966179e-02 -3.702624519089144084e-02 3.654511901688887315e-02 -2.369956492766599893e-02 8.223038547625736647e-03 2.955415984674502131e-02 -4.236485997992003177e-02 9.392033734361796352e-03 9.212460571464435241e-03 5.720816859811657384e-02 5.364841082723721503e-03 -1.900726795935114496e-02 7.013224242716994267e-03 4.807227304570814430e-02 -5.937176535547716155e-03
-4.379516396264576672e-02 -2.814474233620926566e-02 4.111841480829487964e-03 1.994654350753018862e-02 -1.124409068714881050e-03 -4.302750864349003980e-04 -3.730416421136832725e-03 1.971079358177625293e-03 3.694859448674051722e-02 -5.707704108115583402e-03 -3.774604958834319041e-02 1.247366376795319871e-02 2.065832770705007884e-02 8.371299360478067983e-03 -2.525628253355567329e-02 -4.185881981047544914e-02 -1.239281353472691805e-02 -1.395853920059093693e-02 -5.333557508290396459e-02 4.605901678826245654e-02 -2.024155883115127605e-02 4.857120707494050338e-02 5.027283123149915017e-02 -3.282472919428820746e-02 4.617223833969436725e-02 1.486271396430555516e-02 3.754421234213067143e-02 2.948280323470920533e-02 -4.063526402899667045e-02 -5.165100269390298510e-02 5.959769326938760096e-03 4.017910053593932995e-02 4.470916967054244101e-02 -1.336130843102198255e-02 2.924828347380457882e-02 -3.894195041918040862e-02 -3.610216171637976260e-03 -4.595475379292683626e-02 -2.470697520241751932e-02 -3.763073993403959205e-02 -4.371726084906346621e-02 -5.388963548073742726e-02 1.864959488352575800e-02 2.907656219176623855e-02 4.070360639517644347e-02 4.266904592039720556e-02 4.604920008804375131e-02 2.310966927907157596e-03 -3.372457699636808443e-02 -2.391375954120261021e-02 4.880850974967299721e-02 1.971389935384404088e-03 -1.773792534759494749e-02 3.734925680431037953e-02 4.015350334565215978e-02 3.790644753955245416e-02 5.402372524511020457e-02 -2.536408237689926140e-02 -1.824794599766471279e-02 -2.670388465930595423e-03 -5.672601311353221709e-02 -4.780788483830321345e-02 3.434543088129978633e-02 8.284099890619567308e-03 5.712187837951355346e-02 -9.095950432807482777e-03 2.801377257642960472e-02 -4.039291515244625153e-02 -5.657649250161613658e-02 -2.028158520473219775e-02 -2.635037068895830156e-02 -2.834041276626922054e-02 8.262808306631954161e-03 -1.629808980629534124e-02 5.303843192761256015e-02 2.304515371405289198e-02 -3.780123184084549504e-02 1.121312706890630929e-02 -2.270323730003234036e-02 1.223466326745994721e-03 2.853927697370980260e-02 1.875533779584784635e-02 5.437398305148687105e-02 -5.234047915502094972e-02 2.242952754120268802e-02 8.824556341156777201e-03 1.722184078805050894e-02 -4.107000072233171761e-02 1.784707100974611282e-04 -1.216017463299377301e-02 2.880405082463835184e-02 -3.129955967273522800e-03 2.349090476256729745e-02 4.478257804567202516e-02 4.829739400410552191e-02 5.372564764749197114e-02 -3.878775475360956432e-02 -4.052950755467162047e-02 3.270552059281944812e-02 -2.209210970188211359e-02 -4.171065551227852441e-02 2.692424743523793001e-03 -9.887590283182515552e-03 -6.023754919124110242e-03 4.287971765518597267e-02 -2.737481164106043367e-03 -2.203423142135450818e-02 2.218391372350691018e-02 1.956294547439758197e-02 -2.801231575005923638e-02 2.503396894326818597e-02 -3.253057759322265652e-02 2.851260814852213041e-02 2.561483942300451025e-02 -4.892243407863854971e-05 1.118075226711855294e-03 -4.834991541796043041e-02 -3.361355419068610267e-02 7.945427146647573557e-04 1.245475946225284639e-02 -1.073391162032158452e-02 -5.529705332999012429e-02 5.451964371610804050e-02 4.831199664243249897e-02 5.595333120711971919e-02 -1.393734149836271634e-02 -1.722859412076612265e-02 2.082954539625708409e-02 1.482590668469529289e-03 -5.713751055350811681e-02 -4.922073482518918991e-02 -2.639357290638161269e-02 2.106483851951606798e-02 -4.708680201213777221e-03 -1.592014078666775106e-02 -2.745917290951383968e-02 -2.385100829042641202e-02 1.068800087896220295e-02 -3.552415205836585710e-02 -2.451247399159594414e-02 2.674588767150094804e-02 -9.509322186117670495e-03 -2.742298346618849900e-02 8.571429434538346478e-03 -1.867540482567960200e-03 -3.665776105653191508e-02 4.814158240909324760e-02 -7.839593444393654423e-03 -5.560353830536547692e-02 1.227554754134456416e-02 -3.628143099923476084e-02 1.756480567799719589e-02 -2.676784300863415886e-02 2.970731154212436290e-02 -3.390776901503419344e-02 -4.629647323602575915e-02 4.458285684598906062e-02 1.619599239367643800e-02 -8.500330401767258737e-03 -1.571639745916886266e-02 -1.215788302272271214e-02 -5.689268437181379395e-02 -9.773671564425068584e-03 3.942156898251975017e-02 7.817669037203543378e-03 5.335216447047513855e-02 -4.289508835590388758e-02 -2.042265075920624354e-02 4.843841479558991248e-02 -4.365077481791913155e-02 4.135374664555786783e-02 -4.264120613649331759e-02 -2.927584276964677670e-02 -1.330015539515027982e-02 3.257128074387078288e-03 -2.537243210345111952e-02 -3.554464282362153338e-02 5.421763481326626749e-02 4.236084664515991915e-02 -2.828149885504592509e-02 -4.909391842485477143e-03 -3.709124913593522289e-03 -2.223129496034720320e-02 5.207314982776159451e-02 1.091203826178352432e-02 1.330778721393468221e-02 3.280018585698618594e-02 4.430087597262021698e-02 -4.931777860577533229e-02 -4.051603131616286074e-02 -3.208021869535944426e-02 -2.836848548801337855e-02 -1.029489910075951677e-02 -1.943786982463959964e-02 -9.178469499641095722e-03 -4.507477145964840226e-03 4.080945016254650115e-02 -5.612814189214394844e-02 -2.824956185684242976e-02 9.716395069942467683e-03 5.363104294376620090e-02 1.928143582978860196e-02 -2.760684672651186194e-02 1.764276434673437907e-02 -4.008177502890811900e-02 -2.842269063769153545e-02 4.482760088989175967e-02 4.032307634132596685e-02 2.192581842356471425e-02 -3.949510699032645483e-02 5.944522295061267780e-02 -4.294897843453412967e-02 5.484881718168994197e-02 -1.285664068035396708e-03 -2.006706169176847993e-02 -4.875271652422005081e-02 1.120387198780104648e-02 -3.674179263452396343e-02 -4.107165112175284460e-02 -1.745146333350814163e-02 7.033605457320582510e-03 -3.233358249081710878e-02 -5.626592505261091698e-02 -1.044029622662052265e-02 -7.148623616350526823e-03 -5.991803448434951385e-02 -5.079812387693555947e-02 4.550515874271809230e-02 5.581142832117523198e-03 1.968682430360511534e-02 2.972721812762535790e-02 4.209497840907670818e-02 -2.385510739634431887e-02 4.870356444475965052e-02 -3.087955370795471017e-03 -4.842860854945913590e-02 2.801220289456645904e-02 5.800689089795882901e-03 -3.041446482714623215e-02 -5.813464186173788323e-02 -5.621709279781209392e-03 2.282457486450867323e-02 8.679587040090204486e-03 4.114601838477726335e-03 -1.057090499542804284e-02 4.213993955163623795e-02 -4.801020670503565457e-02 4.509374375662016099e-02 3.327008026757795334e-02 -1.330653149921968287e-02 -4.366608451879617353e-02 -3.685137864418307208e-02 -5.490557086624561073e-02 -4.259684108441348649e-02 -1.768160086889350099e-02 1.375023568051757239e-02 5.786254623376541062e-02 -3.501188953766203732e-02 -2.255183638219479883e-02 -9.246684998577511284e-04 5.932499887080457633e-03 -5.763624312797156757e-02 7.434638325198220273e-03 1.296458757184366060e-02 2.451139075523685665e-02 -3.798949371556219201e-02 3.491376748035714822e-02 -6.159604240380517522e-03 -3.254419507232567815e-02 8.110288358647008145e-03 -2.944982424519125216e-03 -5.141361928279970100e-02 1.606484391576222179e-02 3.217679076760902868e-02 -4.596295420100393603e-02 3.731694872167306415e-02 1.144463712443771243e-02 -4.684728084148371413e-02 2.214089219864263935e-02 -1.021725876497251058e-02 -3.185130486107322790e-04 2.912136507365791285e-02 -3.620820630462777412e-02 -5.836766585615371650e-02 -4.171524010444135205e-02 3.133370527532007566e-02 5.986691720837993003e-02 4.903220571171246212e-02 5.367041057687774869e-02 1.034151986718914729e-02 -4.126790853044683821e-02 -9.989553918190551343e-03 -3.221513708446824276e-02 -3.524540939971242126e-02 4.559795972379488554e-02 2.789400084488154533e-02 -1.038745751925572447e-02 -5.548744613975113704e-02 3.348338751111263473e-02 2.262847930886638728e-02 -2.293062614053741760e-02 1.688620896405551922e-02 4.624873271294376031e-02 1.646158814701062165e-02 -4.890602942783564555e-02 3.964295746172783602e-02 -3.857570792440512958e-02 4.734539191899573771e-03 -3.638502216339912360e-02 1.060554530864189830e-04 2.010279249746386998e-03 4.502397289011526166e-02 -5.743513550188120154e-02 1.182284302538772706e-03 4.723820623227697330e-02 -5.437037967924182591e-02 3.222725896936873280e-02 3.695859063247914494e-02 3.023822998849429178e-02 1.916146353310363079e-02 -3.564211656290226793e-02 5.739158088220468190e-02 -1.648231688260720640e-02 -5.637535296130385259e-02 8.561232991357102529e-03 2.531382615209108581e-04 1.504190415680480356e-02 3.654811820083118945e-02 -3.290516227219772438e-02 3.126565701493634608e-02 -8.604153887044743015e-03 4.552067381789244582e-02 -2.043967995099772728e-02 6.660829667083112762e-03 -2.087028688668355128e-02 4.449814460145325168e-02 -1.188985050107657648e-03 1.576454064498537463e-02 6.275424810315199942e-02 5.782914999124132843e-02 -4.224956390878650131e-02 -8.385836981081229088e-04 1.380817858486074225e-03 5.158133657357372864e-02 -3.496133204075266288e-02 7.419348423524856767e-03 -2.111721157365541168e-02 -2.379591863386370729e-02 -5.778480576424566834e-03 3.878017621376092516e-02 -4.616144516913332080e-02 -1.763342768941207617e-02 4.644248202627711958e-02 1.132499650496924214e-02 -1.410563571240124048e-02 -1.115533883043267997e-02 3.927445493795523462e-02 -5.059823961518505886e-02 -2.058936069798698171e-02 1.194565894324973532e-03 7.130344964810726369e-03 8.475276699584356440e-06 4.865229724755879871e-03 -3.454040856612860394e-02 -4.376296478028729453e-02 -5.969348310683567603e-03 -4.379555904882725947e-02 4.314780804286299370e-02 -7.089607721454521498e-03 2.033664861632104165e-02 3.916476578115274387e-02 4.933884216131381034e-02 1.395535974111636671e-02 -1.016899571427391617e-02 -1.123644492225178530e-02 -3.212963208277690164e-02 1.088118859504284483e-02 3.163274227866347960e-02 4.932907536031929524e-02 1.465709371769384484e-02 8.669695812470895949e-03 -3.611323199236941145e-02 3.295909261443964039e-02 -5.134609864492161065e-03 3.531507460049795877e-02 -1.867781088079927682e-02 3.429290825160243722e-03 5.262181021071084264e-02 -5.066960402386436191e-02 -5.664686970817746879e-03 -1.489298704404634979e-02 1.721306596789439619e-02 -3.762284713836887284e-02 4.788840920540275714e-02 4.506365478235629246e-02 1.434794894035284867e-02 1.758720385136456829e-02 2.416130205045739776e-02 3.397406015788088929e-02 6.294149201811277683e-02 4.420940180689074406e-02 2.291881067836979216e-02 -5.522228611319077857e-02 -3.593812152354605022e-02 4.682796961340193742e-02 -2.360591129442009967e-02 -7.003905071545908460e-03 -2.928995511960051298e-02 2.329294319545327507e-02 2.049303665282250705e-02 -7.242103887569511546e-03 -3.767362731038832735e-02 6.588945187749584154e-02 1.516162796461028445e-02 -2.131028554093475358e-02 -5.242965766822991862e-03 2.768974293018478666e-02 2.363707081100300048e-02 -5.217220617770472468e-02 -2.943686040158157227e-02 2.439450133095131396e-02 1.286170980199903557e-02 4.681429311193464199e-02 -4.782307072031347778e-02 2.911317610325775060e-02 1.330858638513972986e-02 -6.000243715347261184e-03 -2.104946429914971925e-02 2.735001921253335522e-02 5.862380907422757095e-03 -5.004458760363340863e-02 2.233193379264544753e-02 1.539027201862135964e-02 4.890513530671351111e-02 -1.053334907604928754e-02 -5.056382944514344752e-02 -3.407090031107320310e-02 -3.870968377322609594e-02 1.677942476334183877e-02 2.036416011725780337e-02 -1.829435692195385127e-02 6.403525489887786082e-02 1.858285819264623648e-02 -4.017578750352572559e-02 6.124774529136593759e-02 -2.710006064032937506e-02 1.561494946148896980e-02 -1.767783444409593702e-02 1.572331457243184710e-02 4.487053515387048885e-02 5.288948016439676270e-02 -1.166853690381563190e-02 1.345601599717599108e-02 6.129519697995070016e-02 -6.311911881946150049e-02 -4.169716342381904473e-02 2.122023392963350713e-02 -9.681399323274299945e-03 -2.917139662831531172e-02 2.590128688516737249e-02 5.012478830571230615e-02 2.597558451795092815e-02 5.115394597662330754e-03 -5.589735561914810011e-03 4.589401814582537431e-02 -3.245119142312555272e-02 2.921341188351437440e-02 -4.280538217367025472e-02 -8.343439057254830454e-03 2.313584937995562599e-02 1.766210197799261347e-02 -5.290703874791264499e-02 5.435970371732874729e-02 4.759748062543648489e-03 5.029373596587678741e-02 3.056631262478585326e-02 1.803905086877393218e-02 -5.564631781841911096e-02 1.038620504081394329e-02 3.697514547234644067e-02 -2.452993111953732583e-02 -3.220117329548205769e-03 -1.066791422857828360e-02 5.543444248304737337e-02 2.008140721338286944e-02 -1.827209938233369940e-02 8.966623884599539407e-03 -4.238975264301340223e-02 9.221078143110213524e-03 2.256928833132346851e-02 5.076813676080851878e-02 -5.681159349548183662e-02 1.869168620278143997e-02 -4.850717911524480425e-02 6.100426905691358481e-02 5.425505896479801415e-02 -5.911650790735271943e-02 3.753659788743552578e-02 -5.792112244502252080e-03 -3.421229233880108273e-02 4.334324418340960994e-02 -1.534724480905223440e-02 -6.783314561305647805e-02 -7.750044960426542536e-04 2.036703087105786944e-02 -1.970249652007441052e-02 3.221974249846844274e-02 5.602025871635572113e-02 4.801813114373802704e-02 -5.973805882896549707e-03 1.387752888373062175e-02 6.585164926515126027e-03 -6.029734068629238062e-04 -9.424423675993798613e-03 -6.636818828711709556e-03 -5.368520048144594797e-02 -1.491747220137184561e-02 -2.012111302879850822e-02 1.875294282649352801e-02 5.195486125553031714e-02 -1.034671769322280735e-02 -1.001228267435677784e-02 -5.906042048290166546e-02 5.322442737797052764e-02 2.546519709402473089e-04 2.815215296424198807e-02 -5.577819251172728976e-02 -2.281842625489541657e-02 -5.098634061586374694e-02 2.597708777168060705e-04 5.746968618512379723e-02 -1.151297321605819664e-02 -3.443577444023360190e-02 -3.897376090564429879e-02 3.638388859323566944e-03 -5.314129270360804826e-03 3.453531950670180040e-02 -8.234140432558236661e-03 -4.177778360316499601e-02 -2.077144440290561861e-02 -2.612269867828055647e-02 2.112970912404299462e-02 -1.741860560043304615e-04 3.788274106457837492e-02 -3.567752631857989271e-02 -1.595726576073405040e-02 -3.062060526474982836e-02 -6.485008925310829786e-02 3.337032977569388825e-02 -4.186534107419006417e-02 -1.318228236255847979e-02 -4.426525523766796158e-03 -3.643034140727356013e-02 5.142612894706131282e-02 6.023243519595861822e-02 3.673778583270899400e-02 -1.618569683726095790e-02 -2.041271186573332189e-03 -2.725731236299388377e-02 1.765136132642605368e-02 -3.022208631665256745e-02 5.847311509481701620e-03 4.828758447129294362e-02 -4.415174284534603699e-02 1.958997918433401028e-02 4.755793247903931931e-02 -3.247086197593913870e-02 3.370468688995839623e-02 7.430662021323537758e-03 -4.808685887075773990e-02 -2.359197022324917292e-02 -3.703165599301150301e-02 -3.801008820510264757e-02 -3.093087739394922292e-02 9.106029296367461681e-03 4.982873817563857055e-02 2.148377951300273203e-02 -5.149567137499729691e-02 -4.399919226471361855e-02 -1.663108187752629363e-02 -5.392607303288842607e-02 1.511515058767366401e-02 4.679313354050181756e-02 1.494955475413082754e-02 1.197231687813300575e-02 -2.325440652367447014e-02 1.843565941586868678e-02 6.970329427616142604e-02 -6.715604795621493706e-02 -3.042555984308883965e-02 8.461517023032444872e-04 -4.545424258820218721e-02 2.875879764627211135e-02 2.978481204470663155e-02 -6.898147686773906107e-02 7.625603194175980745e-03 4.512255129293134270e-02 6.792720268812446616e-02 4.072891076536416105e-02 -3.994637017967830883e-02 6.219339076058818389e-02 3.301249037400665054e-02 3.036440536488519207e-02 -2.706883524674477681e-02 -5.973161287653303703e-02 -2.693435676229697338e-03 -2.054879280557988033e-02 -2.011797563431652960e-02 -6.980497968884614990e-02 -3.875157250173757312e-02 5.738863882642340070e-02 4.129506283219522983e-02 2.670225369464514567e-02 -5.864190566413327727e-03 -7.985004608170908139e-03 -4.032806434865628641e-03 -1.472784654249491489e-05 1.227240216620541051e-02 -6.157820078133724451e-02 9.178668991734553490e-05 -4.198585797003243081e-02 -5.018435424834896685e-02 1.891045756805388722e-02 7.563826349739442845e-02 4.904739427766595383e-02 1.109448505867741477e-02 -1.217139880523528291e-02 3.067917110230363939e-02 3.644424860900895985e-02 -1.497319603103978644e-02 -7.565203260046418632e-02 -5.911601759232366915e-02 -2.490978822467534645e-02 -4.803339639070126899e-02 3.132166575374609185e-02 -6.080717517567587986e-03 -3.280112092588470529e-02 2.934761762808803590e-02 5.969364452152022861e-03 -1.291398931036028333e-02 3.340359103681000974e-02 -1.814846686486080302e-02 3.899807866388182304e-02 -2.186987812631097441e-02 -6.398906998391482026e-02 3.119991277402282912e-03 1.863637076365647072e-02 3.876313252482822824e-02 5.431030411176727274e-02 -2.801595295221127879e-02 -2.456832414452204266e-02 -2.044691252524136974e-03 -2.886890922652080027e-02 -4.424247222106812705e-02 9.325616897077299711e-03 -3.019964667812300232e-02 6.402154913357686536e-03 6.357616805974040941e-02 -5.027092699255025776e-02 -3.072781403747090398e-02 -2.731802056850636887e-02 -1.302530424015634070e-02 2.100524482925269099e-03 1.219946465475301584e-02 4.376368151836371873e-02 7.107646925455177178e-02 3.924280602048535460e-02 1.669648594185221824e-02 -1.146786210553377150e-02 2.085093905646570947e-02 7.079783008122508825e-02 -1.524467077807527444e-02 2.886462887281280448e-02 -1.516825972601167777e-02 5.600521310043905104e-02 -7.547834836784537288e-03 2.398334510540222134e-02 4.243728584140588761e-02 3.691581690957782685e-02 -1.539296586274590921e-02 3.725001906610432047e-03 2.772310580745429576e-02 -2.767433553336416663e-02 7.108818306613277904e-02 -1.746895343907625339e-02 -2.078383613324710430e-02 -6.168752093018348148e-02 -2.007377158786858781e-02 -2.951378452074016404e-02 1.193678878528395618e-02 -5.584146046898225829e-02 1.568531525883330117e-04 1.474125084200241138e-02 -4.569066211940583933e-02 -5.085183791406613224e-02 4.350547455348023618e-02 -1.583753884914864893e-02 4.236401670647062245e-02 -6.318869209356026140e-02 1.134069003414629913e-02 6.197960990078767857e-03 3.881008267057743655e-02 -1.939173070052015863e-02 -1.395717135387361876e-02 -3.120914249498121101e-02 -3.264769918618597860e-02 -1.457614533867543144e-03 -3.863504794377054397e-03 -5.703985285886874201e-02 4.270023959755046145e-02 2.406668885369573491e-02 2.557027468126182521e-02 -4.760879979858546884e-02 -5.192971543409061023e-03 3.420623140978813759e-02 -5.658086159814926241e-02 -8.491147587343163272e-02 1.006938405530303018e-02 1.614448456556950504e-02 -1.409445090624649420e-02 -2.826318428604077462e-02 8.469428963421188339e-02 5.634887825892099383e-02 -8.170702408343106030e-03 2.193115267811204458e-02 3.196172099435581199e-02 -6.206170584828966247e-02 3.291178430713640607e-02 4.291341498280999700e-02 3.545285096698050364e-02 -1.277163164983882238e-03 -1.444296778649446431e-03 -6.772323151266390617e-02 -5.195136791578867236e-02 4.741967105677410976e-03 -8.615020260787503714e-03 5.448864293781546797e-02 -5.973200889530828200e-02 -3.616276614460818789e-05 4.374585902384790087e-02 1.094991408790903405e-02 -2.243449770048797781e-02 2.135786064234818614e-03 -1.985039185020128980e-02 3.652292244169504098e-02 6.881708601239723555e-02 8.182259270645948768e-02 4.949263116598287549e-02 5.587835200716897294e-02 -3.436253640389911462e-02 2.163364009209401556e-02 3.908891905762263558e-02 -8.260582934939136868e-02 -8.473008597709679032e-04 -2.618587441815004718e-02 -2.706755700383706512e-02 -1.530741444080909244e-02 -3.294222232627680436e-02 2.596710572238552367e-02 -1.558185827255068913e-02 -6.649941386208513272e-02 -2.624651863035945207e-02 -2.940261685413897430e-02 5.645485990973140439e-02 -4.733950748711501094e-02 2.822121156707383966e-04 -7.949852524498970952e-02 6.705161323032311771e-02 4.573709605737468625e-02 -1.932163736412045862e-02 2.030932438217441724e-02 -5.482543593918385444e-02 -2.230596517523157629e-02 5.099102964494552082e-02 3.255876398479350120e-02 7.697299042521243799e-03 -2.428236708114526066e-03 3.845078086993609229e-02 -2.016741931968123180e-02 2.607548539791871081e-02 2.440493597798723893e-02 -2.811041863174509534e-03 7.701361090633612044e-03 -6.335523769812753669e-02 2.073213626644489910e-02 -8.091482838609227735e-02 -8.598229836251124539e-03 7.786865469243225979e-02 1.745174599737985000e-02 9.000093471385463284e-02 3.072932074570401337e-02 -4.152765912549675337e-02 1.257864156719283935e-02 1.847502687830291507e-02 6.752908763746182097e-02 3.857730404430080584e-02 6.448255279381248130e-03 3.100293380338259991e-02 8.353262952423549936e-02 1.029670722049627618e-02 -6.135088507194425694e-02 1.151538947340454214e-02 -2.171734617775832391e-02 1.255473383290124124e-02 2.629355535983831857e-02 -2.451360613216289203e-02 -1.163145867457561315e-02 4.900195633140436158e-02 9.115681183317464464e-02 -4.106542414429043518e-03 1.113761158091817680e-02 -3.291240605539322989e-02 -1.920993506624332423e-02 2.920022922055361125e-02 6.232195831137600506e-02 -3.278680469546334936e-02 4.023262356040961663e-02 -5.323395957553885005e-02 5.662848525543501960e-02 -2.815262100534032808e-02 -4.700653190761866496e-02 -7.556613677610291881e-03 -8.542745308876501659e-03 -1.193055658715836721e-02 2.262782267248140272e-02 7.370059458890770854e-02 -6.419896227747283468e-02 -1.018435899280754377e-02 -6.370259411399144429e-03 -1.676568689804328334e-05 1.651616068987287259e-02 8.446605996692580290e-03 -2.324365539471056480e-02 4.789884110140443796e-02 -9.486362534441281080e-03 8.462263920751195156e-02 7.151764135261646192e-03 3.925675680761392394e-02 -2.930025668592352653e-02 -2.292469260546135118e-02 4.671656993500165542e-03 2.380343937267816873e-02 4.919715748809006667e-02 5.172017565660712302e-02 4.022081778842009209e-02 -1.783394374579199901e-02 -1.243234945601057358e-02 4.201656632339077074e-02 -1.398363151006473681e-02 1.987550413055721305e-02 -6.539128854781732503e-02 -6.569133230336035578e-02 1.065007171983524403e-02 -8.337360619149197447e-03 -2.207930509464148261e-02 -2.235647287923699447e-02 5.003981892720776176e-02 1.503747504306311017e-02 -6.346012691813177065e-02 -9.626015099198668296e-03 -3.455681952197561108e-02 -1.246375223471621156e-02 -7.067536017381064600e-04 3.288290541039611686e-02 2.852507047162985629e-02 -2.302528973091517821e-03 8.332502614855587242e-02 2.452508950453978920e-03 -7.614753396630570548e-02 1.553265355882967567e-02 1.779353167394063726e-02 7.888584919684758778e-02 -7.872920430312865467e-03 -2.586793619492639557e-02 9.211457466749034539e-03 9.747036159813577891e-03 -5.118278621737823442e-02 -1.490682192995909650e-02 8.311661566058514694e-02 -1.873742969349079593e-02 3.078605994794917332e-03 -3.820171523572647027e-02 9.153995529325184566e-02 1.394684459808857510e-02 7.876222258678911015e-02 -2.301500614428338230e-03 2.352206688716089455e-02 -2.920104845588975331e-02 1.467952026468062610e-02 -2.335541572748022193e-03 -5.598982932919381594e-02 -4.546437903014513386e-03 -1.714607847238134794e-02 1.270971733548175060e-02 -7.191327910005432082e-03 2.395709506899897784e-02 -2.949660048301094503e-02 -4.052712024955818643e-02 -7.007637138399408494e-02 -1.844510630834489753e-02
5.206737377877180412e-02 3.434767125567195906e-02 -3.100143975462327922e-02 -1.918179442621389258e-02 2.598955003083466483e-02 -2.487598002913320172e-02 -2.087798892463433448e-02 -2.667970545204819896e-02 -1.320233959280206308e-02 2.962761822700169662e-02 1.914929148835029307e-02 1.353800138821424810e-02 -4.568375960001055947e-02 -6.161867105440125940e-03 5.272419264080665385e-02 2.556395502065115372e-02 3.427986486307077452e-04 8.629712164091076984e-03 4.565537460012344256e-02 -1.442337495859198106e-02 1.114857224556495274e-02 -3.233097862395819394e-02 -2.822244057677944507e-02 3.202506658710608384e-02 -2.788446399606972492e-02 1.428795258706354494e-02 -3.501250307458455419e-02 -6.963114802945889747e-03 4.210618289853583496e-02 5.004166341548454272e-02 1.381362431220980493e-02 -1.930970490000180617e-02 -1.639414269826759002e-02 -1.594073748986881908e-02 2.585818631558059466e-03 9.059571782913221002e-03 2.574238547189271892e-02 5.599100403740659565e-02 3.174131958125206432e-02 2.955843908207951218e-02 2.750390321060115079e-02 5.713477661953361014e-02 -8.880872902748129447e-03 -9.520762305712188525e-03 -3.029611016844338534e-02 -2.318957498704466574e-02 -4.836474250962886912e-02 -2.958105417183723440e-02 4.358254879135086551e-03 4.844390146872119829e-02 -5.216695087940035475e-02 -2.768667522047287000e-02 3.135308731856892295e-02 -2.298735797048192045e-02 -4.590489144810462607e-02 -1.524123884690814154e-02 -5.034200762560657461e-02 4.133577140271039313e-02 -1.029397796212979180e-02 -1.895568602990260407e-02 5.627796645104895384e-02 2.688279483633113781e-02 -4.001677324494987142e-02 -4.222545540700462993e-03 -4.265225229400343432e-02 -2.025164941322668208e-02 -4.550797502864711852e-02 3.518378753061023045e-02 4.520318388818267419e-02 3.331691190195797125e-02 4.130522016122540468e-02 3.522081423473777395e-02 -9.148966909602821579e-03 8.829695374094441440e-03 -4.752285092072289219e-02 5.701042819714541819e-03 2.809022315137784526e-02 -2.427540953567073820e-02 3.990760092469269882e-02 -2.552497231340121464e-02 -4.061443806958740105e-02 -3.585614213627102108e-03 -5.759523105571630330e-02 4.204803971077871599e-02 -2.698833731186901091e-02 1.136228220154225817e-02 -3.542169300150231626e-02 5.538768593484608149e-02 1.477027489696411053e-02 -9.944016288279786293e-04 -4.218371551054450608e-02 2.428466636954086048e-03 -4.224564041765847822e-02 -2.864900146156049154e-02 -2.320418868310972910e-02 -4.748510954185668209e-02 5.636020788149583710e-02 3.125006666068341765e-02 -2.785188141858183780e-02 2.577681673915211552e-02 5.026026296225934858e-02 -2.384508761293228224e-02 1.775360497060966825e-02 4.383062976548130624e-03 -3.648359370183452272e-02 2.943003081717085467e-02 2.614898091126318779e-03 -5.104339577507652909e-02 -1.780505507756310543e-02 3.189352962343892928e-02 -7.082173622200490549e-03 -3.777081672142282320e-04 -5.222564563602054982e-02 4.484725274276529609e-03 2.613163599796817366e-02 -2.144771663137806997e-02 4.378165725974410283e-02 1.607116202026510204e-02 1.589646865319060964e-02 -6.253152835439776923e-03 3.464473614222364495e-02 5.258004938682523527e-02 -4.453444082657127129e-02 -1.129507292434917508e-02 -2.626377755215244039e-02 4.506334846253000348e-02 1.402690849461246843e-03 -7.684848144142119013e-04 -2.948312068680680048e-02 2.688252538323048640e-02 3.100056673534358834e-02 1.379848706913440991e-02 -4.015441283745004725e-02 2.108572462513574539e-02 3.504511008781240056e-02 3.856305217642094080e-02 5.662858825732962342e-02 -2.981322606096075550e-02 2.191362770080349312e-02 -6.770275094781270583e-03 -3.729224385633154309e-02 1.310855888004347145e-02 6.152448854353148588e-03 -5.596837195160356965e-03 2.337565588589312834e-02 5.528078154598566052e-02 -2.162464715599871426e-02 4.578278225252153250e-02 5.309416698229931647e-02 1.902060826807580943e-02 5.245536330982127071e-02 -4.136949212363455475e-02 5.952672949096080371e-03 -1.987884503512520832e-03 4.648584307051452369e-02 3.691439944782376470e-02 -4.105643478580903172e-02 -1.262933578042692122e-02 2.680177827707447280e-02 9.611871643149208500e-03 -1.958553653873586556e-02 4.792308921659305110e-02 -1.970414962136485953e-02 -1.781893266113335553e-02 -2.631394453258268165e-02 -3.431482691740696950e-02 3.554040811872926503e-02 8.435699436043874247e-03 -4.091656479189720308e-02 1.439450968285040273e-02 -5.227294625963307961e-02 1.553647014129538526e-02 9.973647647397752142e-03 2.401254492670862328e-02 3.185109793269197409e-02 3.736123551122603331e-02 1.846421034406755049e-02 -4.768508089066626765e-02 -2.927903303639950786e-02 1.768322876629108489e-02 -2.121017974482027751e-02 -2.274036167804611985e-02 5.326357453557620941e-02 -4.429590091569479693e-02 -5.807986429698828827e-03 -1.803277710960226113e-02 -4.111280452425397636e-02 -1.411353679092903525e-02 5.165928377709523567e-02 3.307905097606802722e-03 5.319234686045695715e-02 4.216670241895763283e-02 -2.133492413136528834e-02 2.034178592721794243e-02 2.161340025130616474e-02 -2.248922527300472457e-02 -4.006912424904073705e-02 4.485725407304492346e-02 2.928155999049090324e-02 -3.008679364609907758e-02 -5.326580156515341863e-02 2.501443718250935620e-03 2.953976184020518439e-02 -3.831957770045701928e-02 3.873861115408128858e-02 6.050869829549821582e-02 -2.946478491737276884e-02 -2.737961031448787885e-02 -2.461315772948767869e-02 5.010203486194219485e-02 -5.305787472653342857e-02 1.115088475133278051e-02 -5.039494521057050896e-02 1.835810975690783942e-02 4.901786006548999874e-02 5.148075471773239098e-02 -5.249301607083916438e-02 5.599432152152197806e-02 5.207095468198875629e-03 4.220780427724579319e-04 8.972621997852297387e-03 3.727941292211331414e-02 5.951185719572733152e-02 -1.895553782737273082e-02 -1.676444095733638923e-02 3.193843049816391666e-02 2.993895313517626680e-02 -1.093327465605046372e-02 -4.699707407199143344e-02 -8.828414784159110615e-03 -3.142118015698317640e-02 -3.410799782291499410e-02 -1.051140853691827533e-02 -1.319922759882141000e-02 3.420875976624755677e-02 3.352100746704251427e-02 -7.630446381652225378e-03 2.656508473476652463e-02 -4.522668799842238102e-03 2.206057880085323872e-02 3.992913012541574047e-02 -1.454818420418147601e-02 -4.657094070038367978e-02 9.633243448353763505e-03 1.257085417275835039e-02 -4.944310583840842710e-02 4.201192827854370593e-02 -2.609623652267175839e-02 -5.686950283597552031e-02 -1.404837136911232971e-02 3.122891199583352484e-02 5.780020615549370799e-02 4.200673320249825177e-02 7.622055703129381951e-03 4.226964307638091806e-02 -1.126987177703320242e-02 -4.773384402656308256e-02 1.979713771099553613e-02 2.091356890295406265e-02 -2.339043118487995482e-02 -3.328119377477846419e-02 4.374492790230452566e-02 -3.492403019563591893e-02 1.533972517562117235e-02 -1.354449151777831206e-02 4.809176374555904077e-02 -4.826055820411117442e-02 2.829939181115819977e-02 5.699912888117161097e-02 -2.267127212591071167e-02 1.268044405175583304e-02 4.960328462164297764e-02 -5.688263335938064519e-02 -3.671118450315063574e-03 4.171758971493925994e-02 -2.376039474959428313e-02 -9.788370650749469298e-03 4.265465840940935172e-02 -5.312998556137932260e-02 3.003153454861310148e-02 1.216340502437021284e-02 -1.472377131259416765e-02 5.510010675143616615e-02 3.137481042530905484e-02 3.420965835893997886e-02 -4.671384893801056037e-02 -5.613505114763842063e-02 -3.721102961104956475e-02 -3.721021798839366929e-02 -4.562267070133475821e-02 3.526919864494468260e-02 3.538957532558308777e-02 -2.677054229981845092e-03 3.104902196964706013e-02 -3.431347829904335400e-02 4.740575475633654334e-03 -1.675673673355417698e-02 1.279473476779624357e-02 -3.743595501864831199e-02 -1.802423373131582796e-02 1.089888093548489582e-02 -7.992694915920778298e-03 -1.805414959218528889e-02 6.806324056788348210e-03 2.267328699773642556e-02 -3.858718973912524802e-02 3.014548253633227842e-02 3.627479466706423628e-02 5.198481748063754626e-03 1.816150646827860080e-02 -4.754255573629960485e-02 -2.128183800480730817e-02 2.085097668630658124e-02 -3.767898441309081026e-02 -5.057853341123820512e-02 3.914776146324509820e-02 -5.383018057137889389e-02 -4.290382606688784156e-02 -5.203938327108775797e-02 2.806938051641381850e-03 6.527917932315340649e-03 -5.870736671585199962e-02 -1.083747246251783383e-02 2.158979548154320652e-02 1.781922268257176908e-02 1.839470155278294036e-02 1.376451307254366631e-02 -4.714258244761204003e-02 2.144678422656500633e-02 -8.845853252268063086e-03 5.023414117175815236e-02 -3.026051355818080296e-02 -6.742200475129271273e-03 2.467100688466046868e-02 1.923680003012281578e-02 -3.872215613763271141e-02 -3.212892214037757488e-02 -6.087261435184302717e-03 -4.208994184444081466e-02 -3.007098897745615063e-02 6.284596720622324939e-02 -2.353077361961824002e-02 1.939603363145612352e-02 -6.458757298004788247e-03 4.639943931699156560e-02 2.447683263657109490e-02 2.651738723517529234e-02 1.799555150851439925e-02 1.895612467469014184e-02 -4.141011010755374366e-02 4.550327657441861212e-02 1.797213347810988279e-02 -2.069607215164462333e-02 6.238388258717096017e-04 6.016806225681632647e-02 -4.289397202496434032e-03 -7.635330904913491430e-03 4.167434796548054321e-02 3.969112113447518381e-02 -7.118730728365883428e-04 -5.076347364039472676e-02 -3.592118380893574020e-02 3.007102439474426355e-04 5.885636031154527215e-02 5.035224910543646681e-02 -1.880218165217700799e-02 8.740206111997583446e-03 -2.000667290496497761e-02 -4.739964983293598610e-03 -4.513402325683653349e-02 -1.975502818585596690e-02 -1.550703502717864796e-03 -5.313518455999954870e-02 -1.982130297748577186e-02 -1.283953257866845589e-02 3.338172836179224834e-02 -1.945907322380761167e-02 -3.058694466572411952e-02 -3.816192608389971236e-02 -2.573962062183265606e-02 -3.717684419288584674e-02 5.929213782336913846e-02 -4.063674865722375490e-02 5.563241038258781579e-02 -5.386015665923824663e-02 5.830108632653868694e-02 1.704118052742994299e-02 -4.010396072059812383e-02 3.854159228755296013e-02 1.468670276300493814e-02 2.729255595705399381e-03 7.011329388850832131e-05 4.731294811365441277e-02 -2.721973693379001191e-02 -4.345354018272137853e-02 -2.960780540653311366e-02 -5.777518797698596997e-03 -6.031793324003236617e-02 -1.245514196043647111e-02 -2.642139484264690100e-02 2.568247038224668937e-04 -1.054374630506905129e-02 5.763796822314117690e-02 5.306810224706508955e-02 -5.932679871418283096e-02 5.828401131890011827e-02 5.771399566229521577e-02 3.375497748801048470e-02 -2.295524289659164885e-02 -2.958153749427876525e-02 6.207032100292689952e-02 4.829872766953579449e-02 -4.603045735161701707e-02 -3.399247562090346175e-02 5.242886887487749337e-02 3.144459123387976368e-02 5.285143486423695552e-03 -5.898910087363867794e-02 3.551028251449354217e-02 1.213706901139923085e-02 9.175383552766628106e-03 -4.337769895499064138e-02 -3.686524539489082625e-02 3.732003543960016323e-02 -5.806949634426927104e-02 -7.668711443557111110e-03 2.770326906411400836e-02 9.054937799690481251e-03 -5.923538417761801955e-02 -2.243830652361372691e-02 2.033799596552406455e-02 -5.859353802801699901e-02 -1.475260869139037936e-02 -4.874693089144770120e-02 6.460260327999860219e-02 2.448901955689117629e-02 9.903122252368234263e-03 1.842026364717806730e-02 8.154837255071246960e-03 -4.515273739378209902e-03 8.024897608240006558e-03 -2.054166839017034299e-02 1.205668967610462258e-02 6.496337796336756898e-02 -1.716118382161618827e-02 6.661720706903474787e-02 9.945249199425887018e-03 5.286218927593429318e-02 -2.068943894449055965e-02 -4.614483017668462306e-02 -2.490615618319652613e-02 8.720912454445622561e-03 2.228825303161695705e-04 -4.062996724152636435e-02 4.903629807922538913e-02 3.905843072973489566e-02 -4.049960357701297420e-03 2.031625945753680329e-02 3.761000067899022969e-02 -6.368191516655424822e-02 2.686767476613745927e-03 -3.536368821385524330e-02 2.115222983727180813e-03 -2.310347973372654795e-02 -5.852417456521739891e-02 2.042928571220194167e-02 -1.068955829557717736e-02 4.080787833591546787e-02 -1.036733224673696240e-02 -8.477223370977804776e-03 -6.125803416779443400e-02 3.301193641833306130e-02 -1.392097664939667516e-02 3.357794747931739515e-02 -3.095168086540258517e-02 -1.631809609071834324e-02 -2.494739943748209773e-02 3.587384415047204650e-02 -4.856634433581978605e-02 -2.324364224166295192e-02 5.229612802952255529e-02 2.416081419556007082e-02 5.611394790213343475e-02 -3.289755481831359296e-02 -6.160024983843137569e-02 5.861137427023253854e-02 -1.017938098820087359e-02 1.158082942038157715e-03 1.338254663349061450e-02 -2.119811226098826037e-02 -2.080833523495750903e-02 6.718165308061218796e-03 -2.657819761577511972e-02 6.660954020420399579e-02 -4.397003707645767701e-02 -6.974577671143807230e-03 7.787398820633402441e-03 -3.084080694518539709e-02 -3.531058707610812419e-02 2.046630850199531587e-02 -5.188490867047219901e-02 7.771082917023766504e-04 4.954702912840208695e-02 1.703785518907638755e-02 -5.593498131242653076e-02 2.110391333763935243e-02 -5.095401165122677434e-02 -4.022893342116113519e-02 -1.396665864610962746e-02 -1.208817643788741552e-03 1.289357513927080062e-02 -5.025495547987837708e-02 2.665697119648906526e-03 6.810423456946443355e-02 3.201192520512502471e-02 4.966838528440020023e-02 2.271497252146333079e-02 1.248897170379656765e-02 4.520129342539528326e-03 -2.394877649053600219e-02 -1.089619200682415481e-02 1.804804150983065417e-02 3.457524469016139829e-02 -1.770597747704587971e-02 6.674498096087043766e-04 4.232538648617494882e-03 4.346319887140697238e-03 6.782760577446165194e-03 1.225403424799220231e-03 9.429672960175872892e-03 -2.499249515810540376e-02 9.558046433297084574e-03 1.345652290937721096e-02 3.022028459212229567e-02 2.990602695542595238e-02 5.425980323319041197e-03 -2.266791480266340877e-02 -1.648270407599857976e-02 1.789387562361329648e-02 3.842627901720050559e-02 5.195442731191265984e-02 -1.552784183613278336e-02 1.743737408496938424e-02 -3.781894908578788128e-02 3.305689784474281911e-02 4.770520471244224514e-02 4.503183098092395503e-02 3.925949085882546319e-02 -1.889585676975861009e-02 1.529717668190313379e-02 2.977573205040425636e-02 -1.998276739744579700e-02 6.330312549987218707e-02 -1.625266618879888172e-02 -3.043980998694590517e-02 -4.070068691403081612e-02 6.585720366357337985e-02 3.606349679781694489e-02 5.378410593866686518e-02 -5.381260661908879306e-02 -9.516945527762993642e-03 -4.238672472967051560e-03 -4.873749819217701841e-04 5.012857337085843690e-02 -4.794961634482437091e-02 -2.868665867089402119e-02 5.634219880791212914e-02 -1.307802514288112367e-02 -7.194183988558711107e-02 3.275958059304160536e-02 4.274751225214168393e-02 2.947454394955846199e-02 4.613940004696213265e-02 5.745466399033746091e-02 1.596894717378322115e-02 -2.891523942696920535e-02 -5.600947925654273934e-02 7.632453803582019483e-03 -1.016819519129544985e-04 1.722986621553912858e-03 2.808594632477080105e-02 -4.353134963160947002e-02 -2.803262404912143860e-02 -6.360049485648353040e-02 -6.519998118708457413e-02 6.650895452517639750e-02 -3.188467047882333205e-02 -2.472978664709930569e-03 1.358536008310268911e-02 5.446619897400767352e-02 1.071232197892412266e-02 4.459428630322615633e-02 -6.917109205432174501e-02 -4.023128129442061357e-02 1.297899313950616994e-02 1.248481252912190219e-02 -6.064967366823627998e-02 -6.998964893703635282e-03 -3.015267260073987987e-02 -8.833613728613013923e-05 -3.118964549896379584e-02 -1.661659670139649034e-02 -2.401299527010433352e-02 5.048600025629848553e-02 3.173729134345795733e-02 6.661345975061491731e-02 5.347344880412551599e-02 2.328551546082394119e-02 1.632018881321656636e-02 6.427227650863928665e-02 -3.533755413401628871e-03 -1.107115056089338391e-02 -2.056590917849463948e-02 -2.175529421059529955e-02 4.035304907046421280e-02 -1.600156278097039642e-02 7.381172581114453513e-02 -3.208524511938319612e-02 -5.342003991664057410e-04 4.025719931152738074e-02 3.950414495717705782e-02 4.371491957673279138e-02 -2.285026054456516451e-02 -1.088557217623622488e-02 -1.387279910463862752e-02 -4.101638614144114542e-02 -1.308138788272845444e-02 3.449813689202206081e-04 -3.096185780135032525e-02 4.102549796957061234e-02 1.376899841707834513e-02 2.288546086929735962e-02 9.650846632478360734e-03 3.313514729687429272e-02 -2.207154555829199394e-02 -1.507855562925707223e-02 2.813452954898267369e-02 -6.388466437507085878e-03 4.337619756385761166e-02 3.415041578764052566e-02 -6.067843430136013461e-02 3.420854936381395595e-02 -7.733056601781811146e-02 -8.015778793440862804e-03 4.028422237091505015e-02 -1.916793211268211922e-02 9.755996642367460725e-04 -3.341458676995137655e-02 -6.243615138690111754e-02 4.985165455955908181e-02 8.986996128916978355e-03 -1.413418635836065709e-02 4.647515128257148631e-02 2.477374626202012708e-02 -6.237860456334253824e-03 1.581798264041511110e-02 -3.501519716800925719e-02 3.756010248373370646e-03 2.773007256152784303e-02 3.969482150793216674e-02 4.195491362628562398e-02 1.866477493184358219e-03 -4.548215541574964979e-03 -5.266044529966654869e-02 1.459807671132631272e-03 -2.751614068685736755e-02 -5.271660668784790976e-02 -7.847717754619723540e-02 7.219067140219187495e-02 9.296446625921960406e-04 -1.361073349892517013e-02 -8.890184446094675716e-03 -9.838760405136160944e-03 4.787450087873001275e-02 -6.162860751307033119e-02 -1.394507933858168437e-04 -6.225691283456308983e-02 -1.245766149692957049e-02 -1.098162998787284225e-02 5.072655338192053054e-02 -1.439484380553576921e-02 -1.029801603838062171e-02 2.262986287150696788e-02 -8.728762098164441138e-03 7.246200314138390164e-02 3.785237282250134006e-02 1.608621848811214033e-02 3.816053840293404803e-02 7.546131039577314015e-02 -3.512594315102248593e-02 1.992169703906705724e-02 2.661395919891906825e-02 -2.689714435833755538e-03 3.052865172650276807e-02 -3.921377064223387221e-03 -6.511541327202191587e-02 5.996941313149675712e-02 -2.668423719392206198e-02 1.785485460765942611e-02 -4.862172897009320316e-02 -6.087023014210812127e-02 -6.239495937448173712e-02 4.432252261862367620e-02 -6.416376404358868114e-03 3.977576105253265160e-02 5.643118139302840536e-02 2.294053924190379498e-02 5.520393475007938366e-02 6.092852201543985657e-03 -2.053797802818942142e-02 2.875461805434465379e-03 -2.557528210685622999e-02 4.747644507288788229e-02 5.473254208371295532e-02 -3.165572944883465051e-02 2.066862046941877681e-02 4.061352418322878785e-03 -4.345562820428397824e-03 1.178343330123132228e-02 6.199559429111397429e-02 1.685855512272041445e-02 -1.474715884013696847e-02 -4.465406922171471886e-03 2.173623409156156747e-02 -7.696388432275130809e-02 -5.429665674781732412e-03 4.724604581188658614e-02 -1.561359879127390687e-02 -3.029730343117202282e-02 -4.745458193004513381e-02 8.714316899551978468e-02 1.975587700969419144e-02 2.141589157048904776e-02 3.836549801695424838e-02 -1.128496392910489227e-02 -7.633480237066403613e-03 -4.086762241419743952e-02 8.393082125497957138e-03 -8.815423426272317453e-02 -6.704382690315953408e-02 -2.328399529604394114e-02 5.340925068406390114e-02 3.231727095554326815e-04 2.247532879079582741e-02 -7.050488110287574106e-02 4.643305443968798706e-03 -5.508764741884314593e-03 -2.721493896339818516e-02 -3.439999865384581884e-02 5.526932181855403331e-02 -5.831036730631706383e-02 -3.406974105343937159e-02 1.325794072489553353e-02 -6.759808701486172064e-03 4.722382189519620105e-02 9.354071875410549216e-04 4.601132449113730372e-02 7.239721223948442433e-03 -4.599071049041706521e-02 6.872915652905696449e-02 2.368095321075660165e-03 3.295186933704464388e-02 1.798554048152155999e-02 -2.499487826495769283e-02 1.152384220981634774e-02 -4.984065155842614531e-02 8.764007687775717328e-03 -2.098427880334157239e-02 -9.731211690892652144e-03 5.816739312789766941e-02 -6.371901853084754224e-04 2.851741157504739457e-02 7.726341941571030630e-03 -4.525876899566133593e-02 -3.636584211111493908e-02 -2.308478123643381216e-02 6.986889885081830343e-02 -1.006865862754700511e-02 9.346269670952679631e-03 -9.115058127179843581e-03 -4.900745241317992079e-02 2.023621066862989551e-02 -4.988789866876229204e-03 6.537991425049945703e-03 -8.764154167477575252e-02 -1.305719280676364202e-03 3.727809783181677827e-02 -1.209762190073006630e-02 -2.745308832527083853e-02 -2.576849210706938856e-02 -4.366958605510971869e-02 4.174594311817288184e-02 -6.996178592403989871e-02 -4.216892633088181741e-02 -2.045372275694878113e-03 -1.982404536966628911e-02 -7.611553926927895619e-02 1.913029743397209360e-03 -1.749384880904713072e-02 -2.634270470730608674e-02 3.699804619116350141e-02 -6.918839534878640229e-02 4.688773106057032847e-02 -2.591206327070829599e-03 -4.035163621890838770e-02 5.642790268351493416e-02 4.034840432046553349e-02 -5.444281622983833391e-02 -3.172804022896431181e-02 -2.457649528394793836e-02 9.240590686266765769e-04 3.434824460243939698e-02 1.265364064353085780e-02 -8.624379026714927565e-02 3.438170356981124290e-03 2.008827535100684430e-02 -2.521113161021562230e-02 7.954224182888516154e-03 -2.029587320353466381e-02 6.295023119954119839e-02 4.908278325956400012e-02 4.406920328210227333e-02 3.565341615017570548e-02 1.393240959043703930e-02 -2.026273036149956255e-02 6.035549435151325859e-03 1.483396342440094010e-02 6.758669221163540741e-02 -4.443830961337767033e-02 -2.395433178159582510e-02 -3.856914678398205149e-02 1.454612704633429648e-02 -6.647236920508714335e-03 -8.763695962632309100e-03 -8.343159650857214643e-03 -8.732207905962704672e-03 -8.436412454336296440e-02 -6.867491805652395365e-02 4.840926678103769053e-03 5.122799930978789301e-02 1.553058152077039372e-02 -8.841413624706732921e-02 -2.045244082721197482e-02 -5.764328937223366089e-02 -5.514867480171531389e-02 1.997619821816587829e-02 2.273972427171886204e-02 -1.573697854730882889e-02 1.649125847057893168e-02 -5.299617759408875584e-02 3.164695651572082408e-02 2.280099158934646708e-02 1.244655293892460955e-02 6.333576798290483896e-04 5.728792463096826076e-02 1.821747550496562867e-02 -2.543609560583365813e-03 -3.286097493569313435e-03 2.838974971480589041e-02 -5.233973798097277946e-02 2.898457564020198024e-02 4.608340127776579948e-02 2.370931914814480845e-02 4.911722969531622830e-03 -5.103434746873292821e-02 3.855277017215497093e-02 -2.804177672528626250e-02 2.363304322571274652e-02 8.646846716522261361e-03 -4.384177153990453241e-02 1.494835943917255904e-03 -6.490962161640427899e-03 5.759967571056103658e-02 4.636833760262496634e-02 -1.569316432670005840e-02 -7.412213887266239087e-02 1.014005348450837396e-02 1.631888200361547841e-03 -7.865146450420598982e-05 7.569903263184407649e-02 8.052080209006282421e-03 1.959564079083629673e-02 -1.007600833563328073e-02 -5.609743117222133757e-02 -1.107523766624748940e-02 7.742002499547956385e-02 7.759351464541937304e-03 1.731904461360820897e-03 -7.077121245550802020e-02 -1.101286418639317241e-02 1.416827993347561689e-02 7.939498223310700875e-02 8.898869379553401085e-03 -1.017358165394306180e-01 -2.323629838384432857e-03 -4.396621908257559996e-02 4.378530144542136515e-02 6.830399528930949926e-02 1.247094395006336821e-02 8.923724072141059338e-02
-1.748622612087039063e-02 5.388698717840464947e-02 8.634602117515381009e-03 -5.364652410461918236e-02 3.801366972538681565e-03 -5.041622568050811715e-02 -4.409015443602680440e-02 -5.103880026823749694e-03 2.608886353304419592e-02 -2.013422584216321629e-02 -2.960514492253699462e-02 4.215244896105862366e-02 -4.417007346266400153e-02 4.758338244601276884e-02 2.592050180202690873e-02 2.225382708230746760e-03 3.818930600471977937e-02 5.129791436511595137e-02 1.329370378045412887e-02 5.134247585310325150e-03 4.333885742924115797e-02 1.265301807881282978e-02 8.614700097660591945e-04 -2.850350297133487018e-02 3.025691132877519202e-02 3.259498382160506968e-02 3.981000412082285472e-02 -9.276982531752768794e-04 4.732528498069296652e-02 2.239325608773995446e-02 5.488551982495374487e-02 3.767512404344560556e-02 2.964032607466236813e-02 -9.265517544459020427e-03 2.061270509558987482e-02 -1.856107547514222397e-02 -2.176088388643172486e-02 2.653950362521900405e-02 -2.259835974004246323e-02 2.652536053894904988e-02 -2.535886270870249190e-02 8.180406155626233564e-03 -3.943713851749601484e-02 -3.119976293734401038e-02 3.601546758902781503e-02 -1.589870321107752105e-03 9.597766070618993922e-03 -4.905428234391071701e-02 -3.378657718403142024e-02 -7.318541122335263036e-03 -3.351223607939168153e-02 -2.322427195285644425e-02 -1.435759390008276362e-02 3.992388170107370043e-02 -4.532796731095238563e-02 3.491124711579817602e-02 -2.514531681364181800e-02 -1.123501833935335557e-02 -3.082293238630110649e-02 -4.890292808453642476e-02 1.772761373571376392e-02 2.505069729856544344e-02 1.521913682440842984e-02 -4.814809708199821459e-02 -2.809260250638765007e-03 -3.949924526579616513e-02 -4.159472764109024834e-02 -2.619914502994696165e-02 -5.021840907688347733e-03 -3.830463959266745821e-02 4.845282135513614280e-02 -3.658846783388298995e-02 -5.306834915665020053e-02 4.047067909264733671e-02 1.366542393306145568e-02 3.355266653568080015e-02 -4.004843763213979113e-02 4.134442332484790372e-02 4.982823224276058255e-02 -5.041440426136663266e-02 -4.701724170942104403e-02 -4.087981492308035564e-02 -1.421493519727514906e-02 1.176520242627411041e-02 3.669712642824422139e-02 -2.082748339380509003e-02 -4.913317079787127978e-02 -5.436942599077635753e-03 5.716263266971089579e-02 -5.584085366345167140e-02 2.911820776927129609e-02 5.191609581959336778e-02 -4.832525887824307836e-02 -3.610724751986936487e-02 2.806528884439434685e-02 -3.144467252911128941e-02 3.460907261422574172e-03 4.526073941450641652e-02 3.548096264808952433e-02 -3.093177441287001117e-02 -3.214319989381410336e-02 3.723912052525975291e-02 5.779056851129046879e-02 4.525756840824780164e-02 -1.558064265179480434e-02 -9.807016657591701575e-03 -5.210952609544839548e-02 -3.937214481798366472e-02 -3.770988472416344356e-02 4.620668439276910677e-02 5.129123069939114932e-02 7.403971165141674284e-03 8.294193816327885549e-03 -5.682620245714658895e-03 4.784713748461041916e-02 1.605452880425897733e-02 -2.653408843588374831e-03 -2.881600259553628030e-02 -1.883823668390677969e-02 5.815278895883634058e-02 4.708076129426783801e-03 2.338981870821161060e-02 -8.690685435665286909e-03 1.810475197697630420e-02 -2.026179234664599298e-03 1.378089785268453611e-02 -5.031568558071525948e-02 4.872598032901054310e-02 -5.263205071040626820e-02 -1.567234999716893284e-02 1.062073796006968163e-02 5.066318530876624121e-02 -2.599874852190157265e-03 -4.401088042767488384e-02 5.113731439678719654e-02 4.773351107193716386e-02 9.387478826281579064e-03 -2.931981384544890545e-02 -3.998685799503135657e-02 -3.527170174769634486e-02 -3.705227526996496268e-02 -5.615121748435766141e-02 -4.520017742546269396e-02 -4.691154615140829404e-02 5.353902665513127213e-02 2.521383494354534002e-02 3.125980418379074866e-02 2.189102102962115631e-02 4.999110299103551140e-03 3.103385954518715628e-02 3.499544083520478993e-02 1.393850054505133690e-02 -1.037218353520319263e-02 4.332499941753460704e-02 3.689315532861477120e-02 8.970054557285569996e-03 1.350287147643295521e-02 5.410873044535909754e-02 5.479045865104507917e-02 3.789570089618102960e-02 -2.744694817286810404e-02 2.860419940239305320e-02 -1.810012258379933500e-02 2.530330387222025357e-02 -5.247691093435043891e-02 -4.123967741833853284e-02 5.462661264933114241e-02 -4.980706747294497833e-02 1.827089229278940075e-02 -2.642657883344986733e-02 7.310027191784256202e-03 -3.427400044768495052e-02 -4.407902621793826498e-02 5.081134229909966410e-02 2.799240676151435597e-02 5.055318776862968710e-02 -4.279855954955145286e-02 -2.973527398159607135e-02 -4.884409016804240611e-02 -4.431956404388108506e-02 -8.247144446277918789e-03 1.850150146909669210e-02 2.622039684463581266e-02 8.468483705356442265e-03 -4.311283678826650922e-02 -4.759402416842980349e-02 -3.464189706196062896e-02 1.600630924872349301e-02 1.689235196936982736e-02 -1.433040361288105777e-03 3.761654146962452316e-02 1.738082880539007502e-02 -3.335117536345198752e-02 5.484929163202396235e-02 -2.344898964769449173e-02 1.214323548513346687e-02 8.258853037604315522e-03 -2.311395862696711320e-03 5.779955786083361413e-02 3.193979523025888140e-02 -3.054762315064709841e-02 -2.071123316007692991e-02 4.830899042620640654e-02 4.969545179549148678e-03 3.327346231387785097e-02 -3.629444434750781390e-04 2.061722885520942544e-02 -1.427209442552965397e-02 3.216351770335684063e-02 -1.662523444974894210e-02 -3.256349999886444524e-02 1.971099416700710510e-02 9.230866749904855992e-03 4.821287188931736717e-02 -3.559813630698319131e-02 1.519045756066633029e-02 -1.408038053169902333e-02 3.029840322057030660e-02 1.099290012494459276e-02 -5.316703227176508562e-02 -2.232276167892284155e-02 3.060256013451133003e-02 5.838059208555748669e-03 -3.283264407612390690e-02 -2.376030937362056360e-03 9.824043421085001254e-03 -2.013704374026207763e-02 -3.200256338359928898e-02 4.460162288449587287e-03 5.012642101367116576e-02 -3.305394727929151372e-02 2.732283367613538849e-02 -1.515647579733015934e-02 3.160255556534005694e-02 3.726953159581222058e-02 -1.656701307909132226e-02 3.158998456994107501e-02 4.405916811227682944e-02 -2.942670655079047959e-02 -2.185889756142532850e-02 4.995700241951075288e-02 -5.586489104277172352e-02 -3.589451078490524943e-02 -3.912573694736307811e-02 4.549583442893676694e-02 -4.263460862637000193e-03 5.071896142667656551e-03 3.015444438232704749e-02 -2.603900120813055358e-02 9.665923266376235182e-03 6.374483005239755043e-03 3.176566411708616616e-02 1.040419655585675049e-02 -3.671004888662809940e-02 -3.053285817426413043e-02 -5.564430343976565357e-02 2.681597293371663308e-03 -2.704826272673386059e-02 -5.745779566007579164e-02 2.045653954065874969e-02 -5.711732266616914057e-03 1.711637966680914710e-02 -1.816054836786662810e-02 3.742440247195471647e-03 5.365673258204223250e-02 4.430029940791901932e-02 -9.203722353677196155e-03 4.073414181492030633e-02 2.616359828844504187e-02 -4.831973043252260624e-02 5.369715394047756829e-02 -2.269294674222817592e-03 -3.236263779340761704e-02 3.742783679605238278e-02 4.454413602965960617e-02 2.642684061816050894e-02 -5.876464782238330353e-02 5.878745324610221840e-03 -8.278179507280604768e-03 5.492778873299830611e-02 -3.127520013971838569e-02 -1.196753182368443837e-02 -2.834464559901762187e-02 -5.110361885361346633e-03 6.506581086274284588e-03 -4.619994603394734362e-02 -1.458151413807924623e-02 -3.003824617770891811e-02 -5.524427346012833473e-02 -4.671747471809121338e-02 2.637325851364925519e-02 -7.832261054517701201e-03 -3.138452417710430823e-03 -1.356649010644726469e-02 1.707390620219104496e-02 2.475787740868976711e-02 4.459985043986400971e-03 3.026899177494214634e-03 -3.806656766193679264e-02 -2.340918442983433781e-02 -3.269140065012194479e-02 -1.892976896763479133e-02 2.762252616162307051e-02 -8.726434133488848374e-03 6.277275895434618336e-02 -3.798296737021489983e-02 -2.714466428166454129e-02 -1.349057462285049836e-04 3.301099462926732758e-02 -5.733571487927047183e-02 9.490063529753527474e-03 2.499216587239793189e-02 5.371762507473277354e-02 -2.880201969905558847e-03 -4.012562773374897529e-02 3.701172209119396681e-03 -6.443630497528541473e-03 -1.832135104007886323e-04 2.913209993487244492e-02 4.900909196666602269e-02 -3.574542241493312844e-02 -1.089315725665293208e-02 1.561695306492749333e-02 -1.276011426788190191e-02 -2.723113749131103253e-02 5.715251564928323230e-02 3.681963168040194162e-02 -3.524880273446936996e-02 -4.046452771629528364e-03 3.695382530373957086e-02 2.426202563747629354e-02 -6.660410321253118146e-03 -2.820122505585247880e-02 4.366380913468683594e-02 5.481403633659682334e-02 6.940764705067724999e-03 -5.431861054022928820e-02 -4.662703380991626428e-02 -5.428956378845410657e-02 1.561452746287503475e-02 -1.886414322604917232e-02 -5.669360399605528206e-02 2.095068798711262684e-02 -2.283872628075167902e-02 6.822676657613695010e-03 -1.834024623609683755e-02 1.980969522295486854e-02 -5.925862960647617500e-02 4.058651944651656823e-02 3.742843167694576839e-02 5.034181717910813508e-02 3.117693869184998134e-02 -3.507748068082314902e-02 5.495430772356360571e-02 3.599714605684111585e-02 5.293949182237223106e-02 3.840409928691772973e-02 -3.545235704217571723e-03 3.984415602969466896e-02 6.189208673201533617e-02 -4.095345680757384726e-02 7.810657626021713131e-03 5.810910880610840185e-02 3.007935554713158169e-02 1.696434081999568730e-02 -1.789236964074857744e-02 -2.808398245516575964e-02 -2.045803955115602091e-02 -5.245381279062739238e-02 -3.988557163715864690e-02 -6.295347423507685614e-02 2.184014650639486479e-02 5.910809038899101329e-03 -9.654629214367859693e-04 5.377704784501579661e-03 -1.598413680910945253e-02 -5.266996960472625222e-02 -1.673120271655900715e-02 -2.919224819896372447e-02 9.907740526314641125e-03 -5.640171447175857528e-02 1.707113921185941449e-02 -3.278756449856530530e-02 2.828640362116960350e-02 -2.997552969415172644e-02 2.458433759360771631e-02 4.881638626453838059e-02 2.013483357644597904e-02 -2.603910374394405314e-02 -3.375045261916590628e-02 -5.795265781541381056e-02 -2.251530229442211956e-02 1.987446946367710590e-02 -6.161000819302538123e-02 -1.416179468196899181e-02 -1.459036217995655568e-02 4.303222679800332295e-02 9.606387779235123561e-03 3.629140928681236222e-02 -3.809073307162803151e-02 -4.722154424754932724e-03 3.955594447927561486e-02 3.330952832605662411e-02 -2.113992163712754765e-02 4.458967589966055163e-04 -6.430960501998500556e-02 -2.941749282117997119e-02 -3.932011452763529286e-02 4.584484184116128375e-03 -3.224148506606824838e-02 2.574171053152883581e-02 6.248382653679290626e-03 -4.859616361773225202e-02 -6.389958975542566703e-05 3.583580616700782207e-02 -1.989875809519359856e-02 -2.050572426912610283e-02 -2.739929915599764385e-02 7.118975249305981717e-03 -4.963336458079499469e-02 3.353241841984547222e-02 -2.626847096904056170e-02 4.943606686254497368e-03 -4.032009015130702707e-03 -2.375550017215173962e-02 5.995346040877729682e-02 6.390825207373686256e-02 -6.511513997696716238e-02 -2.714749001752920360e-02 1.094911518917948765e-04 5.692152371775768133e-02 -3.068712260465614877e-02 -5.272331924706887690e-02 -4.960839616899250307e-03 2.584686570081667564e-02 -1.903343547244005021e-02 -3.156431538565106221e-02 5.873935104517463701e-02 -2.083219120670875071e-02 -1.137626486471177145e-02 -4.992882227207515872e-02 -3.491308306431157443e-02 2.533646140054241283e-02 -3.692723416044645102e-02 -2.960496101357406110e-02 -2.690585744232302720e-02 5.239902540171772344e-02 3.858273784652702099e-02 1.281778468850581880e-02 -4.996315052201952961e-02 1.661922558609569070e-02 -3.826594751317295012e-02 6.281992894979269992e-02 -4.505312917597477373e-02 -7.134150121246758854e-03 -1.707953249036597843e-02 -2.447425878972791027e-02 -6.404051614660993819e-02 -1.699897646279967603e-02 6.143280792209722396e-02 3.712002329504358530e-03 7.562450706048895639e-03 -2.876716074232711293e-02 9.500089424463100275e-04 -2.109991836196273979e-02 -1.356102701889818490e-02 2.403162401456940614e-02 6.129705044964572219e-02 -4.960257872286668451e-02 3.204953057349380768e-02 -3.255681856403167679e-02 -4.190398905702715643e-03 -4.007447370246442625e-02 2.632591752502502769e-02 -7.307380651020120230e-03 -4.263621255620772543e-02 4.526373412361640912e-04 -3.854308754905682536e-03 4.335834682195894435e-02 2.031165466797969429e-02 3.806632200626147711e-02 -1.572875005188118305e-02 -2.621700713683235498e-02 -4.105287019926689290e-02 -9.296715232183574984e-03 3.910846167533785916e-02 -4.554399839193598587e-02 2.997878387262216046e-02 -4.541872429956476248e-02 3.578296722636974906e-03 2.153251167472097771e-02 -2.853201504456166077e-02 -1.094605962703688005e-02 -1.321784563425019814e-02 -3.328604342414975131e-02 2.800984322764811171e-02 1.473812451183801123e-02 -1.258270345512410918e-03 -3.561534223077900130e-02 2.348045535949250945e-02 2.472851856721610536e-02 -2.488038994720667956e-03 1.039332263738411768e-02 5.601449467066449417e-02 -9.676307615672672877e-03 -1.562264128424836578e-02 -1.097619626982175925e-02 -5.454375139197312206e-02 3.008759626678249657e-02 -5.558361519010974333e-02 2.349588324319527161e-02 4.637428835321362290e-03 4.086940866483908252e-02 1.303452502316770553e-02 2.565170673692061462e-02 4.243629656630485553e-02 -5.442399063566486644e-02 1.115640076020258178e-02 -2.263643392668565971e-02 -1.259209898070434361e-02 3.466870406529785030e-03 3.244832671400352947e-02 -4.208354875385506358e-03 2.868717754538947784e-02 -3.402202105725285475e-02 -4.060756807508365297e-03 4.179189008719842030e-02 -4.028240337894022777e-02 -3.344663500312813204e-02 -4.695398457905550910e-02 1.148368704651480700e-02 2.446635853972251376e-02 -2.260681878386584104e-02 1.896319312750072497e-02 5.687536054689881770e-02 -6.239833474755260290e-02 -2.247116737899365960e-02 -2.985281848320265122e-02 5.820116266256589871e-02 2.859973152828150858e-02 1.904549049703006813e-02 4.109058162147873755e-02 5.273038586705997705e-02 -1.916995615593881583e-02 -8.216190081003559714e-03 3.761534699604283938e-02 5.462429602542997337e-02 6.387342774635774989e-02 1.057770555279280433e-02 -3.755595642386323069e-02 -6.840686989983621458e-02 2.720873883130092014e-02 1.667718670832841685e-02 2.300722402354582821e-02 1.684188513676828508e-02 -7.338054866617131460e-03 1.989933988078071772e-02 2.077694430475507392e-02 -5.336639137209621409e-02 1.466777106693425287e-02 -2.166398901657149920e-03 3.796606690556540015e-02 3.566694493047947723e-02 -2.848555664897795339e-02 -8.975286321796746222e-03 -4.803708342009049836e-02 3.670058862078132145e-02 -1.206620578737086988e-02 -2.071546317676308674e-02 1.968591820849996746e-02 2.596324480431869489e-02 5.148278128738879855e-02 8.669794657170000474e-03 -1.160565226536891884e-02 2.710905696178992144e-02 9.593136105547654321e-03 -2.834394034627012518e-02 -3.088723945285393180e-02 -2.539943352729671922e-02 -4.645563624222720511e-02 3.220210141295002521e-02 -1.823348411773893438e-02 -6.541852417279118981e-02 7.272631626473100713e-03 -3.580073905855429839e-02 -6.140834145051847666e-03 4.315302373210614132e-04 2.625003195605258872e-03 -1.268340649820111701e-02 1.828365224935582858e-02 5.713229474963555515e-02 -3.025146114966442354e-02 5.638634443574931654e-02 -6.155800770017474596e-03 -3.719980550550625389e-03 3.492682584947588709e-02 1.971909443468119420e-03 -2.040750288270146498e-02 -6.363509172489313463e-03 6.069817033918971719e-03 -6.336362882794308038e-02 -3.195324587814396544e-02 -2.489360826350474343e-02 -1.477394909411735256e-02 -2.324674999949760679e-02 -4.777649860694122702e-02 1.837649668228217431e-02 -7.266950234277985698e-02 6.294603714964001895e-02 -4.032716495966436748e-02 3.186877953679369269e-02 -7.105454306534060571e-02 -7.029571317100530292e-02 -3.590303897338600891e-02 1.419606264798414959e-02 6.630037599755881327e-03 3.646269025404213354e-02 6.186240709694415182e-03 6.270124640859573925e-03 -5.780162726433200893e-02 5.320223337055286078e-02 -2.610760906780331542e-02 2.160040289711209066e-02 -8.565809704396793248e-03 2.453712562568668987e-02 3.647470446287796875e-02 -7.760570654270315498e-03 -2.537924567047128779e-02 1.310641764634433264e-02 1.073410029416379217e-02 2.320078120808261382e-02 -1.113727114431668427e-02 -3.374719397912234742e-02 3.031621868156442190e-02 -6.262331151278059671e-02 -1.971072292192259032e-02 -5.105306709806156640e-02 5.043469354279355582e-02 1.293320957114662238e-02 -1.795075620691328555e-03 -1.432725655026206683e-02 3.403134726442726132e-02 -5.352176001639954821e-03 -1.670748752837119405e-02 -1.360190857919903185e-02 -6.516905209055831594e-02 3.945714733023115289e-02 5.014013781532508304e-03 -1.215213326397376545e-02 1.392947281035593517e-02 -4.259961245717944905e-02 -3.380432347268743504e-02 -4.153187660029336765e-03 -1.506218145058613525e-02 -2.363568678218069125e-02 1.574850378512916141e-03 4.024326599308213764e-02 2.543519014277408410e-02 -7.657497773550184066e-03 2.784329659469040458e-02 -5.436239616522860890e-02 -4.084189322909938247e-02 -6.375223624579823278e-02 -4.839393418430289889e-02 3.779208829103813255e-02 1.167472798678099305e-02 -2.445125690388143952e-02 -3.552237772124449550e-02 -7.330992310238759746e-02 -6.527232464809379353e-02 -6.200665968756254726e-02 -6.546816192968600741e-03 5.444139136642279359e-02 2.717917079613352618e-02 -3.106196111033624873e-03 2.286280713850529292e-02 2.344141648886463244e-02 7.288096816083087159e-04 8.165570437288298053e-03 2.770499333720088594e-02 1.134500254755650001e-02 1.138175557042130255e-02 6.610775656416266466e-02 -2.445606660665605031e-02 2.996240838396535197e-02 2.043001718562162394e-02 6.113530617990613897e-02 -1.397091197547904382e-02 -4.912137508300021271e-02 -3.700840915264297371e-02 -1.319909161043517944e-02 4.845357612038509593e-02 3.056070160733902544e-02 1.605931056048078009e-02 -4.673661976987149129e-03 -7.253150827529822320e-03 1.581403617027255654e-02 1.685499383695043124e-02 -1.008615120748184400e-02 9.165906138108735959e-03 -3.982482426794981684e-02 1.225707118032331490e-02 2.538018628095447746e-02 -3.301981083587909871e-02 4.306312156466964025e-03 1.197156471923482846e-02 1.233989989698608576e-02 3.125427108805408499e-02 1.452341167858155766e-03 5.387529343242694960e-03 3.249133333741759805e-02 7.472737183291939915e-03 4.446735107130230305e-03 1.283141166318330431e-02 4.412752801370788992e-03 1.588637588662168351e-02 -9.177338687126272709e-03 -7.551420159454369507e-02 1.465406619549091544e-02 1.202695149156549070e-02 4.012834636539017175e-02 -6.302962571941843339e-02 -1.002439170700955388e-02 5.021904068235081425e-02 -2.898313449476804752e-03 -1.214426485537665502e-02 -2.274154506942989776e-03 -1.105253873587433953e-02 5.927449264645040690e-03 -8.255646613104621057e-03 3.572580463086955094e-02 2.078104436629624532e-02 -1.128260297127871813e-02 7.441418443174112329e-02 -5.080792780361551714e-02 -3.866170118841386755e-02 -9.867963509024886906e-03 -1.708655510706490535e-02 -3.517583792462903453e-02 -5.730396379144809746e-03 -5.419578423244932053e-02 3.773768508754833662e-02 -3.155411361380996288e-02 7.950792496849870550e-02 -2.503164872718345590e-02 3.042757608999439867e-02 5.469985944296932440e-03 4.499377014687743685e-04 1.559106542025457363e-02 3.582365422865231661e-03 8.198036833976990456e-03 -6.942322316008024338e-03 5.237792537346475791e-02 2.483998458951156701e-02 5.437556460660224883e-02 1.188791058720253726e-03 3.445416355827464472e-02 -1.749580473695929589e-02 -3.826242393463702429e-02 -8.110148412724912589e-03 -1.856133147751544421e-02 1.585394678580253486e-02 -1.010393528311264756e-02 -1.638955474143484470e-02 6.008390835122440210e-02 -5.191839510604725344e-02 5.003811280800163352e-02 9.155580986763995135e-03 2.080010466631444788e-02 -1.967205970490191677e-02 3.963380445746664954e-02 2.438113129019024022e-02 -2.382047829404889197e-02 1.270873192777281823e-04 -3.811978017593602164e-02 -8.523528440598421296e-02 1.588119718337210884e-02 1.537765519346318346e-02 -5.260246464170711955e-03 6.262456621519860156e-02 -1.096500295547601402e-02 7.026668713053066395e-02 -4.580550662478153484e-02 1.500223206308614124e-02 6.655424792001991829e-02 1.920129945862591656e-02 -4.349392954603505113e-02 -6.231193891361153786e-02 2.649274997258850572e-02 -5.648128387199616296e-02 -2.968388758072813133e-02 6.149506598936872043e-02 -8.591865932429840549e-03 1.726339239956729832e-02 2.158902964857328105e-02 3.007199930249177325e-02 6.448799721144979347e-02 2.856197050703022933e-02 -6.164951286622304127e-02 -4.366548521473358202e-02 5.665762397250683619e-02 -1.245864036148283151e-02 -3.181995616220863882e-02 2.731740606037696278e-02 4.485503110029636503e-02 1.463709200817167079e-02 1.392551685046586633e-03 -3.073925825121058206e-02 -4.519035440977720031e-02 7.790976499323222504e-02 -7.312384347061091916e-02 5.017626233171023145e-03 1.948927813016396171e-02 -2.483073453343522322e-02 6.095099097114226039e-03 3.523576411395531842e-03 -1.689072895223286269e-02 -1.430379440159013603e-02 4.054412990981140323e-03 -4.983369198993747168e-02 5.873495848585048168e-02 3.869678682740269188e-02 3.294022536775895876e-02 -3.671502140852842683e-02 -2.952116633613604407e-02 2.956603206305967804e-02 6.273460396141668227e-02 -5.315629694628770836e-03 9.888905028649001491e-03 -6.740819960597904670e-02 4.266045999487282081e-02 -3.865290204856852360e-03 -4.522922674874446658e-02 2.287357661588122759e-02 -5.293681018909776603e-02 2.245313066825989703e-02 -1.810282298420895497e-02 1.174977585131878680e-02 2.119052439927530257e-02 1.526316822949784491e-02 -7.610026934420895735e-05 2.522258206660505167e-02 -4.030260325029543650e-02 -2.944241994813312849e-02 -2.563652377383781461e-02 3.240923694501859215e-02 2.407131346958651247e-02 -1.576200271184391780e-02 2.280721225200069494e-02 3.959922375869447814e-02 -8.273408952613985415e-03 7.183657332220068359e-02 -7.947858725325841756e-02 3.893994339343569838e-02 -3.290503971646329545e-02 3.552542077312373370e-02 -1.939499316219375899e-03 -2.249355747623000158e-03 5.987920773797597920e-03 -2.761636551181828603e-02 2.116022959302590878e-02 -6.191429685317469123e-02 4.617013863495855741e-02 -5.449878861142959038e-03 4.256983213400258176e-02 2.455115045106613658e-02 1.210738303382859551e-02 -5.283947292218102790e-03 -1.146611156154209513e-02 -2.153528202533879291e-02 3.806902208982742425e-02 1.359276182325115309e-02 4.088604695451465709e-02 -6.817971073949440075e-02 -6.435291716260493899e-02 -7.270649425083131577e-03 -7.281882170900726668e-03 3.778356106805208850e-03 2.655066358863854281e-02 -1.387274983745258143e-02 -1.077021580087984647e-02 3.723080991535191223e-04 1.961401185676522538e-02 5.343523373888168365e-02 1.185623362021549949e-02 8.551036145819578341e-03 4.539450294883839998e-02 -1.684280346699844680e-02 7.877997335664706224e-02 4.730566146661403792e-02 -1.589839994155717307e-02 2.637141062349546844e-02 -1.861029546756783060e-02 -3.276963772332008168e-02 1.638385718737883981e-02 -1.591913231161318915e-02 9.925473179238067725e-03 1.368978635227474129e-02 -1.049069485954224820e-02 2.508724596544334093e-02
2.915582766294680730e-02 3.124768702165087175e-02 2.186509476998228785e-02 -3.455774198567634903e-02 -1.744480168073543266e-02 -3.333872240215249479e-04 4.233223640962521274e-03 1.636035901879769050e-02 -4.341145738541424270e-02 -2.171678900452478356e-02 3.567480189414762998e-02 -7.751724272405053143e-03 -2.525773562543793746e-02 1.554559688502093161e-02 1.675028269760334143e-02 5.402367338202988117e-02 4.228955653966836453e-02 3.593659927908534474e-02 5.425325107417835330e-02 -4.613530924827629470e-02 4.053868660194115403e-02 -4.578194876507474947e-02 -5.041012565567650622e-02 2.344593639095427038e-03 -3.397499943528858868e-02 -1.952489858562151195e-02 -2.289347826125033222e-02 -4.928755063808479969e-02 4.245264672083107205e-02 5.394095590161742532e-02 2.880357578848783198e-03 -1.748507898194762503e-02 -3.132903175151306729e-02 2.599034279701154318e-02 -3.403247327924740356e-02 3.612577081182442862e-02 -2.527725136029123146e-02 4.531325008453860465e-02 -4.841256583000681096e-03 5.696248629695167126e-02 3.806380271666806592e-02 4.186387639026551560e-02 -4.278155558993094326e-02 -4.482301730912782722e-02 -3.547098572353884344e-02 -5.516241827023413841e-02 -2.527102055737908901e-02 -3.828083832014170153e-03 2.320522233843324775e-02 2.903125409580579411e-03 -4.737206651902210047e-02 1.092158335254105918e-02 -9.187307307415081697e-03 -1.787863897775102823e-02 -3.300962404796946997e-02 -2.436713512231880249e-02 -5.258030307515932505e-02 8.160339031964101032e-04 2.476818667769167467e-02 -3.239381379073159525e-03 4.537287347349511224e-02 5.506188973535324632e-02 -4.239755531744588898e-03 -3.668526040755223927e-02 -5.533496315147130862e-02 1.643320598054439502e-02 -2.319971761749478611e-02 1.226505215194401317e-02 4.405052092094798033e-02 -5.032321517219742052e-03 3.828042958325909850e-02 7.426894178727302780e-03 -2.692152300971920389e-02 4.434494535553576422e-02 -4.381003994903884952e-02 -2.994651694035606326e-02 2.904891578070045027e-02 1.652231625519496802e-02 3.279135364938060015e-02 -1.723717896391858137e-03 -4.338334018466170894e-02 -3.612660375986025824e-02 -3.606343724049837496e-02 5.493376099554855840e-02 6.179342235265280342e-03 -3.043703008981240438e-02 -1.905608887664312148e-02 2.328849096408934505e-02 1.249880685131374812e-02 -3.463052705927816520e-03 -7.318512682195492912e-03 2.277026537403570999e-02 -3.311799291556426911e-02 -5.269261011005699213e-02 -3.115107053802302142e-02 -5.226879590257307862e-02 2.634248240771790150e-02 4.841816743385330551e-02 -3.053698799735196558e-03 -6.154483119064952865e-03 3.352388683021526039e-02 2.992375021100104199e-02 2.110149464498130290e-02 3.607781545964365566e-02 -5.830185154609648229e-02 -2.220183149558012728e-02 1.211913767529303534e-02 -2.665929831120896973e-02 -5.293861708721973175e-02 4.869285818318470904e-02 -1.830702064851190067e-02 3.640017057103463877e-02 -1.449531762033015418e-02 -3.804721526925596703e-02 -5.383450746020967785e-03 2.567935393015728998e-02 5.050750467442203379e-02 3.247636814949903666e-02 -2.094129514009336959e-02 3.756036148814400830e-03 -9.068793181554242466e-03 5.145068227374556546e-02 -5.180619502574940888e-02 -3.368363222422923048e-02 -5.486086577371930562e-02 -1.145973485861268319e-03 4.524521889886911653e-03 -4.643503401046821400e-04 -3.420529403702016105e-03 3.756013132702096941e-02 5.415427660089188605e-02 3.422377810152633232e-02 3.238963302543325547e-03 -2.670148292864751513e-02 3.795719935660846894e-02 2.249283023415091926e-02 1.277311257732738174e-02 9.410361277313131776e-04 2.190731352652999439e-02 2.468888580565018268e-02 -1.076729825487203820e-02 -1.456660036844874273e-02 2.261713233195405525e-03 -2.910026246287495538e-02 1.868880642175970667e-03 2.549545441920205574e-02 -1.827263583104960995e-02 -4.790837090709316841e-03 4.539569156889082524e-02 -2.900492431344530928e-02 4.531544332286307347e-02 5.763581135901455280e-03 4.653161978847916019e-02 -2.403488045843718210e-02 1.899169719108078150e-02 5.394012056636156294e-02 -1.864390052705019660e-02 6.956503644622762453e-04 2.642716869150035786e-02 4.619497732375887900e-02 3.035354046796790578e-02 5.352768635798470925e-02 1.816468502791861866e-02 -5.018625429657281450e-02 -5.574941499225944362e-03 -5.118921250588626820e-02 3.694300860142113452e-02 -3.343780316193847770e-03 -5.380154945960007040e-02 4.286252105354014519e-02 -1.531789139092813203e-02 1.734912731306702260e-02 1.576304626724418616e-03 4.201983637798935300e-02 -1.445470818120947291e-02 4.077798934318840884e-02 3.209478064201406328e-02 -5.389762586207094003e-02 -4.622132601391992779e-02 2.362399925054349190e-02 2.039712004082725252e-02 3.790082941013946799e-02 1.475324533732022200e-02 -3.090882480089539655e-02 -4.584849944353668744e-02 -4.566066052187309904e-02 -5.639375490705646199e-02 -4.786410156209697231e-02 5.139718877012694476e-02 3.860652211741028017e-02 3.209340779180490377e-02 4.775512950601888858e-03 2.071625455450087569e-02 3.801396101510909342e-02 -1.779607045831663181e-02 3.596540516156402495e-02 -6.274032926191097474e-03 4.158757607988645272e-02 2.499066919957486366e-02 1.759495224144008024e-02 -4.299816825227352479e-02 -3.255259844387503598e-02 1.193678566163296900e-02 4.229122641673349094e-03 1.208245050243226919e-02 2.456726504670499883e-02 -3.582754107694226860e-03 -5.484313481357376563e-02 4.993276409633736704e-04 4.292347011168665127e-02 -3.357070809538811873e-02 4.738987353218837573e-02 -3.582865867675572025e-02 7.817538112749577647e-03 2.018496818979403657e-03 2.038686900948917871e-02 6.739548882997831690e-03 5.094962455769250220e-02 3.881192535672675636e-02 3.910971489077938804e-03 -3.804034429146855439e-02 6.032041495984932084e-02 4.375128562939835375e-02 1.260713362885248871e-02 1.812605756909334287e-02 5.793745520910644625e-02 5.093757012136759799e-02 -4.095839443303498500e-02 2.427863714347907806e-02 -4.862657519766774156e-03 -5.920917422145642595e-02 -3.879439857506910422e-02 2.109958316428552083e-02 -2.165960296800745546e-02 -1.209701224486735456e-02 1.547542428906873574e-02 -2.203136577818885083e-02 -7.163730438198713524e-03 2.782290152784561155e-02 2.473477815960014800e-02 1.334464898670042511e-02 -2.574287656717658135e-02 -9.828876326971849181e-03 -4.552862478748022357e-02 4.943096828404493215e-02 -1.301028802084325600e-02 4.893987429283260665e-02 -4.276952034510207723e-02 -4.253351628499068421e-02 3.345266546372242800e-02 5.984965071046494112e-02 4.749480719543917873e-02 5.914396140969552934e-02 1.248614644278324068e-02 -8.193253848545236848e-03 -1.971788797501118282e-02 -2.394513652261539768e-02 2.912806966556365229e-02 2.465780276293782700e-02 3.747570844610555868e-02 1.219425741652189511e-02 5.936453638604627381e-02 1.239002435299116356e-02 -3.970414624731855718e-02 -3.721086254011497785e-02 3.354348350552999874e-02 -1.363969389732419893e-02 6.518921308441244337e-03 4.775669317529072228e-02 -1.041827648612265664e-02 9.945095294300695943e-03 5.682170886726620185e-02 -2.035387371511483690e-02 -9.617128205221920148e-03 4.977325200454935789e-02 1.495877849050779610e-03 -2.121722378856697247e-02 9.866314371376777581e-03 -1.059739054802234619e-02 5.575608559270856315e-03 -3.305369820364332384e-02 -5.816795018434991332e-02 1.577688592045010940e-02 4.100703910310499190e-02 5.196058886219377670e-02 -2.907221611432351041e-02 -2.843696901572583674e-02 -5.904862019471461554e-02 -3.962315955846797133e-02 -2.741235770476479344e-02 5.722763313799500429e-02 -1.438918545999360969e-02 3.602706135813060068e-02 1.429038129851366518e-03 -2.024070925278280766e-02 -1.779742749182251782e-02 4.205672313337562723e-02 4.372114424141603645e-02 -5.381283906304040743e-02 -5.990409886050463567e-02 -8.635332277856610020e-03 -6.228787104151232296e-02 -6.433986825360688694e-03 -2.976038717994936716e-02 3.195936733096423066e-02 -5.357891875594084780e-02 3.340149190024863102e-02 -4.614104167836958342e-02 3.233154769332417106e-02 -2.920763884119233558e-02 3.675667480650576108e-02 2.100359306587370773e-04 3.970647617353590536e-02 2.357104956768972526e-02 -3.602104239453098738e-02 7.939715837216631059e-03 -1.430478515110028895e-02 -6.055014082241091944e-02 -3.751902166216876389e-02 -8.185814839308212798e-04 4.386976592407886705e-02 -3.198891292670526243e-02 3.159628435884023756e-02 3.005614200991679058e-02 -5.284692520502439622e-02 -9.331513532110580688e-04 -3.995633028014000665e-02 -2.144303451798620225e-02 6.192787820189255693e-02 7.951187479487814005e-04 -9.497629763333223507e-03 -4.901121701781232382e-02 4.569340011148675246e-02 -2.796771506097067012e-02 1.168782332079076718e-02 -4.192131959670768182e-03 1.038995084564773436e-02 -2.321690687508432341e-02 -4.099895426720075869e-02 -1.727558206293727458e-02 3.785980363093605777e-02 -1.937575980894526775e-02 -7.172426053182407238e-03 -3.757753890793660151e-02 5.811489393348257676e-02 -4.967073578563703518e-02 -3.403720718639962912e-03 4.467068935460129231e-02 2.883101934508704688e-03 -6.007482787573950600e-02 3.146415894814011405e-02 5.910967851153417496e-02 -4.840916187314221047e-02 -3.167791298223540577e-03 2.773007733816855794e-02 2.532120022763412887e-02 -1.485466797308376656e-02 1.917997017404259388e-02 5.966490143816234604e-02 2.234169537814170367e-02 -5.517197024891753315e-03 3.624809846870120922e-02 1.297979031409402136e-02 3.015799930756119310e-02 6.089386590180934089e-02 1.735807116238445927e-02 1.518547587678665926e-02 -5.190176979074156288e-02 -8.515329990647229480e-03 -5.410470151126924726e-02 -3.165412096904274275e-02 -2.731050585337783596e-02 4.781700336391334766e-03 3.995713665756725486e-02 4.149957377712250317e-02 1.125186906194240027e-02 -4.357788284275516261e-02 -5.782879973200795443e-02 -1.172473694320115209e-02 9.715666539392070478e-03 -1.421154829767998402e-02 3.478926420523822949e-02 -6.267375157762258842e-02 -8.383750201766236240e-03 -4.948984349039652758e-02 1.667866603026175315e-02 -4.552474136882183470e-03 -9.301848031349412363e-03 1.872393925681364174e-02 -1.605398543534825723e-02 7.875955334093871080e-03 -3.488765270635869886e-02 1.506967850750409559e-02 -2.622249537827954849e-02 -5.515966178476025550e-02 2.611690809110501967e-03 9.696226377278788569e-03 -2.384827422267096417e-02 4.471159906098436457e-03 -5.062120432949098608e-02 -3.275780524839309871e-02 -1.016521527114734071e-02 3.714814630149245595e-02 6.048844456042834494e-02 -4.001216643547840512e-02 2.618947943628717467e-02 -3.221936437583136636e-02 -2.485919951147744830e-03 5.974585115255168395e-03 -6.921376490839555549e-03 5.757433906865639175e-03 5.265153151359983075e-02 -3.059935417017005041e-02 8.361278116645899303e-03 5.890024369791584113e-02 -3.121131873714647759e-02 -2.899973691093881908e-02 -5.493351713106250922e-02 6.226930459370842025e-02 3.432479495954172261e-02 -2.068295079058889152e-02 -7.761534773910264487e-03 -3.882431032139146282e-02 3.575721741426424183e-02 -5.362317374050463298e-02 -9.627561897948342176e-03 1.548579868648892327e-02 5.210005090095432695e-02 -5.613379279340120070e-02 1.168091869562002012e-02 3.379576322570506525e-02 -2.382552319939244129e-02 -1.236915578700347428e-02 -2.851132882031542914e-02 1.375846695360875144e-02 4.836503601990004009e-02 -4.401847943342612757e-03 1.666772493503979741e-02 -1.929720074259000731e-02 -4.543883955389920598e-02 -7.395547822265241718e-03 -4.692499275543787762e-02 -7.638310379871389270e-03 3.048943793455541687e-02 -4.510571515021667005e-02 2.602718096574336074e-02 -9.493906600062192516e-03 5.433558549480099059e-02 1.070729014505141310e-02 -4.184436859170771739e-02 -9.629647377073358508e-03 -1.157874977082455625e-02 -3.327227943682203176e-02 -5.190544396539156780e-02 2.086437000076890938e-02 3.491046069921782159e-03 -3.643314065161691595e-02 -7.452324671508066788e-03 2.380919385715842343e-02 -2.483221623047759258e-02 -2.568151891319947824e-02 -5.687566578863956571e-03 -3.883443726668808077e-02 3.229653152591593912e-02 -2.786904361877953415e-02 -7.011168123693060049e-03 -6.017349647775572380e-02 2.931875081111625855e-02 -3.824007321440683785e-04 7.124620627656105820e-03 -4.866371709316425626e-02 6.291529628249140083e-02 -4.265883996189615002e-02 -4.122924839793260660e-02 -2.337870790217214285e-03 -4.024293647023129139e-02 5.977601151651561889e-03 3.134557120868426000e-02 2.059485596277923700e-02 -2.599636592239378333e-02 2.330894629629945078e-02 -1.792405762344346717e-02 -1.978312156918174761e-02 -5.317049542019717384e-02 -2.568320291225959645e-02 4.949098649891529866e-02 -3.224476140324229051e-02 2.702918696968859696e-02 -4.499614996768043496e-02 -6.557304067224478672e-02 -2.330355404862488600e-02 1.940361953578620749e-02 2.748972528744894357e-03 3.874133527459755477e-02 -1.873617216084139461e-02 -1.121393328367699914e-02 3.918604855220229888e-02 -4.435476537886483273e-02 4.456437738730967268e-02 5.435936276252065213e-02 -1.307249748859186031e-02 6.933862890842347471e-02 1.948346565601670813e-02 3.160123491655574685e-02 -1.875638272932333636e-02 5.429272968959492074e-02 -6.929472914406914485e-02 -2.076481080720924549e-02 4.760144211498041310e-03 -9.967974229627269561e-03 -5.744947821780145049e-03 2.224684950616729120e-02 4.214975640728906708e-02 2.013270575535343072e-03 2.553841095982644412e-03 3.002093001640853548e-02 -1.064184164077488538e-02 5.265553873268407487e-02 -1.885082073378637271e-02 -5.287457632160392357e-02 2.453192997210795062e-02 7.108068246953105906e-02 2.612320680185429775e-02 -8.221956733678287277e-03 -2.217106474456959769e-02 -2.343570049659345761e-02 2.659460310720697385e-02 3.256864577799411554e-03 1.422002024596893781e-02 -5.704664472322580615e-02 -3.651690225233360579e-03 7.128792453859772449e-02 -8.174361085573299962e-03 1.198797234059531232e-03 4.617619956574165255e-04 -1.350789733796497333e-02 -5.820120882322291772e-02 3.388494026493120339e-03 1.686168203143253996e-02 6.992737359499891225e-02 5.828228915470213406e-02 -1.473672403229632499e-02 4.522114830516492379e-02 -6.575198732610332275e-02 -6.645010401684440507e-04 1.875247121254098107e-02 1.968797125624145716e-02 4.431125074695936583e-02 5.400559537476701255e-03 -2.439460364465749313e-03 1.614950672080053135e-02 6.992414781398667567e-02 4.118895711667280857e-02 -4.215440507823397381e-02 -2.712616575729994654e-03 -1.032149197645055444e-02 3.255560282075469630e-02 -3.149744167437496054e-03 5.499850295686895679e-03 -1.689892234729193851e-02 1.607649462644178059e-02 2.058858407237553617e-02 -8.091683793684467663e-03 1.210251133910067445e-02 -9.097782300615616172e-03 -1.580113316594378148e-02 5.082829915169083390e-02 -4.482192379683241912e-02 -2.667886775525694400e-03 4.368016975384450030e-03 6.760849005360103359e-02 5.101426224902527035e-02 4.605001256885797589e-02 4.687419868151378871e-02 -1.845346919216734466e-02 -1.319712486259571639e-02 -6.627399560909169596e-02 3.690562285116689469e-03 9.703534678455782644e-03 9.162656497013533553e-04 5.325693133500487841e-03 -6.121329698519847873e-03 -1.587220268478480717e-02 5.012890702313022506e-04 -4.817712511132982156e-02 4.104668006097339505e-02 1.693332021747202213e-03 -2.806516280340776506e-02 3.409374683379885751e-02 5.295793250469637420e-02 3.098517172615555468e-02 1.500769560849129700e-02 -4.178282325084371057e-02 -5.037580941530739320e-02 4.065957251248025761e-02 8.286473273308045612e-04 -3.181503469659224814e-02 -3.380422080706993460e-02 -2.539376981000608744e-03 3.410781502649627012e-02 -4.528244605279255208e-02 -4.661460313847192588e-02 -6.033430964338283575e-02 7.245451329874452728e-02 8.908468233456125207e-03 -4.837235152173204045e-02 6.187333729630441898e-02 7.812594246797398279e-02 1.972092029269421204e-02 2.077633377768195455e-02 -4.023008296281048099e-03 -2.530311799777086243e-02 -2.777571563430916712e-02 9.126192869140493068e-04 -2.709595948204481376e-04 2.931293125798133462e-02 -5.615064088949800990e-03 6.760134492984027840e-03 2.364446685844127233e-02 -3.740426921323759812e-02 5.252077172786540071e-02 1.045486705883773813e-02 -2.961149117208722922e-03 -3.825300092970582849e-02 -3.208209928853652387e-02 1.347800738919813050e-02 3.500303468205499813e-02 -2.089971642926306480e-02 -4.363899085455107130e-02 3.554011774927589261e-03 4.123694760036436535e-02 1.975560447253611046e-02 6.863724648902806355e-03 1.144779307342061458e-02 -7.332003292333638331e-03 1.332255719608982543e-02 7.268425238632920948e-02 -3.365971807653408976e-02 -3.565664455697156732e-02 -4.144827289601823658e-03 -4.310494232914269253e-02 1.146628796278336207e-02 -4.273764316015946085e-02 1.116076872377330491e-02 1.040611574093088833e-02 -1.683473133172128447e-02 7.024018370077858911e-03 -2.632305040138615757e-02 -2.896144125550819196e-02 6.542625000350303643e-02 -4.650330797031098935e-04 -2.359993512322500729e-03 6.313127254896910845e-02 4.448819342108361469e-02 -6.297199030441497092e-02 5.970735777825061236e-02 1.788718507432611113e-02 -8.829594871981016543e-03 2.295962037665106800e-02 6.131050934205030910e-03 7.384743702655591213e-02 -5.470772092796841006e-03 -1.686174909141413200e-02 -3.360017221424169143e-02 2.076060726058964485e-03 -1.489934879086652307e-02 -2.097611468448885158e-02 -4.516265976905829010e-02 -7.979182661646950364e-03 -3.754171298981698324e-02 -2.094758897931127059e-02 2.324672052867369360e-02 -4.471185889494477123e-02 6.894630435297234572e-02 -2.735588147043144583e-02 3.871779203178269541e-02 -6.482762061172854529e-02 -3.240910903335773169e-02 -2.576254205853468343e-02 6.679256714450654275e-02 1.726478167101341485e-02 -2.591811508939730058e-02 2.533708082398590522e-02 -3.620158406786751215e-02 5.574827861520727235e-02 6.497951052058047183e-02 2.395064313213297186e-02 1.727021117122157223e-02 3.082770543898550111e-02 -6.404359534885266381e-02 2.872408399076191096e-02 1.265575280688027889e-02 -6.737301146404549301e-02 5.493208906017814017e-03 1.823519664546930513e-02 -3.552344255833798925e-02 1.588667307364101389e-02 -5.395342090669926621e-02 3.234123399703305729e-02 7.071179691100034324e-03 -6.423137593764401132e-02 -2.904725902036448676e-02 7.850417596057990277e-02 1.765204783686211067e-04 1.328478441617930543e-02 3.117389194309376499e-02 -5.177511405047105324e-03 9.111757880169584628e-03 3.654983395035478477e-02 -2.688670731074454742e-02 -6.851744170884564201e-04 -3.685290790689390618e-03 2.594073355560505903e-02 -3.073433660208541897e-03 -3.170246179508633827e-02 5.182052283566731393e-02 2.556403715052719267e-02 -3.548230726914702177e-02 -6.776920001205530113e-03 1.870599895264624113e-02 4.213042653994090309e-02 -3.080978684094346637e-02 -2.875431250664058774e-02 4.954449870727373889e-02 -5.759153545280158021e-02 -3.337660775224437354e-02 1.537688517506815254e-02 5.511432659238045366e-03 -6.949868225757370455e-02 -3.430309229943936250e-02 5.674053369024897528e-03 -1.206853261371345493e-03 7.157839493251853466e-03 4.870660793878100331e-02 -5.253185845087054995e-02 -3.514082297039224784e-03 -1.325571396837182600e-02 1.308796508699395372e-02 1.218023806515671891e-03 -3.192112265839072704e-02 -1.829828994487558980e-02 5.138099289964544875e-02 -7.018012610589673128e-02 1.210548141298696360e-02 -4.670341798531257860e-02 -3.826812766012978925e-03 -2.547396256684874086e-02 -3.581232836510708784e-02 -1.540169463010777201e-02 2.245051627417280274e-02 -6.947876572360131564e-02 -4.725648234962449845e-02 2.883721537124715739e-02 4.763599432013915225e-02 3.845586610628169005e-02 2.657596026985100182e-02 8.966896996903940542e-02 1.475849635725742445e-02 -5.539005884018785575e-02 5.276595979983204204e-02 1.125401894897334540e-02 5.729765329345947594e-03 -2.521270749077178259e-03 -5.734242873098250454e-02 1.631480982132019544e-02 1.061936215030737096e-02 2.112364124523537917e-02 -1.940258006927943549e-02 6.044446846209878405e-03 5.024204748931602321e-02 3.959477577687109477e-05 5.831247600768371675e-02 -6.290382378833901493e-03 -2.534032458127240608e-02 -1.640027572699678457e-02 -2.958918758409135891e-03 -5.478585636473380649e-02 -1.643984766042610665e-02 3.394669398403567934e-02 -5.108834042528017511e-02 -1.536312963677895042e-02 -8.849880507157126264e-03 -8.742138620294151105e-03 3.115001705147747019e-02 -2.834018143429615708e-02 2.080722118983784411e-02 -3.281540291545906318e-02 -1.923517392520552802e-02 -3.130309779317035079e-02 -1.502099199440857721e-02 -7.720596062553262973e-02 4.704394033035012163e-02 -3.166439765420465263e-02 -3.353160752157606506e-02 -8.800949244590693804e-03 -5.517729908648549841e-02 2.917261489600445068e-02 -3.234772302576529712e-03 -3.295547220087637064e-02 -6.890065307368800629e-02 1.684091358076043529e-02 -2.788997678756553050e-02 1.023217379732621890e-01 -2.365023188804728921e-02 -9.944213701714316178e-02 4.526692970757563439e-02 8.177381846288253944e-04 -3.242528921132523806e-02 -1.492066369059471577e-02 3.946129350099930599e-02 -4.532876097619208816e-02 3.834765277175033321e-02 5.061845961116945292e-02 -4.478614637685847388e-02 -1.994982594122732961e-02 3.665831234758171187e-02 1.774454107554947278e-04 3.906878178838298771e-02 -2.981787188442713431e-04 1.469683117470709129e-02 4.678235137623264206e-02 1.054934340899895684e-01 9.750353058934292660e-02 2.088645987529463236e-03 -5.911744294267326505e-02 -2.158937193177045636e-03 1.838317582219298890e-02 3.985881265444047965e-03 8.485151423107134550e-02 -1.037118426451870412e-02 4.423890885396191894e-03 -5.242907000761847652e-02 5.653972435305735199e-03 -7.503280743630532344e-03 1.017089581232808945e-03 2.462725253207386292e-03 -1.568003165502431656e-02 -4.518164474464440167e-02 2.903721287265842790e-02 1.519800879589885273e-02 -1.919625542104785865e-02 -3.754622637829715948e-02 -4.530830043289992698e-02 -2.884677323713374930e-02 -2.274146049209525844e-02 -4.919056145517432949e-03 7.675286766842023822e-02 2.101560110028005517e-03 -6.619078295689038820e-03 -6.237454271737559452e-03 1.476162731409977856e-02 2.225394443756721977e-02 -3.060894101352505670e-02 6.739248367275760265e-02 1.021030537681655026e-01 7.090130970516823200e-03 -2.371805258337447014e-02 -3.954632201374581185e-02 3.263024595704522388e-03 7.211176413267619822e-02 6.883046945872164750e-03 5.745202934365296887e-02 9.846505443983345762e-02 -1.583931829127045721e-02 -9.062882026339967589e-02 -2.703470799030810098e-02 -6.767919200821052340e-03 -3.681792839848384291e-02 2.636924066231295313e-02 -7.118254212214250587e-02 3.072561929064215012e-03 -1.453873771850612215e-02 6.543627508404649407e-02 9.782319602202858844e-02 3.356690314854816220e-04 -1.792515501982544154e-02 2.066796566156335266e-02 3.752816046425987845e-02 -3.219034042810806941e-03 4.967094467912815808e-02 -2.080652662873986453e-02 -1.770203337522275461e-03 -5.886096078542385653e-03 -1.179337224444213829e-02 -1.852434286649615527e-02 -2.770215947019053632e-02 -1.279951431335588433e-02 1.160856023973167069e-02 -5.166989857415243970e-02 1.385355410604643261e-02 1.264340726727989153e-02 1.078596039039360528e-02 -7.937021705844801711e-03 -4.212572220869093692e-02 2.906634788057829710e-02 -6.125734529472905837e-02 1.374898496498691385e-02 2.961624844883457147e-02 1.751640556998204992e-02 4.028908454646282222e-02
1.442842697186118295e-02 -4.425983408883043396e-02 -3.968133116074240574e-02 4.895484265670296820e-02 3.529623062645582954e-02 1.263390496965006125e-02 8.519091167948562512e-03 -3.376648468438901707e-02 1.112378504666867648e-02 4.094928356438534006e-02 -2.112225129044532999e-03 -1.432778074718905371e-02 2.543726068849304356e-02 -5.049647465931354079e-02 1.507148823996019241e-03 -3.584210945843908230e-02 -5.588276552074233905e-02 -5.766636211395452516e-02 -3.403807591388483683e-02 2.908241440639059566e-02 -5.596365315510543753e-02 1.656545853546833105e-02 3.124684929681650902e-02 4.238397051004104410e-02 -7.935242633378174898e-03 3.291027706641887988e-03 -2.131801771694625744e-02 3.810901549587855652e-02 -4.500101435496953878e-02 -2.651207942737810602e-02 -2.405649710943475600e-02 -2.390058722851650871e-02 -1.878127470952023525e-03 -3.230114628016704514e-02 1.858885977489518893e-02 -1.768095096499962618e-02 4.614596915390571652e-02 -2.754655196858193933e-02 4.473491569567020903e-02 -5.272683701998687189e-02 -2.902428157350846628e-03 -5.525114763654059499e-03 5.718366350203166887e-02 5.539270092279950652e-02 -8.109928555244118667e-03 3.119412674659518409e-02 -1.614637448862068711e-02 1.453787699020124384e-02 3.749400467134217981e-03 2.652705202730386291e-02 3.822606750637243256e-02 -1.499346511836559953e-02 4.413799691568189715e-02 -2.484349567199883521e-02 3.046175371576437599e-02 -1.098188534401454454e-02 3.435247441867900903e-02 3.432821435941867116e-02 -6.601368510883666788e-03 2.687099485891178419e-02 -1.698280787944816961e-02 -4.475836542437670179e-02 -3.555980206370294022e-02 5.545044092210412584e-02 1.811610654256864614e-02 -2.149657015109019634e-03 2.575650480622887137e-02 3.298198296980416749e-02 -6.350298374610227267e-03 3.991896241348826674e-02 -4.526887914463430251e-02 3.271968746294916242e-02 5.059967346486288209e-02 -5.731380228970907320e-02 4.053386854776396334e-03 7.841513412498359731e-03 1.452469943479442645e-02 -4.631127804471031617e-02 -4.253443359825118120e-02 1.276811467370000258e-02 4.813291571013279119e-02 5.708015316813193352e-02 9.679005154412063938e-03 -3.616145540239112943e-02 -4.715056396617692963e-02 5.400473978359759258e-02 3.314937711061227005e-02 1.414414206280511718e-02 -3.269847571109040646e-02 3.232431551983355744e-02 -3.132782913219775422e-02 -5.491677341562942183e-02 3.972993413455139927e-02 4.713950816575639829e-02 -6.061908913757160615e-03 3.554375259376783835e-02 9.660261023128745295e-03 -5.042109961267759316e-02 -4.284477239562032441e-02 4.720935326306776453e-02 1.285318992895338915e-02 -4.579860880144170920e-02 -3.521332975600988124e-02 -5.065450767398577137e-02 3.854912978759052894e-02 3.286411304931873001e-02 1.854731942144702272e-02 3.041934071686802285e-02 5.772875155067606207e-02 -4.159027186527208125e-02 -1.593818768672778524e-02 -4.535419057823447675e-02 -2.143580776316396028e-02 3.489654007633651717e-02 -2.495102371293113786e-03 -5.132303808253065730e-02 -2.567942754569610062e-02 -2.192058644059692498e-03 5.285198435925683030e-02 -3.422472268726921979e-02 3.401308059819541790e-02 -3.128339627249077798e-02 2.618517849634121111e-02 1.469972986618210339e-02 2.430547031703714222e-02 1.796592400679296667e-02 3.347047196334124869e-02 -3.360149630498791840e-02 1.248976793175696209e-02 -5.794833061572670675e-03 -4.289262896321212326e-02 -5.245919963236307659e-02 -2.358346307812802384e-02 4.663390396102096852e-02 -3.642500342453397488e-02 -3.887408799920851615e-02 1.320817840043918626e-02 -2.559281106061620480e-03 1.933198650248512188e-02 -6.457926280724713558e-03 1.096855087267589908e-02 4.360844194371258503e-02 3.832659812805390420e-02 5.107970100357248772e-02 -1.135583441738837081e-02 -1.616309180285866245e-02 -2.456162941729987670e-02 1.082860881926480875e-02 -2.451668990404363979e-02 9.313737263117469536e-03 -1.742958607737626203e-02 -3.504141778156240339e-02 -2.908355346710987319e-02 -4.846824821674992380e-03 -3.317225334432410619e-03 -4.438841406042227933e-02 -2.495298827775426290e-02 -3.187890220530101293e-02 -4.814341172378185790e-02 -5.606731522453741595e-02 -1.241150392768710677e-02 -2.159829353225592441e-02 -2.184826608994578853e-02 1.179374324168561139e-02 1.213988417506869054e-02 3.991051644440202217e-02 -4.432139672503728617e-02 5.017808999987655172e-02 7.786927212619104526e-03 -8.839175388186376603e-03 -1.838806887418104399e-02 2.261668117698923883e-02 4.415057136071353500e-02 -5.319190043963401004e-02 7.279516361869318997e-03 -3.079820022640976374e-02 9.329601563947577739e-03 2.130889610372417933e-02 4.956551445701844888e-02 1.525997409343084719e-02 -2.720963871542331214e-02 -4.456083790433598701e-02 4.459113240063773340e-03 -9.623628869337369843e-03 5.571980549780860409e-02 5.504756849725984946e-02 5.421406430244822550e-02 1.768876352813356784e-02 -3.093138670697809234e-02 -3.425397436729305661e-02 -3.720620094728934596e-02 1.339113754272829027e-02 -3.452152744271187648e-03 -5.877473535445235098e-02 5.186405506071656291e-02 -4.488947264242908880e-02 -3.423939716430840496e-02 -6.644636896596822599e-03 -3.280573482161784626e-02 -4.128971055977929266e-02 1.030536421190197775e-02 5.960793171375635552e-02 -2.004312438626703469e-02 -3.803196440735721190e-02 -6.319995726819766825e-03 1.246193326192758348e-02 -4.997247747118790939e-02 5.431159870737396755e-02 -3.610717908997736897e-02 9.264025574049030917e-03 1.589699979094404830e-02 -3.510641675482246288e-02 7.140753901231148421e-03 -4.601657656594642515e-02 2.859625656502070429e-02 -3.923001622886989996e-03 -1.550738202740042405e-02 -5.646364035359495437e-02 -4.898557310308156165e-02 2.265904994228667979e-02 5.669217876650237131e-02 -4.952108154710221227e-02 -8.270082648159563996e-03 6.619905214257645193e-03 -4.521847439066494639e-02 -2.231451003726966920e-02 -3.793122516821219835e-03 4.796140480297505365e-02 -2.784137585741293733e-02 -3.800820375995208472e-02 4.978775332843360379e-02 -1.002079900553477093e-02 -2.404949601225439201e-02 -1.253980541932822601e-02 8.465483039603391088e-03 3.125682186886783592e-02 -7.788557058053567801e-03 -1.403466529332195005e-02 -1.157670691216792017e-02 1.094744156036991760e-02 -1.415354665390597226e-02 4.513080874214675520e-02 1.843618203221678367e-02 4.993938688129031384e-02 -5.506166513586181754e-02 -1.430933969165101849e-02 -4.294760994474098453e-02 -3.396981217994241888e-03 4.394649204171403346e-03 -3.206400955954218784e-02 -2.627099646844270261e-02 -5.481505298299298862e-02 -1.998815925418269759e-02 2.276259806431511420e-02 3.223531415851762366e-02 4.690118743423735831e-02 -1.069912789284003726e-02 8.882595257389176453e-04 1.704493821013637264e-02 -4.709473155657974835e-02 -3.612737955259186229e-02 -1.660918455904351887e-02 -1.727378685563738317e-02 3.842720967989683017e-02 -6.789490195010100537e-03 -9.037498337458208658e-03 -1.381817837208691550e-02 -3.337652343410691530e-02 -1.365369522044377650e-02 4.479314076585213383e-02 -3.908698146245929983e-02 -1.437790570572928389e-02 3.988996932595332418e-03 -3.081125911463635306e-02 -2.278365115482730574e-02 -5.551981893970421578e-02 5.976894866472591550e-02 2.092403801634274210e-02 -1.607490789983510859e-02 -6.166142150695735728e-03 5.057938535048081552e-02 3.463227868208131055e-02 2.147141193963275976e-02 -2.007495558281830253e-02 -5.009701142106073868e-02 7.799698694617712182e-03 5.867046193490946249e-03 3.016088130452335495e-02 4.013856757768199945e-02 3.164565423348713463e-02 -3.884299622130190505e-02 2.736104806754556182e-02 -2.813531863439562922e-02 4.837444871146816955e-02 -2.386478174102384109e-02 5.758700284443223592e-03 -4.474220112300789781e-02 -3.413676209845226822e-02 5.287741971576741945e-02 5.355401510862418252e-02 5.936617188820418611e-02 5.048190901111452439e-02 -4.237200905497630343e-02 6.295391839609257301e-02 -4.676654665101835640e-02 4.156641524156615142e-02 1.330681391658861297e-02 3.098454634422383169e-02 -5.278932868994381383e-02 4.555672518647462671e-02 -2.829578501858465503e-02 -6.028641605912669899e-02 -4.139870100170314066e-02 -3.464678650516497121e-02 6.053463877168729391e-03 2.441778465016049282e-02 -1.185173100967941602e-02 2.577931554544839882e-02 -1.464639806045085063e-02 -2.418898478575370881e-02 -8.816475481666497319e-03 2.315426387776262432e-02 -3.201517482017599003e-02 -1.389798990834417020e-02 3.945713672147350970e-02 -7.803598041092543562e-03 1.261900146251923073e-02 4.265081044366350604e-02 -2.305110336603932372e-02 -4.233456225173368170e-02 1.183867462746182771e-02 5.089747869672378577e-02 -1.591759528788576350e-02 8.897709035101114897e-03 -3.067365471096070509e-02 -2.740784657126539917e-02 2.528488622118233841e-03 4.933347074002401161e-02 2.440288545815636617e-02 -3.007570968447420209e-02 6.838890686853464976e-03 2.666290708750226890e-02 1.460209528012075368e-02 4.072952336557296438e-02 -3.734247661520198602e-02 3.368486365831199064e-02 1.626420968187181765e-02 6.333119139940250261e-03 -2.415973323896960026e-02 3.250152152932000039e-03 -8.864514234254838171e-03 -5.532630009852546743e-02 4.048830685279316416e-02 -3.014807196601742775e-02 -2.621503405409510157e-02 -5.209087777652925827e-02 -1.687927973876598986e-02 2.180610839470622717e-02 -3.771307041965018397e-02 -5.195903420531518963e-02 1.497106926076105125e-03 -3.860079391349622441e-02 -6.049535947044978879e-02 -4.840433031626119320e-02 -7.409113986738900814e-03 -1.961943617540303636e-02 2.152769502217469211e-02 4.715162916491113382e-02 6.153613998461605200e-02 6.109694044472268465e-02 5.244290686391532563e-02 1.291449281219656658e-02 -2.577623731578487787e-02 -2.470969719876051074e-02 -5.195990563658298839e-02 3.078284072880046324e-02 5.630031448734740263e-02 6.262494547920345600e-02 5.186616579370500156e-03 -5.443805993377978658e-02 8.140776551982588718e-03 -2.179205391454977492e-02 3.155247527281027087e-02 6.584452638175561194e-03 5.326718719730965182e-03 6.445600016836288554e-03 -3.874570402964990726e-03 -3.478002620297222791e-02 2.690667921681917998e-02 5.137636525935979775e-02 1.922640681039987365e-02 5.992940505697312570e-02 -1.057785004686725289e-02 4.227220763288738747e-02 3.276847730291329586e-02 -2.405089908661265513e-02 -6.166501071949631596e-02 -1.585134910147919032e-02 -6.201022406649377844e-02 3.155042089808608036e-02 2.833325158109830516e-02 -3.606566514125249256e-02 -3.596773770866884545e-02 5.491937693675215046e-03 2.989650346960726762e-02 1.860008711882858365e-02 2.966409810845402686e-02 3.813034190065896917e-02 -6.307345983547826829e-02 3.208235743948643220e-02 -3.453765065762733066e-03 -3.284012269435526189e-03 1.690946938904202071e-02 -2.082982229767776916e-02 -1.544309982057753827e-02 3.979362513558102471e-02 3.395565698437261193e-02 2.166686420043470798e-02 -1.233893625103151329e-02 7.821915382826229515e-03 1.049617062524423050e-02 2.433689960604446673e-02 -2.549052138053589395e-03 2.747879450532772928e-03 4.144318265953833569e-02 -1.920219752597459445e-02 -1.134508269555850254e-02 2.722603683504459717e-03 6.603518033393458719e-02 -6.118753308572673355e-02 -3.423534918860024479e-02 4.946754140078884338e-02 5.636926630274471939e-02 1.053123511449937169e-02 -7.221018399788513981e-03 -2.078547924066171705e-03 5.605158049876026588e-02 -3.905914838922135146e-02 5.125107795378595898e-02 6.576401971578010874e-02 6.481533051450040495e-02 3.262804426767729887e-02 1.364755577421858422e-03 1.045861192852926176e-02 3.619298199178386244e-02 1.393227504169192686e-02 -5.068038502243493726e-03 -1.589208171475672143e-02 -3.779916768315798314e-02 4.616377839490926754e-02 -4.433189578526909591e-02 3.405112961136369520e-02 -9.832322957539788022e-03 1.797333439499028407e-02 1.255393847443610038e-02 2.787784384863406517e-02 5.567841978484749932e-02 3.173555231503565749e-02 1.959543461413003340e-02 -1.840566323154482070e-02 3.045438007702004624e-02 -3.582261208742076181e-02 4.985553073658841039e-02 -4.818106045672856247e-02 4.505195079910592759e-02 5.386071757903279633e-02 1.613742159938847190e-02 -8.562655782963203566e-03 3.620047939792030156e-02 -5.059494601940909414e-02 1.951433894215487755e-02 -8.797888618134304395e-03 3.406558926004308457e-02 1.502272067543885571e-02 -2.791460249503448579e-02 3.822339827127196193e-02 -5.996699692086062544e-02 -1.704924099771293680e-03 -3.052150641443172885e-02 2.016909562218421881e-03 3.129052660063157132e-03 2.786947797080727152e-02 2.798792572197365131e-02 2.607821401873004416e-02 -8.621730922650347809e-03 -6.068930682409440225e-02 3.568285366067838749e-02 -5.049635700511050096e-02 3.776024175805381411e-02 2.742860652340196187e-02 -1.493852891779611641e-02 6.331938942508270711e-03 -3.496720676306302317e-02 -3.268096906673388560e-03 3.189209212254494937e-03 -3.072774723464246488e-02 -3.082467474092182719e-02 5.909491545899027420e-02 -1.044101430917874530e-02 -4.723472854628872619e-02 -1.833898367829699116e-02 -2.840275100843335510e-02 -5.106980718724671471e-03 -2.109937093898861180e-02 -7.850825512575682064e-03 -2.065950301329908326e-02 2.207131066294941522e-03 5.057131675839362205e-03 -6.937554038521419331e-02 6.510670434629743653e-02 -6.503624028483876232e-03 -2.965102407717498667e-02 -3.435111096109444428e-02 1.126037141169461929e-02 -3.161691161163933395e-02 -4.366092897747052975e-02 4.333775586726883178e-02 -6.733135413811300318e-02 5.962100204333207337e-02 3.005449817901296311e-02 -7.091374843032154096e-02 -5.215211555319174130e-02 -2.691085837608731251e-03 -6.350830098906515286e-02 4.178814444966613695e-02 6.324007728861349986e-02 -4.600919890157029873e-02 5.962291459205834587e-02 7.099468789794400291e-03 3.973441259235427347e-02 -6.891507251382215926e-02 -5.092540702812015097e-02 6.712099191179708713e-02 1.409488189505765134e-02 -1.515603327388593061e-02 4.917881178278615123e-02 2.400170294374290303e-02 4.074043919741807129e-02 -5.082066020153960112e-02 -4.415907635778190676e-02 -6.959111458442861220e-02 -1.917249839420899493e-02 -2.741711474335734033e-02 2.328903851506344130e-02 2.418683596738376712e-02 -6.780697090691098494e-02 2.017842577257794676e-03 -2.081916740048522091e-02 -7.195032304758218478e-02 6.754195986763415760e-02 2.015076940740815128e-02 -4.346590657508282024e-02 -6.707566507933136746e-02 3.196523768449257945e-03 -4.324185360699752539e-02 -2.484208989509284482e-02 5.679100912880903108e-03 -1.987815618718672631e-03 2.424993441208195266e-02 -1.934960364033461166e-02 -3.574372893822116287e-02 -3.318865946364821240e-02 -1.703620457323493098e-02 2.175038266677909587e-02 -1.714671064663725319e-02 4.483468717497959138e-02 -4.604554316312267637e-02 5.874816208306635201e-02 -5.304009592256788905e-03 1.215786506255236467e-02 -4.445303240286850588e-02 -3.297443665667044305e-02 -7.007166614383525394e-02 -2.161048880541362530e-02 1.528478230610045251e-02 -3.717304710691005792e-02 1.088128805434258363e-02 3.800411096568231256e-02 2.428629331907217193e-02 2.107256138176048094e-02 2.053847941276900745e-03 6.077894747114916292e-03 1.207857265421985980e-02 -1.513711042738592923e-02 2.714626988652446213e-02 9.785767145344277315e-03 -5.064758228968846421e-02 2.988964713662508460e-02 -1.016794534053348797e-02 -3.713628862724922125e-02 -4.029243196306552671e-02 2.861000952735635525e-02 -1.117358273448745484e-02 6.494952047863146449e-02 -1.906336509828823744e-02 -4.774805417656535073e-02 -3.593418848200477436e-03 3.967569874295454047e-02 -4.370972954554365464e-02 -2.450281478459198636e-02 1.755914259156782925e-02 3.407151972157084624e-02 3.468280305771469230e-02 7.523074116912006372e-03 5.020798506844970782e-02 3.055971348965461770e-02 -6.466157239423833691e-02 -7.981448426486876776e-04 -3.423633263867060378e-02 1.391752554386904185e-02 -3.026849087791779955e-02 4.745717505060480235e-02 5.383770862886316788e-02 4.264543631448181049e-02 1.434255990456785937e-02 -5.970172485021529862e-02 -7.017497430259193002e-03 -3.966438230469331028e-02 -4.518052378896693366e-02 2.870631590317787932e-02 -9.302542063636122863e-03 2.737720587213867546e-02 -2.803584487984246004e-02 2.691655610144508270e-02 -2.709283906864420194e-03 -2.429290688779043791e-02 -3.926145823777800470e-02 5.432013207476601990e-02 -7.124129087426242339e-03 2.275976379827872320e-02 -2.671257976487517727e-02 1.781869336950603691e-02 2.187429469003241214e-02 -3.826488196126753838e-02 6.572446123112271263e-03 -1.669838151338838561e-02 7.514112293182063571e-04 -3.471816631073758319e-03 2.140922721701884329e-02 4.140856835636187033e-02 7.570602706559445561e-02 -7.715428144549650591e-02 3.192221217234109121e-02 -1.978405628913372516e-02 2.759824281750816385e-02 1.240350683179186793e-02 -4.074463924480847127e-02 -1.245721785691160030e-02 3.030676717809396847e-02 -7.935040135956718949e-03 7.025889630554600640e-02 6.388106409337106217e-02 5.408688104023850335e-03 2.391339015170243238e-03 5.006562036714139186e-02 -1.853467357417541705e-02 -2.230374994865260904e-02 -5.939743056236708799e-03 1.394231967627126284e-02 1.006964539028624463e-02 -6.977382533138158476e-03 2.478633247011442428e-02 5.999029993565560548e-02 6.296810630726913660e-02 -5.151739580955547182e-02 -5.090999195710699254e-02 6.835658472113789741e-02 6.537275283430472872e-02 2.700532670996874662e-02 3.049861126575312623e-02 4.262411206843930850e-02 -6.617598703055355136e-02 -2.186043906686909073e-03 -5.910230673007054597e-02 1.218681586275865460e-02 -4.892883414320412655e-02 -9.601457148989817753e-03 6.453740103131930250e-02 6.255608134398084330e-02 -5.293898140632929267e-02 -6.166533812710094792e-02 4.332785307368644534e-02 -5.758451890800592166e-02 2.808224672620844228e-02 -6.154100839082979335e-02 -6.049564660779906122e-02 -3.123902342062737786e-02 2.064015768572411563e-02 1.014678628892669646e-02 4.892326389941006881e-02 4.518037136978556023e-03 -5.484323960561639927e-02 1.046547641852216444e-02 5.733454397726815699e-03 -4.318253742230424713e-02 5.373403006603174464e-02 -6.306178767955812614e-03 -8.808073200201178799e-04 -5.320545008565315433e-03 -2.511392062930492899e-02 1.510523686049495933e-02 8.722126165367331124e-03 -2.771672918939696931e-02 8.953940563743861825e-02 2.350996493900600268e-02 -5.699898276676731990e-02 5.045974440313344411e-02 -4.520993125236272975e-02 -1.843726261426352139e-02 7.668055271563044284e-02 -8.764296033712315470e-02 -4.307914163599500107e-02 -6.529033245540040442e-02 1.320631522429067256e-02 6.878016112536017301e-02 -2.055575178632197339e-02 -1.806087808497243083e-02 4.188427448826854277e-02 2.263314051258290965e-02 2.993460054188480830e-03 -2.639115384596701572e-02 3.198212788611293905e-02 4.582176637677131542e-02 -1.806141373695895405e-02 3.677337246518984359e-02 5.541793858555534025e-02 9.386680398820627241e-03 -2.410792946282319313e-02 4.151878199222824341e-03 3.622151729571992940e-02 -1.075944705657499827e-02 -3.799611049673343871e-02 7.216294669468184542e-02 -1.795436866109183932e-02 4.338366788161156229e-02 8.779995308107160779e-02 1.052136671676678382e-02 2.613835066384405381e-02 1.074701902810266431e-02 4.364122678503880304e-02 6.964304243756146151e-02 1.336196778994669550e-03 3.586881014635699000e-02 -6.841934581971009614e-03 3.033561150081081140e-02 -1.934143866819411361e-02 2.510497521519602232e-02 1.348998290717733951e-02 -3.862838310273021547e-02 6.652181780238947302e-03 1.995763023382009227e-02 2.265200582171570179e-02 -3.245084697297327680e-02 -3.895459136654254306e-02 -5.022237086574787845e-02 -8.075178052509356108e-02 -1.544599211953562139e-02 1.485131608240324724e-02 3.173363293350452141e-02 1.179235647621768371e-02 1.133535810612033151e-02 -1.651943596928554317e-02 6.888699224492013384e-02 1.297007194655167527e-02 -5.316078591496180283e-02 4.402722664367037485e-03 -3.986427395369945142e-02 -1.161816540209187516e-02 -7.067491340056021587e-02 -1.414688702505721533e-02 -2.060630665790595326e-02 -1.253121965010849624e-02 4.530735026594707310e-02 5.146521665749717589e-02 7.452788716124890411e-02 2.049216834432336567e-03 1.284542936051573554e-02 5.642120936562444603e-04 -5.973513925331840058e-02 -1.014194431327876140e-03 7.019538664450091815e-03 5.748282620492295089e-03 5.935174144145149988e-02 -4.022634254240113616e-02 -1.394021960891037026e-02 -4.003933052712112250e-02 2.338971323028100208e-02 4.376459504372080117e-02 1.337235597731876568e-03 2.219842628036936688e-02 5.543002181607552779e-03 -2.624014444758798748e-02 -8.559254694773719974e-03 -1.590661308408487448e-02 -2.897610121187194770e-02 -3.341752429715021892e-05 -2.824693422639438373e-02 -8.092247528563535630e-02 2.824931295437773868e-02 2.074954515437598540e-02 -1.634003485874784608e-03 -3.525864962380948018e-03 8.425460309539698628e-03 -4.701816058828882025e-03 -4.388458196298657479e-03 -5.162047415885216012e-02 2.896286862554741867e-02 3.409645325372594529e-03 1.331878331392045284e-02 -3.205481323427441381e-02 3.211866833318614139e-02 -9.056914698624018989e-02 -4.306000611833320918e-02 4.207142187614688195e-02 1.989197977745549295e-02 -8.177413834032293272e-02 -1.372024451185177053e-02 -1.197976533383331849e-02 -9.971091846325622066e-02 2.057077867556737077e-02 -1.185570257813117409e-02 -1.892022309176301029e-02 -3.105424374586642292e-02 1.884768677235264950e-02 2.639281999521313898e-02 -2.166396394165014810e-02 -2.341221237127802043e-02 1.562985247310720929e-02 -3.469131476427263910e-02 7.288636097133934823e-03 -1.616648794940721973e-02 4.752537625703470020e-02 5.484533788737332161e-03 -2.416813087992180156e-02 8.891936941976485986e-03 -7.122692395650540020e-02 -3.463755115659588463e-03 7.236827825587390482e-03 -4.332950627240900882e-02 -5.902781242313314553e-02 7.544971672123867990e-02 4.773193063794999892e-03 1.994875874312964162e-02 2.965453439863203686e-02 7.336548466715123173e-02 1.119888055022120500e-02 -4.135812170365541635e-02 -1.568698527899150055e-02 1.342131256562979942e-02 -1.180451725182329187e-02 6.108111915430938788e-02 -4.000766542677737514e-02 2.199716279919873910e-02 -3.635265297934976020e-02 7.510725232662215228e-03 -7.131169994405837931e-02 5.394702027425141155e-02 7.183898303715761935e-02 1.718832741358035723e-02 -8.942823442846034934e-03 -5.476646235747714003e-02 1.542203844292801447e-02 -2.375933292503740885e-02 6.231707953078281792e-02 -2.917922356928844864e-03 1.327905159189115419e-02 -6.064999035354867729e-02 4.658799405834319202e-02 -9.362509321803874976e-03 5.103013944834630666e-02 -9.084800204626673759e-02 2.315633132282315845e-03 -1.831099836126507101e-03 3.789796430850856518e-03 1.729269875433135997e-03 -9.996692621523941419e-03 -5.525804674930406141e-02 -7.578376415240040131e-02 -4.962373718531042782e-02 -1.869095037461170755e-02 6.240325244194050436e-02 9.550553662029637181e-02 -5.114320515978800635e-02 -2.373574773916152167e-02 2.437260065811841828e-04 1.664198160651960898e-02 3.632426158476107468e-03 2.995036267040216901e-02 -1.393906254904231368e-02 -3.611856909011905425e-02 7.807117063534356471e-02 -2.737107001395229500e-02 4.801432372037345991e-02 6.172417198683298467e-02 -5.100438206418705239e-02 3.073911321847340103e-02 -1.708004461216664979e-02 -6.414877430943850822e-02 -5.602633126558115642e-03 -7.351041061563316770e-02
-6.339478444303162791e-03 -4.335300953774059995e-02 -3.088862873182834923e-02 4.417387212723059703e-02 3.284413125958798169e-02 4.063799990938258416e-03 -1.179567008813557378e-03 -3.155016994385680118e-02 2.820543344513328984e-02 3.216415015498678975e-02 -2.429289379501613569e-02 1.834859791363554430e-03 2.288517709364620151e-02 -3.460437254578028338e-02 -4.873594435166694536e-03 -4.988946943461897154e-02 -4.767029355907556609e-02 -5.030902893155413808e-02 -5.084928618091123786e-02 4.603393902922919140e-02 -5.111796146987863249e-02 3.947879986961372323e-02 5.004007419126337702e-02 1.986626059338359590e-02 1.525575387408143954e-02 1.621894137297162641e-02 2.435371242110917229e-03 4.612716324062313827e-02 -5.068712627474391413e-02 -4.043752406768526264e-02 -1.150815158480631047e-02 2.513861159154061071e-03 2.167495091861306247e-02 -3.713334569609112040e-02 3.195736839780135424e-02 -3.723832452917110597e-02 3.470001275363594762e-02 -3.901817900688449997e-02 2.748449913004823858e-02 -5.756984817981429525e-02 -2.721174515735868063e-02 -2.471778911024440778e-02 5.098094102314441184e-02 5.699986619870335558e-02 1.394118869178128349e-02 4.575657320552186519e-02 7.119365525886675247e-03 6.343988961889752802e-03 -1.823273651534545667e-02 1.258284207156699745e-02 4.991632875109282969e-02 -1.807878405395047655e-02 3.012425809512271277e-02 2.244478095326786667e-03 3.703466470923353487e-02 1.493694560644473132e-02 5.036245515985661447e-02 1.695615034351177774e-02 -1.982766359133853254e-02 1.301996729454496689e-02 -3.590486793709182084e-02 -5.553319099631565808e-02 -1.585959126520310181e-02 4.369784866435349330e-02 3.778561591375532297e-02 -1.105987594792845127e-02 2.700301833282650610e-02 7.530861468290043700e-03 -3.018057644662426597e-02 2.176051289775977546e-02 -4.185769344075038201e-02 1.214286685242811289e-02 4.094970923714007921e-02 -4.918015799835873114e-02 2.837181445445613112e-02 2.076562221246298912e-02 -7.311294126513232482e-03 -3.024745252515292915e-02 -3.764372515394563690e-02 4.869752951238123621e-03 4.547054432282109787e-02 5.490897075754937878e-02 2.969371153570541516e-02 -5.263681651263079492e-02 -2.878295339659711280e-02 4.908252666351396037e-02 2.746629358685756528e-02 -3.571491217857873657e-03 -2.101019426450923683e-02 1.556997128363886082e-02 -1.202475040460828336e-02 -4.398771018190250626e-02 3.565898942909366542e-02 5.672015447663155546e-02 1.971482476935757649e-02 5.007747217784021265e-02 -6.318821094982007142e-03 -5.672851475012334610e-02 -1.908445194398815034e-02 2.762477566529916717e-02 -8.364367564673923228e-03 -3.343839068815052801e-02 -2.821911065891533413e-02 -3.776634729771247839e-02 5.142027550769275729e-02 2.950564836309304759e-02 2.390488040205496559e-03 2.713640316268705124e-02 4.893990123183476759e-02 -3.989176536176652216e-02 8.485443999348891465e-04 -5.484455317228191518e-02 -5.436136169664459832e-03 4.315154863295259796e-02 3.289083239241175419e-03 -3.863165008458506466e-02 -4.655976439606045181e-02 -2.496098300679513299e-02 4.928323723133056639e-02 -1.583183214367123517e-02 2.467830185934228107e-02 -4.940892596425833921e-02 4.443972425923219116e-02 3.801404659931519742e-02 4.200991321736801537e-02 1.087374660866437942e-02 1.030708833318117953e-02 -1.550615645163650608e-02 5.092341465061972668e-03 -3.253720154367554379e-02 -5.610480985629877348e-02 -5.267415269288407836e-02 -1.647935166145121644e-02 3.199859515689024159e-02 -2.932161978088220280e-02 -3.821507838566264026e-02 3.327332103711650932e-03 -5.833472610978176175e-03 -1.146599555905193505e-03 -1.950004768918243633e-02 1.320214641581816430e-02 2.543322427876376635e-02 1.643936105751828136e-02 4.189737975063129172e-02 -4.579868304265460009e-03 -2.570827481055126471e-02 7.406927508738811276e-03 9.029878423624421863e-03 -4.842604997522775151e-02 1.765297425727358274e-02 -2.421185692170142734e-02 -1.916449326045198062e-02 -3.893489037737873221e-02 1.137542397744226337e-02 -1.007064355720139505e-02 -5.757069492135256927e-02 1.005357668339719847e-03 -1.411478425793970780e-02 -3.418289992694727858e-02 -4.657518127313312051e-02 -1.986735516412966446e-02 -3.676546735966222668e-02 -2.868273999659800774e-02 2.799419884030191277e-02 7.206883491779973380e-03 5.311697380699496179e-02 -5.180552284339030172e-02 2.780692398276589719e-02 2.731757408047073843e-02 -2.660425360509470136e-02 -1.341840040020495558e-03 -8.479939887266346038e-03 2.019028559261579203e-02 -4.115681122908614042e-02 1.276778834111283976e-02 -2.972934486132780205e-02 -9.288666255857353643e-03 3.501330946627374124e-02 5.823454039613684685e-02 -7.322338596901574459e-03 -3.077517656386876896e-02 -3.583701641064702959e-02 -1.247851369911488935e-03 1.652969305744180981e-02 4.416620666036431830e-02 4.319454908830414747e-02 5.239625155447188987e-02 3.406252037926652682e-02 -4.479449266414210068e-02 -4.848152335084054965e-02 -3.856087997868288403e-02 6.317893357699200761e-03 -1.340685521507095114e-02 -5.303025547262638084e-02 3.560294691041381715e-02 -3.649545297980383990e-02 -1.304095130012680216e-02 -3.097332919141996752e-02 -3.341192245627322421e-02 -3.156883294976910864e-02 2.460301647419052551e-02 5.765546813108883561e-02 -2.105892289436148146e-02 -2.031801305026985013e-02 -1.406854869324557222e-02 4.559960872512983251e-04 -2.291931039053717381e-02 5.891005376455285547e-02 -1.674817129587653775e-02 -7.590629362550555329e-03 3.364885813045557367e-02 -4.782101407388742592e-02 3.922063431806625811e-02 -2.986429282056287521e-02 1.299488138461607142e-02 -2.509619222432094357e-02 -1.063321550265148782e-02 -5.693227232222970724e-02 -5.978722203537298330e-02 8.366305195578911669e-03 4.332783863709725736e-02 -4.762175557843479484e-02 -2.884499507209254895e-02 -9.298995782556333106e-03 -4.794717255721368809e-02 -3.897992116505560878e-02 -2.220282761639605015e-02 5.849144025394280300e-02 -2.045470058133631516e-02 -1.191768609435460598e-02 4.666096209493445640e-02 8.949622263733501143e-03 -3.696323254126825802e-02 1.152384977361801260e-02 1.020042233511327633e-02 8.953999769729627722e-04 1.855360286747258919e-02 -8.547433459274176096e-04 -2.483065247656572258e-02 -2.273869371145735910e-02 -8.066596929823265788e-03 4.444156132295294659e-02 1.050480813525250107e-02 3.631591284853837032e-02 -4.172643829113809738e-02 -7.378174317395251938e-04 -5.920823966707584179e-02 1.515122792930582996e-02 1.293546730685395107e-02 -3.605482018894477780e-02 -4.089693962194788229e-02 -5.565317335597812221e-02 -3.731911129576028635e-02 -1.909465939427419700e-03 2.138814982689631050e-02 4.344173875333859347e-02 2.363707716660424715e-02 -2.636161020414964917e-02 -5.175359294503004267e-04 -3.374650026883765225e-02 -2.645669902733345860e-02 -3.250723744840412072e-02 -1.633880147127585170e-02 3.669770598351763252e-02 8.523435391763303434e-03 -1.649385874545678671e-02 4.872628374920850818e-03 -1.956988837465932496e-02 -2.054532029725110800e-02 3.326254702079847747e-02 -3.093372760468816526e-02 -3.303802245600095250e-02 5.681994283075387023e-03 4.262755167492406137e-04 -3.129295569991664971e-02 -3.329188386368280017e-02 5.524217802277391065e-02 6.154051696350546679e-04 -3.502361653023260742e-03 -3.559769460220372616e-03 3.488400017304370271e-02 4.240153341083027771e-02 3.849025991737082056e-03 -4.655739602096926194e-02 -5.987095056497698103e-02 1.306324713242557924e-02 2.865808923130802946e-02 3.991732826172877252e-02 5.331355616420570265e-02 2.160231875497177489e-02 -5.072923215553291898e-02 2.313331629790272431e-02 -3.965988596428692003e-02 2.363015030118667190e-02 2.427174509996234304e-03 2.923435289065561341e-02 -3.841835634243359610e-02 -5.146335111667160733e-02 5.691245646826752214e-02 4.991556567385710408e-02 4.460803720724534904e-02 4.380867925315903161e-02 -1.428034179648054319e-02 5.739877528877546792e-02 -5.871562025696006049e-02 5.255302645131723627e-02 -4.888969296676913892e-03 2.625293021428305035e-02 -6.009032672365507977e-02 3.619444146959131109e-02 -2.193446832480843572e-02 -3.569933543761983491e-02 -5.466522687427270710e-02 -2.493693884157286225e-02 1.708103523059906551e-02 4.392205270637287474e-03 -1.929387187452081273e-03 3.949038960597432701e-02 5.009819509113645764e-04 -1.103319665266351557e-02 -2.197294877135640839e-02 5.257566017177434103e-02 -3.798874291633438233e-02 -4.990963060002269469e-02 3.451111498379654668e-02 -1.771724419050217398e-03 1.941785479418034477e-02 4.854095333830649867e-02 -3.438292870089403735e-02 -2.265580620482781499e-02 9.294462963673177577e-03 6.078633440219060463e-02 -2.394522872187300130e-02 1.350660940236163635e-02 -2.975424180461460830e-02 -1.399130168950036418e-02 -2.556054597431996114e-03 4.739524852112339537e-02 3.952400935270456578e-02 7.578277738834150561e-03 -9.444231034560339813e-03 1.417687337402157716e-02 2.580914390366503136e-02 5.529918953419486055e-02 -4.803367684314348296e-02 3.079914391309495833e-02 1.744316155707909682e-02 -7.812568325203260791e-03 -1.535962841369674370e-02 1.932159013179249318e-02 -1.818473994839239077e-02 -4.378411992327160135e-02 4.774860392588121255e-02 -9.868912242496915427e-03 -1.919915083452660223e-02 -5.410691068402801590e-02 1.994600486088669335e-03 -1.222189605779529925e-02 -3.195595591523116979e-02 -3.493561372366909418e-02 8.982308154686803722e-05 -2.746537718459592450e-02 -4.411930712795128495e-02 -4.923919390856346112e-02 -1.923677596591455430e-02 -2.547743364346637118e-02 -1.973456094752635420e-02 5.319104125001419825e-02 4.316832927949339205e-02 4.892266596001858953e-02 6.253807702148610204e-02 3.142011200777104774e-02 -1.311114516598258645e-02 -2.735447829437066131e-02 -4.178032060512126139e-02 8.208707773066771171e-03 4.336186550519319921e-02 5.759203007216760067e-02 1.684103124814332816e-02 -3.376638290768687461e-02 5.468604296322774651e-03 -3.124608569013067119e-02 3.372968970232529534e-02 6.219213923477410338e-03 1.377461116125502927e-02 1.032720881949789017e-03 3.282345641533678492e-03 -8.587253415659251363e-03 -1.239053345501516315e-02 5.181904649788626055e-02 6.199351539714413432e-03 5.326479449114971537e-02 -2.445615289555843827e-02 5.287184837054408754e-02 4.298987191325094603e-02 -2.070116283370667179e-02 -5.234425676467871491e-02 -3.369807855828063636e-03 -4.457987945978823113e-02 4.587161030178132232e-02 4.230155190412909078e-02 -1.742448598653423232e-03 -5.746355330656407329e-02 -8.016303170494782152e-03 5.534083404590214861e-02 2.605112656266143131e-03 1.894468899289837582e-02 2.570820906699288963e-02 -4.835493156144711480e-02 2.853131819927530108e-02 -1.228775799774442946e-03 -1.636665380455512228e-02 3.415067299993146399e-02 -1.821250042691618248e-02 -1.647472701283688931e-02 2.393350865380005146e-02 4.447845032487796058e-02 2.215099663399867219e-02 -2.633128214824066032e-02 -5.641140987197798551e-03 2.100198156267059704e-02 1.446833234621327548e-02 1.757381731333493638e-02 -1.923859036165112904e-02 3.837948214848551504e-02 -6.466228686665751249e-03 -7.354735849624687710e-03 -8.696684624722476539e-03 5.625204693974834858e-02 -4.446172071913154222e-02 -4.196684925726350268e-02 3.823618802099247593e-02 5.830924710025357782e-02 3.815551382697756483e-02 -5.459532963345435988e-03 -1.872459857066703995e-02 3.855647234570665910e-02 -4.579677029267007621e-02 6.307190369527582163e-02 5.366005778658494707e-02 5.168835693890754673e-02 4.589749964549205696e-02 2.354706037405748451e-02 -1.081504912079323498e-02 4.894381996208854724e-02 1.981794818375705574e-03 4.152749720239611725e-03 -1.515285665145758333e-02 -4.066057225059614005e-02 5.998335152367013229e-02 -8.445370105167127397e-03 1.922829822445629513e-02 2.164659972813453258e-03 3.250554120638127903e-02 -3.006055517902071414e-02 1.516885291584729387e-02 5.099823289391458569e-02 1.457480908330315190e-02 2.322991159437055950e-03 -2.333837874254305732e-03 4.824667242101354780e-02 -1.223162043885711071e-02 3.559062030616032268e-02 -3.519813690135886047e-02 6.027895935442813963e-02 5.336227516518683711e-02 2.643160662230385760e-02 -1.596214907881208719e-02 1.300187954923296037e-02 -3.454493473057652919e-02 1.749868774665333873e-02 -2.363717940378954815e-02 4.889379732406101686e-02 1.675695103642292280e-02 -1.802855504208197152e-02 3.917385352062125597e-02 -4.254691334803761826e-02 -3.193217843586051291e-02 -1.654711057847042810e-02 3.756526891761843151e-02 -2.439674045764120974e-03 2.866120292467557243e-02 1.550230247413040066e-02 4.170904124427125825e-02 9.737404798732139308e-04 -4.498531097209496066e-02 2.838678141379068556e-02 -6.383309441029355602e-02 3.532579464740593506e-02 3.373619565667449610e-02 8.400656861893385924e-03 -1.589085294401976559e-02 -3.062978934883577378e-02 -2.597222476414881229e-02 1.777896854064389340e-02 1.228527951022778848e-02 -4.672348522685496747e-02 6.407752223098714395e-02 -1.356963537199696798e-02 -4.754333650129225625e-02 -1.604519685917051670e-03 -2.986592736367478865e-02 -4.309216677627734221e-02 -1.273542491051766166e-02 3.683668702887985414e-03 -2.860847007198244127e-02 1.181172988171248078e-02 1.562851978441789913e-02 -6.588609107008276677e-02 4.686288904239892250e-02 2.402406647459966182e-02 -1.697935331863644620e-02 -2.207575724148835503e-02 5.379854584517066579e-03 -1.088535694067164356e-02 -6.533357417671011025e-02 3.722398130914096603e-02 -5.137537091177293846e-02 6.899512846390992715e-02 4.158922283863317193e-02 -5.408649160763891878e-02 -3.633640026773819753e-02 -4.619016489569258144e-02 -8.094054104534984667e-03 3.114380597784983246e-02 7.070336584506793642e-02 -6.244346252451236229e-02 1.974995861050436730e-02 -1.051318261584219260e-02 2.446039138822486692e-02 -3.105794234654354544e-02 -3.793659047051864408e-02 7.041716778422277279e-02 1.075295574557908439e-02 -5.195674982982562487e-03 2.914376801855157392e-02 3.488955347196229934e-02 3.971141604932018621e-03 -6.552519001643658525e-02 -3.560922127864397935e-02 -5.515478098600733875e-02 -5.453724117501313438e-03 -1.577039286750127334e-02 2.998455209755616566e-02 1.832009150207944762e-02 -4.629465162479531881e-02 -3.809611626185680638e-03 -3.675969577446943498e-02 -5.979481475779813843e-02 5.377870432482678709e-02 5.609586739993564428e-03 -2.987471534353188310e-02 -6.103897736898051402e-02 1.884172653508040321e-02 -2.677076604817823363e-02 8.234905480254088930e-03 2.924970251676549762e-04 6.581953225040311668e-03 1.082276825450484252e-02 -6.703927515343595205e-03 -5.407402987009368028e-02 -2.031064768537089657e-02 8.234145622286384971e-04 2.681926508103466694e-03 -1.154675139271311036e-03 6.214576829140759651e-02 -5.305959825864205170e-02 5.717432933900098990e-02 -3.088514574580494831e-03 6.025041854697613108e-03 -3.715167106149463300e-02 -4.431208099538396644e-02 -6.595311587914716445e-02 -3.755781008174145785e-02 2.145427515775662902e-02 7.989939152976780487e-04 1.366258689581713315e-02 1.578964910328165341e-02 -2.449596896712099431e-02 9.462041053737929933e-03 -2.910596384971947653e-03 6.255038169346505660e-03 1.752746665266920884e-02 -8.453019721023250638e-03 1.907466873247915320e-02 3.856287357100361343e-04 -2.288746877145368327e-02 5.075494970691678959e-02 -3.095081074660870762e-02 -3.655960659249708755e-02 -2.296314921470227893e-02 -5.413416287736131684e-03 2.273235457625485869e-03 5.916743986384173648e-02 -3.686230528300359077e-02 -2.800723510068210687e-02 1.079780922166052697e-02 5.596385429636914488e-02 -2.274283840103338838e-02 -3.680087732830530922e-02 2.913606535695615826e-02 3.605259331014966373e-02 3.507905204771526869e-02 -3.533868729491917732e-03 5.610219822492024631e-03 2.079637175962509299e-02 -4.933371486323696875e-02 -1.106336955663136425e-02 -4.627084634102596877e-02 -5.347821104486690132e-03 -1.111216844615715155e-02 6.350679345653482966e-02 6.188772162839699387e-02 1.136051717834495045e-02 8.154957945314201054e-03 -3.801982625820961303e-02 -4.922369385485735570e-04 -1.876830084713667496e-02 -6.591175860454548396e-02 2.400060039046401916e-02 -1.718307859880505509e-02 2.504776909566615826e-03 -1.147300242232328175e-02 4.379538356822891554e-02 1.311143694753210548e-02 -1.138077435131952531e-02 -3.378049987284252598e-02 6.306297055939878715e-02 7.686095599773867283e-03 5.894228035554930148e-03 -4.216921060983263442e-02 -1.678679830401507561e-02 7.684025851055712591e-03 -6.448779196566116478e-02 7.596783615529422752e-03 -2.393934916551406986e-02 -1.094331141953933106e-02 7.560516161668382439e-03 1.987288767489703636e-02 1.857015214155171429e-02 6.157685332595275174e-02 -5.988093419274412993e-02 5.020760292002476866e-02 -5.620692122354687542e-02 -1.630792604174915224e-03 7.899963376668669643e-03 -3.464250515674256736e-02 9.352291649744284840e-03 6.361344854718976871e-02 -1.526397558767534669e-02 3.905709313043384534e-02 4.700351436947648037e-02 -5.972532826091322966e-03 -1.278844624522023320e-02 3.411958891825946083e-02 -2.816974475065771658e-02 -1.997032677925857785e-02 2.235727353661858680e-02 -1.528844089350564830e-02 4.551983535267299132e-03 -1.843710670995562378e-02 1.384527407429520657e-02 4.914007737288365874e-02 4.527755549525496609e-02 -4.386300099432537125e-02 3.986876656850182193e-02 7.497214550007276490e-02 4.525042017018016116e-02 1.338428489313698427e-02 3.702516784924226451e-02 5.948688829449683829e-02 -5.157418961907739297e-02 8.696358258843009045e-03 -4.104217856796384817e-02 4.642269502902298534e-02 -3.543602048368535429e-02 8.341270775575884353e-04 7.255852092334863501e-02 7.508825883428635328e-02 -4.168701974952748746e-02 -3.991965948152085414e-02 5.563027264391399301e-02 -6.644376584710325051e-02 4.420855291825956379e-02 -4.221449311777310254e-02 -4.450152798556992334e-02 -4.050492143453758576e-02 5.858868279793294151e-03 -9.671741275520208403e-03 3.803063507675573385e-02 -1.736044925848307177e-02 -2.900654540499799511e-02 1.776686887034627238e-02 -1.499741235920333884e-02 -7.069879492732202009e-02 7.126673971318288336e-02 -9.152402179407907387e-03 1.282179420063370157e-02 -2.731272892187738832e-02 -1.171582721161219462e-02 9.551604501326967783e-03 4.063248094468788901e-02 -2.411652953479234349e-02 3.991927437495599446e-02 -1.003321934102177973e-02 -4.942038834578330736e-02 3.444808617612949569e-02 -1.876192623407974339e-02 -3.187795793501061598e-02 8.524170243806956926e-02 -5.426752676177688806e-02 -1.462077414810758307e-02 -8.006661638739982767e-02 7.663887119135094454e-03 7.017407986844390044e-02 -3.191549770626798954e-02 -3.828714162580523078e-02 3.871824155427397440e-02 5.508813094521423925e-02 -3.512720996550480149e-03 -2.766148186929834676e-02 4.897483354200191791e-02 6.022413502738471758e-02 -1.378256858768573540e-02 3.928007983611528364e-02 5.575682243147396522e-02 -1.446066044386622521e-02 -3.899348152333537154e-02 1.556686248158441373e-02 4.198309585557682272e-02 -3.486032965775988281e-03 3.096884176638346579e-03 1.358699193912303420e-02 -3.249398322845988007e-02 2.975254691540869453e-02 5.889095245459379652e-02 7.324865283123849213e-02 -7.154781673626429972e-02 2.457379935475942356e-03 6.875798719331870090e-02 5.926063826271147500e-02 -4.025450249922721269e-03 2.232121649748274039e-02 -7.144194140362440833e-03 4.423278942416513509e-02 -1.673943623630618556e-04 4.954592423414503483e-02 3.328114894800382473e-02 4.191730442399525802e-02 -2.844685498610288917e-03 2.747763706739013434e-02 3.284759451972348032e-02 -4.623182832243963314e-02 -2.425481396663509148e-02 -5.415455978720677688e-02 -7.132186868275514069e-02 -1.422482366140260558e-02 -5.604385631944751311e-02 3.863358217331031713e-02 3.288814135407392043e-03 -5.522049154345196054e-02 -2.439678245291538108e-02 3.773124130647211028e-02 2.538298193586912069e-02 -7.652855910857835064e-02 3.349090392851641397e-04 -5.443271051640869579e-02 3.913220307664183606e-02 -6.865528866029969868e-02 -2.443864253622670193e-02 -1.033591230211911016e-02 -2.486946570288688096e-02 3.018168831306886069e-02 8.900261932625022632e-02 8.651284770205582009e-02 4.487661853570251041e-04 1.061745347106962493e-02 7.094240373327988236e-02 -4.951167745988522412e-02 8.631095662125982601e-03 1.843017706728802482e-02 8.559252458565166574e-03 7.916770282496142508e-02 -5.426595869915930292e-02 2.482089406962410209e-03 -6.112485074394234663e-02 1.124683123184904397e-02 6.456025385480920753e-02 1.787394631461549158e-02 3.914229962670970342e-02 1.210300475552979552e-02 -4.003924107076502897e-02 -1.876725061745240309e-03 -3.851697544675272613e-03 3.543592181046195666e-02 1.179748915108135530e-02 -1.526235133764445272e-02 -2.754783958680147651e-02 4.295090029431491291e-02 1.619605478588275957e-02 -1.286479888332736111e-02 1.454745986449017432e-03 -1.389480564348594344e-03 1.176239152157245935e-02 5.542021554546309320e-03 -3.930830659600813987e-02 1.062242955255038313e-02 1.776360892384878931e-02 3.376497719680178478e-02 -2.736660552456027934e-02 3.156938603626977674e-02 -6.732347614657653578e-02 -3.584982023506114862e-02 4.936533096155817923e-02 3.483057628419539142e-02 -6.616626707216012593e-02 -1.228013747276076630e-02 -2.409043776482644450e-02 -7.947382071929837144e-02 -9.677191140040621812e-04 -2.594170580960332081e-02 -1.307685506650054126e-02 -2.083804807883414545e-02 7.945463159413109280e-03 2.553733025429433950e-02 -6.302148245321410359e-03 -3.083872947102111670e-02 6.810135486956802285e-03 -2.524506553668852751e-02 3.035965620038280979e-03 -1.238061639575098113e-02 3.173752454792649891e-02 -2.440558290827393641e-03 -5.441585854761142593e-03 3.264988841295995460e-03 -6.790125915280179059e-02 -1.200001968160171843e-03 2.219692625406216938e-02 -4.473929147739581086e-02 -3.697949826304396115e-02 4.319604050119292549e-02 2.196605597056158765e-02 2.733757905221697454e-02 5.529761663194193710e-02 8.847790936253360772e-02 1.358268428788436503e-02 -2.917987108732357504e-02 -3.860429084333520666e-02 1.874205080694085757e-02 -5.809851122650346034e-03 -9.539139108140035073e-02 -6.362674184338448780e-02 2.592878067751554563e-02 -2.934869598538023677e-02 -1.780034031309502300e-03 -1.059051952378904093e-01 7.116961728894923012e-02 4.664131905700677483e-02 1.121211884121953335e-02 -1.378656944196341057e-02 -9.154444577772713476e-02 4.772769533555487609e-03 -1.326488120912363775e-02 8.192183664990251857e-02 6.827898729768368778e-03 1.265815968157265291e-02 -1.144070191208323463e-02 2.752054415879893676e-02 -2.884967510377858466e-02 3.462731646490157383e-02 -8.316697143225404432e-02 6.275455400664274597e-02 -1.935017016043235130e-03 -6.262868228083083230e-03 -9.308645379344564165e-04 -3.688942714604863740e-03 -9.292419059292733596e-02 -4.855193249511208925e-02 -1.971120448884349993e-02 -2.701982032099873449e-02 4.272258366406656710e-02 8.879073285572888774e-02 -1.129931663347214302e-02 -3.898883040403168347e-03 3.695787757487952602e-02 1.078918939154354696e-02 1.174275936919890254e-02 -6.484128187338265847e-02 -2.954284151685962999e-03 -4.514970969310020538e-02 -9.293865151460670160e-02 -1.130641587744592690e-02 3.143411808208498859e-02 3.845291391455201574e-02 -3.719408699141028840e-02 2.853841680846447293e-02 -3.166248474817033587e-02 -7.863066342783096851e-02 -7.020237700628448319e-02 -4.643163394380640102e-02
-5.310507637328469588e-02 -2.921321043957831893e-03 4.600122353541342274e-02 -1.704981132907597285e-02 -4.415073911133585854e-02 1.228420981653524126e-02 1.573803561845221050e-02 4.425033101881414854e-02 3.123385226215808896e-03 -4.941016617046370407e-02 -1.180338139189682396e-02 -3.399890754978334220e-03 1.719169721462115302e-02 4.228474811640969833e-02 -4.331030347170561345e-02 1.903370120330661816e-03 3.227553476882917549e-02 2.745680613896447214e-02 -1.726053186942330675e-02 -5.140183982906990599e-03 2.862232908995766129e-02 1.418439675690704067e-02 6.769030181446467759e-03 -5.487218399701444121e-02 3.515521681648955260e-02 -1.108400501019483723e-02 3.814726229617052683e-02 -1.616676387590169905e-02 -7.218284248020228645e-03 -2.813612324857749786e-02 5.184697716395331342e-03 3.382922154508074403e-02 1.900631443654208011e-02 3.192703028659074627e-02 -1.704252372907888446e-02 1.430233856681911763e-03 -4.691155578957557221e-02 -2.704677887933921651e-02 -5.702137343808852399e-02 7.953312463466245125e-03 -1.733886061476054563e-02 -4.536239401708892782e-02 -2.967096264456250271e-02 -2.910486739799964320e-02 2.939585230555244108e-02 -3.078344816167846634e-03 5.337497703469083060e-02 1.220449526680359234e-02 -6.662381123446608176e-03 -5.541695554320259093e-02 1.730928574086924854e-02 3.889613550638253842e-02 -5.580074386848356965e-02 3.036134306429450272e-02 2.171271861903425679e-02 1.775312634936079478e-02 1.753959145597781474e-02 -5.580233205891569487e-02 9.967784536864946962e-03 1.041392604179303084e-03 -3.529056980262214316e-02 4.843673449336448854e-03 5.690252062629854585e-02 -2.978181266208407285e-02 2.790345183319290281e-02 1.850637610085372614e-02 2.122575897025891223e-02 -5.365184809126992416e-02 -3.847217325133158589e-02 -5.004406812892334133e-02 -3.778650112758651092e-03 -5.148725519009978574e-02 -2.813499368192101668e-02 2.798661019233786990e-02 3.177885880969898158e-02 -1.088785101360503944e-02 -3.443468045501129476e-02 4.623352010156509678e-02 -4.464365753724683882e-03 1.407392176549651305e-02 1.521134350692903260e-03 -3.660237742501724206e-02 3.982651324658662007e-02 -1.322211975226592756e-02 5.157276974411287990e-02 -4.567477033029443412e-02 9.438815984071471585e-03 -5.612972556838808497e-02 1.104423150162577374e-02 -2.331331250668063418e-02 5.467647024906998471e-02 3.469361034891622897e-02 7.282174376859208535e-03 -7.194211281611839585e-03 2.787728181287885826e-02 1.622062958606027699e-02 -5.457393751822779693e-02 6.160366116831485911e-03 5.036678558780632864e-02 -5.540392813808238393e-02 -4.291440728205293820e-02 4.137690078485632000e-02 1.066666365707942543e-02 3.182464780076683236e-02 -3.639395704124592638e-04 -4.991931999144302162e-02 -2.208391989188215540e-02 1.564974642865331680e-02 -1.982249459179057441e-02 1.375580265903047572e-03 2.353023932728720222e-02 3.401767701641800895e-02 5.655058320030367791e-02 -3.623460166521806636e-02 -2.623750487606447274e-02 4.558147675835959312e-02 -1.265276281622156745e-02 -7.951659174274018638e-03 -5.504055032683877885e-02 2.468452138645928912e-02 -4.292326996724538796e-02 -1.790369553061923677e-02 2.572337836182459272e-02 4.511761874665715273e-03 1.012226060920236141e-02 -3.792392544621477068e-02 -1.543946114178266701e-02 2.813194100500325187e-02 1.252213939169373978e-02 -2.721434677813042505e-02 -4.786921897686206157e-03 2.675088153416531334e-02 5.768424367243878831e-02 -3.998730562871144478e-02 -4.003413861056833627e-04 -1.143288364715005709e-02 -5.241771694508103041e-02 3.141208271654433865e-02 -4.390771503291564931e-02 1.513239278772608894e-02 3.100250768799115222e-02 -3.237371643803284293e-02 -3.317301291061335033e-02 -3.629846415280238436e-02 -1.765835394874973666e-02 -3.037860691539350302e-02 3.356637516435967417e-02 -3.225004639999415335e-02 -2.304142719646643314e-02 -1.539760412324835473e-02 -3.545500872168152323e-02 5.282277322967744021e-02 1.029472898313626983e-02 8.266113817414310130e-03 -4.881955713567897454e-02 -5.253988884951363292e-03 5.473900045147312571e-02 3.428220470993564861e-02 8.699346717207586885e-03 2.764533107969713993e-02 1.712765132693760961e-02 -3.391648302533884635e-02 2.385335876683706419e-02 5.867319654341877737e-03 2.243640649420896097e-02 3.169610229703902823e-03 -4.712603323629814892e-03 -3.152939430973958346e-02 2.611983180187395573e-02 -9.606319122688854184e-03 5.586745583587274938e-02 -2.469027146933218050e-02 -3.603913341480661364e-02 1.470790435419149465e-02 -2.025800525570578201e-02 -1.106827760097841770e-02 -2.938350791183629712e-02 3.578436319431750612e-02 -8.107889850532025086e-03 -1.686980259577592831e-02 4.872144804402782359e-02 3.808526459783286716e-02 -4.781899677663570963e-02 4.855651694941186952e-02 -2.665971770061357007e-02 -1.937570615327902784e-02 -1.149369853604016809e-03 -4.828207641046975535e-04 -2.406764815717107875e-02 2.437341397140143154e-02 -1.659580772696964482e-02 -5.526722158128245799e-02 1.234586354819848519e-02 1.748900933599524532e-02 -5.283630230645888076e-02 3.720616444994433170e-02 5.514454240420123277e-02 -3.917732233013733467e-02 -9.282867032198148863e-03 5.023196320119392017e-02 4.911873157354978287e-02 -4.481464142368214026e-02 -2.438737966325744272e-02 4.861646275042488113e-02 -3.919059051349854661e-02 -5.825090143866236414e-02 5.516615801140975495e-02 -3.131269723747376593e-03 5.674158227746690930e-02 -5.928154868864025234e-02 3.718561804192602877e-02 2.306831656447747014e-02 2.530849151795928204e-02 3.497893549684591430e-03 -5.042717466517079167e-02 -3.654650667737110309e-02 4.632810143115770329e-02 -6.062563635732419812e-03 3.016003265368735753e-02 -2.890871087933333944e-02 -3.796732931148740636e-02 -5.266862647972167381e-05 -3.697775734050187668e-02 6.456486273768030811e-03 4.303707397127361223e-02 -2.582097329824821833e-02 -3.984638682257075903e-02 -3.261416131038729488e-02 4.258829154706796766e-02 1.854809249027604759e-02 -5.111656630296089639e-03 5.446966190275370073e-02 3.802537795423997780e-02 3.375194817327244190e-02 -4.123313538559954944e-02 -5.401770460666548146e-02 6.377292457562148444e-03 -3.816233692388588342e-03 2.204801312384601503e-02 -3.190113999850494042e-02 -1.334819764918348910e-02 -2.205113794559546148e-02 1.392993818669415948e-02 -3.128984752722323986e-02 2.146798490586683886e-02 5.734672446689596803e-02 -1.037378841879766679e-02 4.219009511416656200e-02 5.097077991477130809e-02 4.350505904661822187e-02 -1.184563344089468312e-03 -8.170161478315247222e-03 -2.048846307341368675e-02 -2.937432924981766072e-02 -5.236108389899386817e-02 -2.461735709277501974e-02 4.083319693146993112e-02 -9.940111962350287739e-03 -2.269307763902516165e-02 3.823096409771856857e-02 3.648758137747837305e-02 -3.910878017939883877e-02 5.286690232222337332e-02 -2.237638774868091693e-02 1.419495316436534746e-02 -5.123586942986557008e-02 4.072663919550008338e-02 -7.287531958803959709e-03 -3.597341831211309238e-02 3.563497373989235519e-04 1.087938879430998089e-02 -2.385519637642589952e-02 3.192024984526154602e-02 1.467234377471058823e-02 -3.426387307844677016e-02 5.633780852290382057e-02 -2.330225603007546678e-02 -4.790145857509224558e-02 4.243242596749224188e-02 -3.501816192529891292e-02 -4.181460853259157118e-02 -1.477579952315438531e-02 -5.121366934978375390e-02 -2.208926533719129948e-02 -2.107550700431758302e-03 4.916682888693132275e-02 3.986707080428163186e-02 2.139225378297227725e-02 8.348002877932520285e-03 4.782875403837432912e-03 3.679317279352626625e-03 -5.491219707293770735e-02 3.642507900442595870e-02 -5.693007343364032968e-02 5.629130912154754751e-02 -6.121955568633159761e-03 2.734653937378040550e-02 1.084131334541631360e-02 -7.519623793164609965e-03 -1.617965733075499984e-02 -6.044983929074293494e-02 -1.825043970007999075e-02 5.588789299594569548e-02 -3.673007130062158621e-02 9.398340866627986206e-03 -4.207752537407764490e-03 -6.125351801068711077e-02 -2.829380019050833570e-02 4.932169772295875998e-02 -3.402469352815295361e-02 3.842900275409871780e-02 5.589833918746885816e-02 1.323442958163405236e-02 3.152484358507944007e-02 5.851331168078766770e-02 -4.949122709473396248e-02 6.112338093558372654e-02 2.467360033961295621e-03 5.704044330257222739e-02 2.889183310079145375e-02 2.701443633090586886e-03 2.617085573413317073e-02 4.703162730830350025e-02 -1.560262495777795834e-02 -2.904516632902684123e-02 -2.683705873910362250e-02 -2.600414584475051541e-02 1.671086217539302990e-02 6.246140409126542392e-03 5.536483747675886163e-02 -4.538979165895330736e-02 5.154743299975895511e-03 2.360430021317203725e-02 -3.169216358556679880e-02 -6.454098471602740493e-03 5.659174062957526147e-02 2.013165847808916567e-02 -4.560786242605915919e-02 2.928270319477947400e-02 4.787428639027697247e-02 -5.013587754449614492e-02 -7.623862400508351657e-03 -3.050326140506565142e-02 -4.079675864871196850e-02 -9.071534086113887635e-05 -3.160874947735762414e-02 -5.550264907881734266e-02 -1.639080764427489068e-02 -1.183636468240931855e-02 2.421638746134051334e-02 -5.601658169439790308e-02 1.818798202404339065e-02 -1.117684885743202780e-02 1.237564522566012883e-02 -1.255904430635951079e-02 4.061337676694495857e-02 4.060120699798489691e-02 -4.470361497146543850e-02 -1.924665523996756675e-03 2.235121100407743214e-02 2.766021874656800564e-02 3.423374687746583156e-02 2.316072990383251373e-02 -1.527433425629428493e-02 -5.867211075421141508e-02 5.734563883119642852e-02 -1.384542358764409911e-02 -9.572281076217924525e-03 -1.818790335433454960e-02 -7.573835653570877222e-03 -1.561026835137209468e-02 -1.274641995547467523e-02 4.645270869395862895e-02 3.686619810286980575e-02 2.518979186830034786e-02 -5.953536291743523334e-02 -1.754507132452328561e-02 -5.447621219800593238e-03 3.915264039038170857e-02 5.109252385316188916e-02 2.674978454112324905e-02 -2.671331985331325959e-02 1.523058749780051811e-02 -2.927203059241775471e-02 5.763559433901496720e-02 -5.148618109497686557e-02 -3.239066191301769732e-02 4.712606122765008315e-02 -3.058519386558481226e-02 -5.628204277112978243e-02 -2.746110011618759991e-02 -4.197123693436247138e-02 -2.920655006024651043e-02 3.276885621710383910e-03 2.132726219428107001e-02 3.341706100050820943e-02 4.673206654370865021e-02 5.688004034842106260e-02 5.040559408240322115e-02 6.023030776958258545e-03 -4.957329096083862296e-02 1.242883235265402828e-02 -1.606317114479084707e-02 -6.055777957944535883e-02 1.399257042400589915e-02 -3.514416037074052923e-02 -4.000728975444205193e-02 -4.805932692094382064e-02 5.182445962094987812e-02 1.572825698954791879e-02 -1.853382990965698335e-02 -5.020458243320281150e-02 3.658616179983370520e-02 6.134464840352708143e-02 -2.706726445317485241e-02 -4.045291193039293742e-02 -5.379210280352146600e-02 2.141864311144394892e-02 -5.484839564023266667e-02 -3.746549715265835856e-02 -4.613972520356625362e-02 1.505144846224530999e-02 5.261643401587061397e-02 -4.861152177148401338e-02 1.308403837261017284e-02 2.815444774899486177e-02 -1.917818922061188466e-02 -1.000478276301849413e-02 -1.745774965804943899e-03 3.964468621688837374e-02 5.279732819107203594e-03 1.160376533617530140e-02 -9.034010555954119850e-03 3.080689973000816373e-02 -1.937680895404755160e-02 -5.658442149824466361e-02 -6.120761583578491344e-02 1.267413381338530851e-03 -6.664117878084115099e-02 -2.079646047986367235e-02 -3.202172865789029016e-02 -4.113728427175228006e-03 -1.746190157916093638e-02 -3.247072721537129503e-02 -1.602732419327715374e-02 -5.513992362609736880e-02 -1.882992818640361055e-02 -2.261339161098028377e-02 6.442102314838601962e-02 2.173292507755388795e-03 5.439789264859137136e-02 -5.386945988489630355e-02 7.955200204040929063e-03 3.858563468046898037e-02 -3.329283753818251118e-02 -5.416495534373488158e-02 -4.115518750093862671e-02 -2.195464359214042288e-02 -6.196642041628738773e-02 3.808188577694519850e-02 -4.965959928801391698e-02 5.123703631574702544e-02 -3.847633007587272086e-02 2.604691116011534704e-02 1.982894979313426856e-02 -6.192171193424794023e-02 -9.741989719703993827e-03 -6.218468227196634335e-02 -8.592978422834613925e-03 6.599209104802723769e-02 1.845803553673106695e-02 -5.455090561003009958e-02 -2.400568632093246293e-02 -3.264800833121792728e-02 5.015725744548601983e-02 -2.285000540216459639e-02 4.530989555321661422e-02 -3.720946052324292097e-02 3.969361118796382176e-02 9.363991248117761040e-03 -6.246178572708800669e-02 -5.704134192447384011e-02 -4.378926936642132256e-02 6.452986628158225921e-03 4.206917269010952004e-02 3.494051415551683096e-03 -3.235446507336638133e-02 6.117479635711198932e-02 -2.976195272736305991e-02 -8.342477095570408410e-03 5.928894141470424789e-02 -2.771489247551323781e-02 3.655145934274416780e-02 -2.753292217525845145e-02 4.899139318454316661e-02 1.873984816348897575e-02 3.644498438065017082e-02 1.778603409826991482e-03 2.373201625828200850e-02 1.043799104017535673e-02 4.547125385759434590e-02 1.236876877482738848e-02 -3.161491670258092385e-02 1.084061444118999788e-02 3.198862747712372806e-02 3.814655781809847025e-03 5.925719018036552238e-02 5.796643536693791426e-02 5.279096021395154881e-02 -1.838530227385360566e-02 -1.205983201138798380e-02 3.569622882635820060e-02 3.099583731954697746e-02 -3.013964257790701512e-02 -1.130864984188513153e-02 -1.251622928597948686e-02 -4.274016797168227882e-02 1.361446841564491368e-02 -7.132331501909441873e-02 1.588094006845995609e-02 3.010868368364423217e-02 1.651864190467157087e-02 -2.970392616269207711e-02 2.618105262209480949e-02 -5.819874035290348302e-02 -3.799788150780898655e-02 5.533678535093133899e-02 -1.492707393446283774e-02 -2.029473924164185497e-02 -2.305129487413283551e-02 5.146407567780978548e-02 1.707418886195449445e-02 -6.357241694236311080e-02 -6.536645464121974836e-02 2.177077100832081318e-03 -1.820446931652766262e-02 -8.565248779575871871e-03 2.110273288596820670e-03 6.192906296304848471e-03 1.127539516367697401e-03 1.918234374165616457e-03 5.714557193479492120e-02 1.365106284617137455e-02 2.807950553875208574e-02 -5.992975944631780127e-02 -3.769536089650249444e-03 -7.048472907036248958e-02 -2.713991363161842585e-02 5.784146894708293990e-02 -3.962224097784447507e-02 -2.057080068659377162e-02 2.465659643000434054e-02 -1.162607588416648616e-02 5.320909140772226570e-02 4.975619989916874736e-02 3.278513870924568141e-02 -4.771315662865630719e-02 -1.346716129137194573e-02 -4.381694810500134235e-02 5.162736748757027622e-02 6.358491551367476124e-02 4.848089116532444676e-02 2.831221849025551338e-02 -4.242656126432087921e-02 2.994189286117645080e-02 1.043872203850507337e-02 2.537968755315127539e-03 -1.437850106493085076e-02 2.533562431853993852e-02 -6.163690849146016837e-02 -2.758336088569805691e-03 8.106423328450547763e-03 -6.766344279109198952e-03 -5.202095105953606462e-03 -6.548672633856621184e-02 4.966379870052085171e-02 3.219721205141197473e-02 -5.516749189382417345e-02 -5.578563948205008359e-03 -5.362086084999178465e-02 -5.177020305038280978e-02 1.953214337726801725e-02 5.334719947569414866e-02 5.208776675086376762e-02 7.978832110411945150e-03 -5.869840011417830350e-02 3.971690238978772131e-02 -3.804354953867025019e-02 -3.053515483478649178e-02 -1.596703726455507219e-02 1.551678139230684011e-02 -2.908662286586790116e-02 4.475882303958488712e-02 -1.174147762346776803e-03 -9.487040130368579183e-03 -9.298918015121342964e-04 4.934253604213058308e-02 -5.342502189540365015e-02 3.964233025109759750e-02 4.849409329311760858e-02 5.386705279426282078e-02 -1.649370093626340017e-02 4.161544907961133456e-04 -6.473595225899379801e-02 -3.242737187707715740e-02 -3.013000590959914043e-02 5.767235971524678310e-03 -7.898666496226745826e-03 4.373356208435417482e-03 -3.367549563339918006e-02 4.907101443594143880e-02 -2.389528213743388405e-02 -1.328387767600415145e-02 -2.106476989900724680e-03 -1.866410650930783177e-02 2.882742756165581136e-02 -8.930536231834257724e-03 4.107965583712500784e-02 5.649238134881253565e-02 -3.306474547485496046e-02 -7.956708477364612953e-02 -3.658079816279773827e-02 6.045732865884465013e-02 -2.170700551215089952e-02 7.315957746620836699e-02 4.123342449897856449e-02 1.107068278742166789e-02 -7.779672157967522372e-02 7.191901118399894599e-02 -2.390849161863180250e-02 2.232337392437085816e-02 -4.664751458424084424e-02 -7.590966673621936389e-02 -1.879683258188137585e-02 6.733667563404670264e-02 7.840435977227970532e-02 -4.263472035948411704e-02 3.571950388295348777e-02 -1.378813798181929839e-02 -3.698546784164615658e-02 8.782416622969323183e-03 -6.009696006521645338e-03 9.097649225736635301e-03 8.318074547426912782e-03 -3.878241188287101515e-02 8.979588495625072386e-03 6.040148990130844719e-02 5.023585459459010277e-02 1.835313341466335638e-02 -3.977856572959308917e-02 -1.993305426073689254e-02 9.902058691793507502e-04 -6.370031823083076306e-02 -7.729472931720678119e-02 -2.159160935963805664e-02 1.060669287542605373e-02 4.850090670551232552e-02 -4.794632917691520925e-03 -4.757220014397924024e-02 -6.630007962481178352e-02 -8.800013444861885803e-03 -6.656457679594231236e-02 -1.813300994179370754e-02 -7.098121254679584484e-03 2.576476290819350659e-02 3.111750368224606295e-02 1.443569161919025512e-02 -2.345645766483998602e-03 -2.945148152309376086e-02 -3.115143611120338787e-02 -1.909307416447510175e-02 1.351135306957531278e-02 3.247694317135026848e-02 8.273802245870593222e-03 2.238676538848149294e-02 3.678646313500624071e-02 5.783504280836401085e-02 -2.955313008356292431e-03 2.403903873269080284e-06 1.064393322837999499e-02 4.536663661251540136e-02 -6.795545228001532859e-04 1.075448746164539907e-02 -4.579885817106790075e-02 1.644605071630051221e-03 4.620553404538036216e-03 8.422800212972770748e-03 -5.514129550907449773e-02 -2.070996979478490624e-02 -1.383253673993493221e-02 -5.849139830721684225e-02 7.491505068124767845e-03 -4.702372703819811262e-03 -2.950406866423300675e-02 3.562060919618485755e-02 1.173010408646333463e-02 -2.023346563991969618e-02 7.943683122638940663e-02 -4.544264702426027008e-02 4.179073599137545642e-02 8.323796547608166771e-03 1.321638775229133818e-02 -1.005930883356237482e-02 -6.127624420804046040e-03 -2.987814502931591606e-02 -1.591746443684111806e-02 -1.711903464028832061e-02 -2.931583737767410724e-03 4.402137571321025622e-02 6.045291834481780931e-03 9.433035733741369083e-03 4.833783033276688179e-02 -1.827717152883279531e-02 -1.791321182104889040e-02 4.420227539596997823e-03 -4.258626197952068010e-02 2.518111290882763323e-02 -1.933960800726588006e-02 -3.470904504353906905e-02 -2.384760507502517793e-02 1.050201831858920895e-02 -2.215245000747925394e-02 -4.317032270602074590e-02 -6.446836766485568001e-05 -2.487851512950430954e-03 -3.004832045816277844e-02 -3.645610708981927850e-02 6.142936295664384178e-02 8.786305052671648796e-02 1.961356002969119952e-02 -7.120576318406928416e-03 -1.065589336533408898e-02 -4.530541811381048889e-02 -1.484143722934277293e-02 -1.593486453248601012e-02 -8.423803513354725589e-03 2.537192140149411787e-02 -1.147533790318861803e-02 6.020820307327727147e-03 1.224207404195791493e-02 -8.845485196354236843e-03 -6.627790151194003221e-02 -2.500997765095901507e-02 -8.572769206430101707e-02 4.974491903390733036e-03 2.103005987086024268e-03 -1.165034855837413300e-02 3.247881741575356362e-02 2.160999188332397500e-02 -5.586354768636359741e-02 -2.602041485644596402e-03 2.548090638459556828e-02 3.570130775145245045e-02 3.278951240717262183e-02 5.662818134867456631e-03 1.733456274689248316e-02 -1.907582166048085032e-02 -4.377400043950584532e-03 -6.091554956259653819e-03 -4.899063235066816735e-02 -6.242953911577105337e-03 -2.001404475378439074e-02 -5.363554862063184270e-02 4.956933529662155280e-02 1.713176258758134993e-02 1.265244667239535242e-02 5.163205447150678168e-02 3.166682474675003994e-02 6.713431070362482767e-02 -5.622586971832796909e-04 8.645081984107218231e-02 -4.518083245138412862e-02 -7.806933120080525312e-02 1.693960094405509015e-02 5.735703953530172337e-03 6.863906622924803580e-02 -3.295327777669685571e-02 5.563104841465675923e-03 5.091654016537762624e-03 2.663590025213612503e-02 2.175317347956855565e-02 -7.837999665654309112e-02 -2.427901635565130056e-02 5.247251593139261316e-02 1.866816401386814719e-02 8.778208487188947362e-02 -3.398649947977401553e-02 -2.055287966517486964e-02 2.641097661123630470e-03 2.763444418066909880e-02 7.312289774715911850e-02 -2.050471828854453279e-03 3.643110281477059120e-02 5.487685998814650218e-02 9.579415139778890698e-03 7.435954607313835507e-02 2.477655360658592709e-02 7.862878376778228637e-03 -6.849886358525198587e-03 7.580765103356369196e-04 -5.410821961465236279e-02 2.537897483936543339e-02 -5.710318915080210556e-02 1.153324894686760284e-03 5.590781738700974918e-02 -9.999019905570895664e-03 -3.007751845255042522e-02 3.708563925081056339e-02 3.356818472798978048e-02 2.274289593189158382e-02 -1.904520529140089902e-02 -4.815381006774824280e-03 1.755982252687603509e-02 1.288814281588601717e-03 -1.040603171131228022e-01 9.438550260597508015e-05 6.801663766777399367e-02 1.741638219307389476e-02 4.421790911227103937e-02 -2.211768588125092791e-02 -2.240413846716689944e-02 -3.963237779222928032e-03 5.415122389568878536e-03 -4.922996622115719673e-02 -1.212536490726312402e-03 -2.379324789010369996e-03 -1.428647034080962781e-02 -3.810959538875773739e-02 1.624474780080476313e-02 1.012073877863326095e-02 5.264711906751761566e-02 -1.443066259311809665e-02 4.882110064497298396e-02 8.065041264113191610e-02 4.148386465792916478e-02 5.839445823406567981e-02 2.310698746645025239e-02 2.083483837967428295e-02 5.712812676944772211e-02 -1.481971588009560123e-02 -2.218113249973902371e-02 7.436939742462443138e-03 6.376420416314143580e-02 1.373666951574158655e-02 1.000606884863301099e-02 -8.300827841284275088e-02 1.006666399500602202e-02 3.596186374860192020e-02 -8.512841403783238947e-02 5.277040899899164417e-02 -2.309904274596805487e-02 1.145481787038221764e-03 -3.844693311015918297e-02 1.546590568912270536e-02 -5.527829406269769291e-02 -3.094586757409939319e-03 -2.467151615729512582e-02 -1.059470421741283072e-02 -5.518264263925463931e-02 6.296392540181949132e-03 -1.622301628228999329e-02 -3.123520948010850840e-02 1.055336620297498036e-02 -5.333762926096695389e-02 5.541768016175333683e-02 -4.347531943352681005e-02 3.456575900443599469e-02 -2.262633861056176712e-02 -3.407378784791760540e-02 -3.327343617840767664e-03 1.388817706603516673e-02 1.148881664008680886e-02 -2.882700896709728886e-02 -4.385268261298259224e-02 1.052499578774010597e-01 3.227409869434075262e-02 -4.123085571389325903e-03 1.301463051122490715e-02 1.552031481922343074e-02 7.047735162519709509e-05 -4.003824500923333640e-02 -4.017540638152019422e-02 4.380749106715850494e-02 1.229224037717412815e-02 2.780982296919688734e-02 -2.053805621428533845e-02 -1.031531267528850854e-01 -1.773657859077741768e-03 2.875871782021666503e-02 5.063606589628951576e-02 -1.405973480094692765e-02 -5.811647157232386479e-03 -7.039025921010609588e-02 -2.109489465600010785e-03 3.998682755220834412e-02 1.307289771152133663e-02 -2.041787416867880608e-02 -1.035407359907752727e-02 -1.624623327772806852e-02 -2.219103424493030184e-03
4.528961806548351121e-02 2.178591439344597022e-02 -5.254568773092597317e-02 -2.310650688675365463e-03 4.814198167792959476e-02 -2.935413915960520537e-02 -2.999228345723639957e-02 -4.842824443177905919e-02 1.098729345840560555e-02 5.217103891007517785e-02 -2.685248054317516519e-03 2.463019488884798935e-02 -3.945861731232521569e-02 -1.854629600365142669e-02 5.281415352466230922e-02 -8.704958144182643742e-03 -2.970799152997984430e-02 -1.759891037370841030e-02 2.012109351718586320e-02 1.125314116829591315e-02 -1.151948174259456031e-02 -6.650619123973862401e-03 -8.421669667628950938e-04 4.254840354280011588e-02 -1.453230088789102779e-02 3.374304894005378253e-02 -2.835353043737783713e-02 2.772723598863996441e-02 2.293851841328856805e-02 2.899897513600491195e-02 1.498014991065079425e-02 -1.374641284270246289e-02 -9.044703192732779463e-04 -4.064160958115960870e-02 2.497129292177768453e-02 -1.464096501234717247e-02 4.787114149207963992e-02 3.980236903802458759e-02 4.761678630239280646e-02 -4.905641716043436865e-03 6.323835336371244967e-03 4.410074124565240700e-02 1.592985475855484764e-02 1.704333597083722632e-02 -1.454956886773997420e-02 9.615944298258211065e-03 -4.537032322205797330e-02 -3.262693457590121193e-02 -1.105647755607899567e-02 5.631263978222036254e-02 -3.190284771228942690e-02 -4.453575759199207562e-02 4.917420656945441920e-02 -1.741570985686746384e-02 -3.664318469408202328e-02 -1.577283190054429947e-03 -2.559142226991787880e-02 5.214292505556111096e-02 -3.189056608658106390e-02 -2.327596684466665816e-02 4.033006398252639291e-02 -3.906054692878095451e-04 -5.229502144672329433e-02 2.061997382706402468e-02 -1.912622646662968592e-02 -3.407982341918620178e-02 -4.349065424951663317e-02 3.840748610786433315e-02 2.917963388699328434e-02 4.473929329620415785e-02 2.414297141759541229e-02 3.800800674913825533e-02 5.809811219213434526e-03 -1.810640117765313292e-02 -2.886215285038718284e-02 2.502923572056717921e-02 1.663265440107477774e-02 -4.170567472747500198e-02 2.650222120815683147e-02 -2.970259750349379252e-02 -1.963818868874887130e-02 2.114132406989775032e-02 -4.995170107742984839e-02 1.468645506244315585e-02 -4.250901277344219797e-02 3.610617407378551719e-02 -3.277833718612029740e-02 5.355256318615291000e-02 1.031749525855002805e-02 1.347726356635414171e-03 -4.637210146346480710e-02 -1.362466938524543696e-02 -2.940139263356288113e-02 2.069165468662070720e-04 -9.633442228170682742e-03 -2.340982706595116924e-02 5.200377762683802696e-02 4.758605880686266054e-03 -3.654927225709221628e-02 3.824563931094662056e-02 3.840182634749204904e-02 -4.818843306646975605e-02 9.820516841933949262e-03 -1.432180800211414404e-02 2.025597543663952040e-03 5.219746258081791462e-02 -2.572263967477774090e-03 -4.529811414372463679e-02 1.297603877337156694e-02 1.208889493838854849e-02 4.435540998705441015e-04 -2.486632443232755438e-02 -5.126501060344631350e-02 3.101376387482034785e-02 3.330313457294357266e-02 -4.303540568963629825e-02 1.311981367894354648e-02 -7.944691478027350595e-03 3.808971411589108513e-02 -1.026641046077474487e-02 5.380532052494495926e-02 2.729368027846490463e-02 -2.346013193315680395e-02 8.001653878044842627e-03 -1.824243117107071568e-03 5.847102724666929791e-02 -1.750326817201114903e-03 -1.132185194182728019e-03 -3.040346720083286769e-02 1.089038836010468823e-02 3.912191782006230363e-03 -4.375945363042498849e-03 -5.520562287766424964e-02 4.268883138939136984e-02 1.894248554622335323e-02 3.567607270197571678e-02 5.589607156309439606e-02 -4.427036828596915552e-02 1.497926775338469761e-02 -2.243699847655188095e-02 -4.508361692969046347e-02 2.671995787463379499e-02 7.309815890995981745e-03 9.737412924182120566e-03 2.687363915747935025e-02 5.592856299795648245e-02 -1.646771951488521998e-02 5.693906959192781420e-02 3.347794120965019021e-02 4.074716190542838901e-02 3.703097708421828477e-02 -5.113292160711625789e-02 -3.061033798960609634e-02 1.006151220649093188e-02 4.646528376603302479e-02 5.554257683723044271e-03 -4.151321775039492484e-02 -1.477703609798143233e-02 1.171142993467075635e-02 -1.492678404569725524e-02 -4.300614926092291568e-02 2.746377991206787328e-02 -4.312762636696043650e-02 7.220384386229197760e-03 -2.926913991675237497e-02 -9.220819614894924798e-03 1.935097768572862156e-02 1.642761621609515471e-02 -1.575603819966200567e-02 -5.405531005297205260e-03 -5.851893796471004799e-02 8.041679019851862703e-03 1.355174280540646925e-02 -1.531052855830432541e-03 5.010165393808331535e-02 2.243188930267514189e-02 5.648949310882314147e-03 -2.789174612330345970e-02 -2.234890896387312694e-03 3.271623294085476870e-03 -4.208456019094905520e-02 -5.050558544525109161e-02 5.167155314861386628e-02 -3.735898840780048358e-02 2.559789350214644599e-02 1.005317748061250807e-02 -1.075242199751542602e-02 9.485543021946186981e-03 3.086495657133209169e-02 -2.028986129241055342e-02 4.538578499225496415e-02 5.327215716591865435e-02 -4.120659756296082138e-02 -7.995935760801034173e-03 3.827397933211207359e-02 -4.969510670153220316e-02 -5.385970870418686079e-02 3.088332649639572575e-02 2.171358462445052706e-02 -5.311278970543680672e-02 -3.931933887289763146e-02 2.381457999161960132e-02 3.305051116384126464e-02 -5.068031779455157287e-02 4.767851672595796453e-02 5.183351087915672589e-02 -4.197339245485399994e-02 1.779607838862195743e-03 -2.836067093807355041e-02 3.558291760706355084e-02 -4.663787871454634637e-02 -1.621125656519118233e-02 -3.835820641547632581e-02 2.053891904030636165e-02 4.949459122195769278e-02 6.061210019224955170e-02 -5.684573154795486555e-02 2.687561178877521592e-02 -1.735622021310231564e-02 -8.553420725843721446e-04 3.228307962676136428e-02 9.922005295576212178e-03 4.348199822017970867e-02 -4.049143791890937732e-02 -3.868984954710587981e-02 1.027228959636461610e-02 1.171597400899589136e-02 1.086591350231695674e-02 -6.069788682935729762e-02 -8.653995271235771086e-03 -5.408713534622765218e-03 -2.160465304626183955e-02 -2.924231413851132930e-02 -4.675212120774347759e-03 4.331978835570708675e-02 3.516786905720637596e-02 1.325600589525301534e-02 3.662369636051482358e-02 -2.092990319689154444e-02 1.286191990958951079e-02 3.424301469593606095e-02 -2.810552961227154745e-03 -5.234003493387313216e-02 3.908139795158185187e-02 -2.271648155419025636e-02 -5.801595196466053511e-02 1.395813463697737067e-02 -1.114613199462606737e-02 -4.250063976291137274e-02 -4.045747971727235714e-02 -3.980909245941729145e-03 3.313711177797309254e-02 1.435044753491544929e-02 2.344360554655147959e-03 5.985569963975843899e-02 -1.556637957717290060e-03 -5.053027415465050770e-02 -3.027064679880495969e-03 8.760104422168117633e-03 -4.654775586232707402e-02 -5.409649809703531709e-02 2.166967893953990892e-02 -4.882423948059951696e-02 4.967849094526607251e-02 3.956308501487238415e-03 3.870084326728958496e-02 -5.813020086667095021e-02 3.791452327872894129e-02 4.011939660422238901e-02 -2.477912528429734168e-02 1.016025324836414105e-02 2.110775917652771977e-02 -4.923241944231595418e-02 3.561990589980738864e-03 2.488864378213068509e-02 -3.753617606241878984e-02 6.716913430801932025e-03 5.788240999856256869e-02 -5.678994796920039390e-02 3.196932988472749732e-02 3.016125474419392022e-02 2.739214939524262094e-02 5.872841314711081673e-02 1.339389294636211813e-02 3.666043331495070882e-04 -3.887606186756780574e-02 -5.733497082924148003e-02 -1.617702960036634940e-02 -1.947003058296274333e-02 -3.298816823605474347e-02 -4.535815238932879023e-03 5.435706155540910578e-02 -2.546901399650296216e-02 4.363509941266578707e-02 -3.183208998165587555e-02 2.367936163532379304e-02 -4.949887739515986679e-02 -8.653229902762975614e-03 5.157229028386446125e-03 2.995152692821220070e-02 2.213380715647315575e-02 4.367688976727760602e-02 -2.098612628449983072e-02 2.935004699916054019e-02 6.087920145381926253e-03 2.608123443141399395e-03 2.036312883766349530e-02 6.274402696886166586e-02 -1.286507446718438558e-02 5.358486282641416326e-02 -6.331815576977900539e-02 -3.355824597506274626e-02 1.632758135689586082e-03 -5.846299249684589611e-02 -4.029513022271485889e-02 5.692719602547544056e-02 -5.528774687005535288e-02 4.555370313959450877e-03 -3.745693750111583897e-02 3.605532023673383400e-03 -1.167127701927581258e-02 -5.955795410212707391e-02 -3.617938233631080858e-02 5.732721395950088339e-03 5.816658055588727616e-02 2.235590082050584182e-02 3.284655537901857991e-02 -5.419275186724154675e-02 -1.747443546056617197e-02 -1.264076231829723389e-02 5.259842959902109871e-02 -4.438153919101371636e-03 -2.988071705344785833e-02 3.715919719223662737e-02 1.860573908745744021e-02 -5.694670093454996807e-02 -3.388392058391420658e-02 5.951703054320620946e-03 -2.708917992339085826e-02 -3.029406514151150934e-02 4.885690784499039513e-02 -1.314592801974816955e-02 3.715631011535890094e-02 1.469172735531932769e-02 -7.156791445551736151e-03 5.867986701303537500e-02 4.210667152444470124e-02 -1.104538062879202674e-03 2.722233181355732112e-02 -1.277401450285689175e-02 3.761751506844145110e-02 -9.978816117066881958e-03 -2.163044288574508724e-03 3.161091810126744756e-03 4.882056167412969494e-02 -3.138069581933522478e-02 -2.312936377756343812e-03 4.506610456046784841e-02 1.612081803640002392e-02 -3.003192126768195955e-02 -4.482639335788105028e-02 -5.678741000567680275e-02 -1.819924632248030166e-02 5.810087474497760418e-02 3.104368088914733273e-02 -3.583952223463514331e-02 -1.682173603307777566e-03 1.616010847548462592e-03 3.645774551209516896e-03 -1.582183860911582935e-03 6.245448810023211065e-04 1.346580672436245574e-02 -5.429297892581722712e-02 -4.570914711352794951e-02 -4.523397522961542655e-02 3.424149767790260479e-02 2.441545984341006795e-02 4.537243874058926631e-03 -4.979791518398164057e-02 -4.099975660983436188e-02 -3.159512331400198687e-02 5.134798283596898189e-02 -1.895564407179382849e-02 5.482789538518333811e-02 -3.752065642201977969e-02 5.007564895360777646e-02 2.422735651445377322e-02 -5.743477537821636142e-02 4.314129957222353345e-02 3.743022522473565122e-02 5.620903614785220355e-04 1.949095243068807090e-02 6.204804908763650317e-02 -1.742409174990006832e-02 -2.198299735659964629e-02 -5.033383379290651966e-02 -1.777713549753427713e-02 -4.897433168580009322e-02 -2.380269956319128535e-02 -5.960365633986340443e-03 1.991616402844788650e-02 -2.626443806955137700e-03 4.722724553727979113e-02 3.223854541052365019e-02 -4.052414224257661068e-02 4.113735265611345726e-02 6.210556201569007728e-02 5.826437248471342395e-02 -4.099804759578263430e-02 -4.489535459981004034e-02 6.306383443846647063e-02 3.194988852406262236e-02 -4.011832435110015277e-02 -5.009381469585868357e-02 3.204373974768949529e-02 4.262626722850887395e-02 2.772267133557166849e-02 -3.666670559578739941e-02 1.702999823445331545e-02 2.080627764562230624e-03 2.238890627159202326e-02 -6.387136081903665996e-02 -2.561624842301988073e-02 2.723264574329992485e-02 -3.326237169728629706e-02 -4.815573256145134692e-03 2.226414970422567127e-02 -8.276629307688201931e-03 -1.046194590744801631e-02 -4.267615151403296447e-02 7.741126883417621257e-03 -6.425281415244027405e-02 -1.070564882177670214e-02 -4.673829076176535396e-02 6.087782474289900325e-02 9.809959757541649242e-03 1.762811667123649270e-02 1.362137514697920986e-02 2.728211448950046761e-02 2.368754039403631051e-02 2.505885552718575826e-02 -2.633183853530857415e-03 2.653602883636868581e-02 5.744560293857725597e-02 5.425955191942795743e-04 5.321658180539536737e-02 1.615215251859853512e-02 3.268487968802365889e-02 -4.151341661493947177e-02 -1.886797229789464320e-02 -2.897228680005492496e-02 1.364708164429463515e-02 1.234620623326710548e-02 -2.108784645465090063e-02 6.244212313108866291e-02 5.895278629546450017e-02 1.318796207828152114e-02 2.527637127751482943e-02 3.091622505753412187e-02 -4.909911639030224012e-02 1.995100147699231663e-02 -4.049118170996989646e-02 1.827800444398527263e-02 -5.115985134145221297e-02 -6.663687465418512146e-02 3.985304179444958822e-02 1.893015667312966319e-02 3.342512582622769041e-02 -1.433040492936013197e-02 -1.589598098193055475e-02 -3.922860679911190779e-02 1.359107206569411599e-02 9.433417458186273141e-03 4.836332003218692110e-02 -5.010704278421864583e-02 -2.150370547252816386e-03 -4.386266509662344742e-02 2.735899223239328382e-02 -4.825215186711095255e-02 -1.404975651948541741e-03 4.393670261979944897e-02 4.599236685032793981e-02 5.353493667658529992e-02 -5.868848229462874343e-03 -5.006957889552683671e-02 1.755075472371970743e-02 6.991714665176537767e-04 -1.676819751070532383e-02 5.614097914203038803e-02 4.071527610491461335e-02 -1.449978716888647261e-02 -1.781102858719960710e-03 -4.725729461082163463e-02 5.293232673989603509e-02 -4.915641331597305624e-02 -6.181654310138341626e-04 -1.200023746324453862e-02 2.841681571903571357e-03 -4.713374148956935017e-02 -3.279417920810323789e-04 -6.694477665939138622e-02 -6.476783342262511234e-02 6.814607563537727897e-02 7.938724707295058761e-03 -5.326373321862289817e-02 -5.133975702402927138e-02 -3.122717840241921033e-02 -3.972072256933389944e-02 -2.919480989449265568e-02 1.822597746044998801e-02 2.943772223141103220e-02 -5.449347050209885079e-02 -8.748249266906137425e-03 5.927027122283737987e-02 5.783456411060228924e-02 4.631335394873020705e-02 5.202306670640247099e-02 -2.300932374114778717e-02 1.976473876957920289e-02 -6.329651383765681934e-03 -3.307887951737840254e-02 -3.110902713827193994e-02 2.940244057602077118e-02 -2.293345070545368264e-02 9.847057239552387681e-03 2.264550741602279482e-02 -1.302815448059447406e-02 9.147887906196168831e-03 -5.753852257541164882e-03 3.344219021607933856e-02 -3.753324758715019527e-02 -4.846064509312483087e-02 2.933842609850400088e-02 4.403863908480834533e-02 2.148557971141584408e-02 3.997672306856681068e-02 1.450229748717309954e-02 -3.931093852885440137e-02 1.146228140306343110e-02 1.016460599031412948e-02 4.040432772765188696e-03 -1.167158383842781776e-02 2.589837234605377441e-03 -1.798530052229060927e-02 5.193055763151614712e-02 6.010179849085315468e-02 4.078710972399914730e-02 2.093325958338818418e-02 -3.472356797622300900e-02 3.220083047844755908e-02 1.625405899862013975e-02 -5.191063544269451657e-02 4.719551263028401444e-02 -3.324658694963923081e-03 -5.241147783184818554e-02 -5.710677914087220614e-02 4.690370503075450004e-02 6.531540653362576110e-02 6.944700339477906381e-02 -4.202319085489140266e-02 -2.624897503524774300e-02 -1.075907915040201328e-02 3.864136801494359383e-03 6.896640704654281862e-02 -5.773600672494294539e-02 -3.152828874787710900e-02 9.831117834714307984e-04 8.190115230827202386e-03 -5.932567024557758306e-02 4.623472615264932750e-02 1.419083583452769061e-02 -1.058236637592699370e-02 1.760498471599745290e-02 -2.363032857655038884e-04 3.055365581980355738e-02 -3.169173588458666646e-02 -3.390509751149431428e-02 8.558765696926087449e-03 -1.074883684864068670e-02 1.854289749479706229e-03 3.928818015308505746e-02 -6.633997034098845780e-02 -2.722596819667420787e-02 -5.724735606296930263e-02 -3.679659034932253325e-02 4.630726129106601391e-02 -4.611102330355609097e-02 1.301649903014029906e-02 1.011221698477465618e-03 3.175843071843480192e-02 -2.009160637319267959e-02 6.455927469021126297e-02 -4.545226713532160567e-02 8.485740057315706297e-03 -2.243617993724056434e-03 2.182489484797547896e-02 -5.210422445846279310e-02 9.424092664810507225e-03 -5.033919229542894308e-02 -1.985328781133998896e-02 -1.627167698867373197e-02 -2.343386043576405758e-03 -5.923009891165525835e-03 3.049290475173708354e-02 5.294558666283996629e-02 7.401198526852770243e-02 -1.819901050978123616e-02 -8.310474685890880536e-03 9.145915729530959201e-03 7.420293532049637708e-02 -2.643974268705816602e-03 9.736791608890488225e-03 8.211348271813806096e-03 -5.216479605722888074e-02 6.551889614240817561e-02 -3.695378950036050381e-02 5.438357767460977321e-02 -3.969110750998067205e-02 -1.578064061205125199e-02 7.019977278499227313e-02 2.424415460838293471e-02 7.022301499662411683e-02 -2.268690373444620656e-02 4.037595691856812018e-03 -4.564180617712817675e-03 -3.313133263540328499e-02 -6.184580933683426346e-02 1.336448119985907991e-02 -1.966245829344953275e-02 6.073602571975362380e-02 -2.190804356663824965e-03 1.896976508073801998e-02 8.554123854765520799e-03 4.955930825419453678e-02 -2.453151280796405515e-02 -2.913012763050962239e-02 8.765349848783736408e-03 2.626077501201416406e-03 7.741324700429152994e-02 4.429345099906389222e-02 -3.861893605471211632e-02 5.389036496095699069e-02 -5.448895300103343692e-02 -2.909899128910544558e-02 6.510201134544334189e-02 -1.403554208611916022e-02 -3.250911742897513029e-03 -2.744309129943321018e-02 -7.924323764817217675e-02 3.007535582797356277e-02 2.231548800403486410e-02 -2.466146927729776644e-02 2.926810461229902363e-02 1.314318840609421911e-02 1.789906999973033333e-02 -1.689757695526948600e-02 -5.449519789495544525e-02 1.279444867030056845e-02 2.306900586089831104e-02 4.671954626955892448e-02 -1.940334676130658345e-03 4.066828069910250962e-03 2.982299788004406579e-02 -7.700945405075458258e-03 1.146684710562885333e-04 -3.182620230983325416e-02 -7.570085363151876634e-02 -3.049808342433908692e-02 6.401484647308527953e-02 3.301458744374416443e-02 -3.213136321375438097e-03 -4.006562553926172610e-02 1.527398577171393268e-03 -1.141398165417574148e-02 -7.883599124449783280e-02 -1.488290805764422124e-02 -3.811884952676738991e-02 7.669042999914873170e-03 1.255765014644864667e-02 -5.073332383288489678e-02 -2.812777538555664286e-02 2.314350203731547692e-02 -4.505740182173079513e-04 8.485665831414220331e-03 2.088216179000426664e-02 1.047800985191027490e-03 7.369168449327581812e-03 3.152681921478169697e-02 5.973930852894369231e-02 6.310974543703962159e-02 1.158933134952955593e-02 1.970089324169564324e-02 5.030930251589126045e-02 5.174545960966325797e-02 -1.951252587470382605e-02 -6.300120655467940367e-02 6.422841972353160456e-02 -1.303537394692576290e-02 7.263687043926424572e-03 -4.408836876102721625e-02 -3.052650733095366511e-02 -7.600754257224510979e-02 1.899456734015819021e-02 -1.501921155531272915e-02 4.834237308204231837e-02 5.234224565412055885e-02 4.958046051172045054e-02 8.951198295253354198e-02 -9.802699135964106081e-03 -1.580826965417077897e-03 6.881015903388391745e-03 -3.076238291364645841e-02 5.119747105697071421e-02 6.936420758084699267e-02 -2.548483297003012720e-03 5.955989287048881267e-03 -7.767081634212446781e-03 6.057452087292810455e-02 2.611758330381605195e-02 5.474938920944492915e-02 5.306549740495903125e-03 -2.740335479519325702e-05 9.612322637563980310e-03 1.046938666365420517e-02 5.824337052855439734e-02 1.007513631598956801e-02 6.793854082218751811e-02 -3.039448933577358278e-02 -1.369460482953653926e-02 -3.729028175001943002e-02 5.307034773236927322e-02 4.325774096245310618e-02 2.845504469615665194e-02 1.333003724959418677e-02 7.440590603217356325e-02 -9.768691010135758038e-03 -6.515873972953191429e-02 -5.128167244609958906e-04 -5.865631885221276459e-02 -8.346655263785458800e-02 -4.334992973336690078e-03 3.546010761650452564e-02 1.561933575407760573e-02 2.053137868413296499e-02 -2.600033410071057871e-02 1.022273156359286388e-02 6.864782396289407368e-03 -1.573036105346498764e-02 -4.922426390403463609e-02 4.989718699477584812e-02 3.698044975784882393e-02 -1.837352548405078376e-02 1.368418618960604927e-03 -1.899613261299294351e-02 -2.505961646146475427e-03 -1.914455084050795119e-02 2.330259780818443385e-02 -1.142109184546368297e-02 2.524240880907112003e-02 4.322350242473056714e-02 -7.265451208838932286e-03 5.881523482183651647e-02 2.792837888227467716e-02 -7.101481124136598336e-03 7.599722725317156541e-04 -3.307861812920954298e-02 -1.583864187365665449e-03 -1.623662135958984024e-02 -2.010349582403909291e-02 -5.763695276588887834e-02 -9.802312057173030290e-04 9.383194981375084578e-03 1.340573465047604357e-02 -4.916458735734555163e-02 -5.030337178496460671e-02 -2.292667303840910040e-02 5.675438535496011433e-02 6.633068735421478700e-03 -3.896349531658117871e-02 2.693927320461501559e-03 -6.081230384919951437e-02 2.720799538319564406e-02 1.173482749518724427e-03 -7.088820335981698209e-03 -5.307375976488341862e-02 -1.616956748725443052e-02 2.890158191775998170e-02 -1.451710958968536677e-03 5.665110362336742839e-02 -2.707077534905634117e-02 -2.490539786103620687e-02 5.976341955461197605e-03 -4.690348265977522385e-02 -2.983115436046790067e-02 5.613356460658448788e-03 -6.558818983260997909e-03 -5.873608288076229839e-02 8.762554926325740595e-03 -4.210057960045028407e-03 -1.103667803707526068e-02 3.966712783141921467e-02 -4.855093139566187682e-02 2.526641100805643303e-02 9.854350749177032132e-02 -1.861358733756470277e-02 3.388411920848659331e-02 4.495073917089165844e-02 -4.475345491802108777e-02 -3.810485388773131310e-02 -8.304152004353147765e-02 6.551036901695631021e-02 1.052463277154851162e-02 -3.659104844188135891e-03 -3.472591406877561376e-02 1.628738853032921791e-02 -2.059832182415604913e-03 -3.845163529577876743e-02 -5.695132311168488864e-03 -3.563807839397868660e-02 1.017283478473965663e-01 2.459645742664161305e-02 1.821049201846303492e-02 6.806474832322296012e-03 1.180799948159759645e-02 -5.857379810313714796e-03 1.157202117916924199e-02 9.271286697867749810e-03 4.528145240521323778e-02 -7.950275094195118075e-02 -1.707278064555457775e-02 -5.138457252746669868e-02 5.693829307655609573e-02 -1.084516022742680955e-02 -7.759724195823539637e-03 -1.033878720979501328e-02 -1.643965895534939270e-02 -5.220690151152423270e-02 -3.973474651216881565e-02 -6.661447451748885723e-03 7.494997381895639188e-02 3.740366690219434909e-02 -3.150812948173506434e-02 -8.063292670615403168e-03 -6.452673712908936487e-02 -8.772552501369348943e-02 3.086558537276041722e-02 -2.035655202530803256e-03 -3.035151288363704958e-02 2.842204192113752942e-02 -5.258386967396569411e-02 4.365494630997445585e-02 1.202042587832359219e-02 3.749526639634161163e-02 -1.040394598384339758e-01 3.065203997653877591e-02 2.718255536226149224e-02 1.159717340489901764e-02 3.531570204141566693e-02 4.519679239273207555e-02 -7.195387618297138799e-02 5.275570950007573562e-02 2.373045271666066047e-02 2.088299547626128530e-03 1.871340249851211751e-02 -2.499041201539318677e-02 4.623969665656007394e-02 -5.017683908308039065e-02 4.389873415277099206e-02 -9.748711593724628021e-04 -5.323538099525388853e-03 -3.401282421283275889e-03 2.265747561914504757e-03 3.440997341383001534e-02 1.955690469772742440e-02 -1.944689951287676896e-02 -4.838364826695377985e-02 -4.029902587648032802e-03 -2.905669998972652129e-02 3.087152151086926515e-03 -8.608278999702759227e-02 2.118493955159109557e-02 3.670117379569486776e-02 -1.117632056832587421e-02 -6.604428197721054494e-02 -3.736044569427233227e-03 6.674451948821892577e-02 1.528225186793595591e-02 -1.734645257107542138e-02 -3.182841985502298660e-02 -3.301839933680244393e-02 9.372742363806925436e-03 8.965612238903676590e-02 1.548046988151629937e-02 -4.372593359872185836e-02 -1.475728274892774278e-02 -2.114984318291784210e-02 6.182296369299118688e-02 1.016180841197608514e-01 4.136804799479967473e-03 6.228520559435631737e-02
3.407796499221549258e-02 -6.636486266461491361e-03 1.834094903657637263e-02 6.651346391652283342e-03 -2.523637351176490073e-02 3.897651235141785103e-02 3.618315215011679020e-02 2.496967725540833946e-02 -5.593196736864686908e-02 -9.356392796829954284e-03 5.678166185474408517e-02 -4.225475549368699901e-02 1.756700320710319688e-02 -2.080136815320449487e-02 -9.814847274523764639e-03 5.144297843448020213e-02 1.133970291357377924e-02 6.401461323819752480e-04 4.431050370453054610e-02 -5.159854852186165908e-02 5.939844814110905973e-03 -5.546763206162712984e-02 -5.523352904425256338e-02 2.093620780405330492e-02 -5.602160121009561872e-02 -4.990815210932963292e-02 -4.518182673920162484e-02 -4.870077292807466901e-02 7.967086871698472045e-03 3.255077753567905963e-02 -3.866870884988259788e-02 -4.746335809927909599e-02 -5.607569060149496937e-02 3.891767857401919745e-02 -4.740597409578825583e-02 5.572575132963140249e-02 -9.374765429036160946e-03 2.029599877150027251e-02 8.216340678433487268e-03 3.479771613663310698e-02 5.558464599419859348e-02 2.868622414399016329e-02 -9.832703433536177373e-03 -2.229735938204310819e-02 -5.470210889529347753e-02 -4.794639962884226364e-02 -3.225170846243696765e-02 3.871559030500861670e-02 5.202345271532633070e-02 4.094108932616472712e-03 -1.999416155776465032e-02 2.881763164051587972e-02 -1.639541990615254541e-03 -4.552750760592354229e-02 -1.403684757139074838e-04 -5.245427797716352425e-02 -3.061623839772056530e-02 7.112359937425993990e-03 5.264054467735550941e-02 3.435714979091514937e-02 2.746089349535970822e-02 3.541180426249496138e-02 -1.180490690205424423e-02 3.237817034882434220e-03 -4.695283985396064147e-02 4.477025035292145350e-02 1.102233235532661636e-02 3.245903267446022950e-02 4.916635012660711818e-02 1.954052029673621765e-02 -4.224160005115305989e-03 3.332392126176258323e-02 1.370951777644942651e-02 9.029959586777810965e-03 -4.670674234234081096e-02 -5.076834146226118227e-02 5.367305915665165211e-02 -1.225782942662669191e-02 -1.035582536428324325e-02 3.650582119329734421e-02 -1.462521755404654240e-03 -9.112913068355252277e-03 -2.203469003879402963e-02 4.679678573910633216e-02 -1.507394004562349031e-02 -1.760485336146513577e-02 1.963514976063242268e-02 1.998256664131623644e-02 -3.260086028370343114e-02 4.208822039020688327e-02 -2.545706743282577511e-02 -1.252359568843531071e-02 1.032734485593760770e-02 -2.572056217898982533e-02 -5.538400362774899971e-02 -2.650265189406037294e-02 1.778163683372651141e-02 1.628645667073305020e-02 -2.639048756167491905e-02 1.698700720449108914e-02 4.150478394785351438e-02 1.265299833670928626e-03 -2.248887660742458772e-02 -1.088293189239982958e-02 -4.035423513014383540e-02 -1.598966800990369794e-02 5.152161877501344744e-02 1.423763287565527232e-02 -1.520423473516594251e-02 2.370637040218537359e-03 -5.519540265146612862e-02 3.509846722920202666e-02 -1.764509324423138917e-02 -3.136690213406994471e-02 -3.562634950230866848e-02 1.546428268530747850e-02 4.971653085254932464e-02 5.624764228708697966e-02 -1.134514282855926537e-02 -4.216465378426210303e-02 -2.053211034529625612e-02 3.034093262421191928e-02 -4.996270678976585944e-02 -5.504749746132214100e-02 -4.769277867597739723e-02 -2.243151740281590367e-02 4.099309724544773770e-02 -3.695942500302931699e-02 4.210205233894194488e-02 5.794235061245089913e-02 5.289007862907442459e-02 9.868541911605796697e-04 7.238013603424036171e-03 7.655855904549928488e-03 -1.868611593381691582e-02 -1.081905624382804680e-02 -1.784752740638725172e-03 2.443512630637372993e-02 5.480415123620135942e-02 4.502079295807171616e-02 1.491099613074254454e-02 2.696846574192815829e-02 3.596694131961725854e-02 1.020756779350851483e-02 -3.354929253316894788e-02 1.017461620441593387e-03 -4.531831639585087029e-02 -3.371246283163976259e-02 4.156931073781143515e-02 -5.388286851920300047e-02 7.372354388774673278e-03 -4.695046321920194089e-03 5.645526925168122684e-02 -5.218997378863468595e-02 -5.811561068401852569e-03 5.200928016710601454e-02 -3.311667358186290433e-02 -4.563584407475469729e-02 -2.099567868011478072e-02 8.692669794177737552e-03 5.336976988925590248e-02 2.700867314515705345e-02 4.226374181072481417e-02 -5.401716689737626892e-02 2.804701010950139128e-02 -2.267735440614628700e-02 4.034006816466911144e-03 2.738237311332075360e-02 -5.045533902453360614e-02 5.484948711036525398e-02 -1.297364979472336553e-02 4.612938520809473086e-02 3.273186346764950932e-02 -7.683686378649500111e-03 -4.731290248384824315e-02 -8.617643323270631969e-03 5.845723096710411792e-02 -2.576126271905148507e-02 -1.565281300142578463e-02 5.217086625050861015e-02 2.486107329419434686e-02 2.210896091596804489e-02 -1.108174938246212805e-02 -4.292917068964575283e-02 -5.670016126616659810e-03 1.613344739008624540e-03 -2.266790037382111073e-02 -5.043487037125598399e-02 3.883555152681403971e-02 4.145636899814802989e-02 -1.956141660275655982e-03 -7.629889158149114406e-03 5.367473347580465487e-02 1.382696720323827811e-03 1.732748006412777528e-03 2.834918274800039828e-02 -9.243869959587772134e-03 4.963671757566987669e-02 -1.129168536031841669e-02 1.439265040480340770e-03 -1.751649488426016560e-02 -2.071828396506486189e-02 -1.513953061160074921e-02 3.944279605004039242e-03 -8.072601095512284275e-03 1.394658174888871796e-02 -1.734622430361862713e-02 -5.380973459205161402e-02 -3.766516031265007558e-02 4.559580563555988564e-02 -1.242828842733771644e-02 3.056267402338840380e-02 -4.134106958304212265e-02 -2.499763033693118766e-02 2.386414310748493153e-02 7.333985495181989493e-03 1.942485832765347697e-02 2.347032806220346324e-02 3.675522384169776363e-02 4.798035453492331681e-02 -1.937881230881864647e-02 2.904297132308744991e-02 2.883182694658301126e-02 4.932603737808764766e-02 2.683552446046303872e-02 4.581948121136802249e-02 5.751790373499919562e-02 -2.120072778301812164e-02 2.037451769146552891e-02 -3.731839533791132119e-02 -2.416172210824302224e-02 -5.901055425261633042e-02 3.293572278253044383e-02 -5.222980919331474126e-02 -2.999390745458350646e-02 3.560274384567239242e-02 -5.161436477066777551e-02 -5.300033473826707558e-02 4.147582983790883138e-02 5.152222406404673855e-02 -4.354861721045539397e-02 8.769008291273326650e-03 3.445657148603687575e-02 -4.153995470432897234e-03 2.600914661398117007e-03 -5.778573170476798866e-03 5.342209691920244558e-02 -6.009881562606323585e-02 -8.980733123750941210e-03 2.364275512836070195e-02 4.059681026197242693e-02 1.876301711671631359e-02 3.799854445017585014e-02 4.416071184684387113e-02 3.038243135679641500e-03 1.347035442317614726e-02 -2.772645501163041593e-02 5.330629594318795489e-02 5.582079912536257876e-02 1.778604605810059705e-02 2.907551183757547258e-02 3.590679405363331189e-02 1.927353745495294021e-02 -5.392898349246652567e-02 -6.014885883296836738e-02 1.094200263293265696e-03 -2.395674773049455159e-03 -2.688996987859215357e-02 1.178932286456403807e-02 2.163969415944501373e-02 -2.214987215870433887e-02 4.047613819769847743e-02 2.470847473794485910e-02 -3.961180946287917032e-02 1.225189556327629416e-02 -1.515010641887809713e-02 8.850941841497405801e-03 3.291122557957941626e-03 5.485267858036557871e-03 -2.607073315621901907e-02 2.980505506612840701e-03 -3.822316171240548732e-02 1.997781397643419790e-02 5.930060211652726787e-02 5.624375921475119333e-02 5.165051788470106410e-03 -1.578002803900124471e-02 -3.016798243716435970e-02 -9.884809104165346097e-03 3.137787853847602559e-02 3.243221992929509051e-02 -1.065796386886603934e-02 3.307142857239087769e-02 1.189021073700226652e-02 -4.414761542154818641e-02 -4.582750945746463106e-02 4.667752440934786612e-02 4.575860980079025225e-02 -2.382712442027739783e-02 -3.651924946891186435e-02 1.472633951030389958e-02 -4.097654724790891073e-02 -3.448252735128291835e-02 -3.413509660715337984e-02 3.840168644163110580e-03 -2.563930612073797924e-02 6.276509442620201162e-02 -4.456024414416377005e-02 1.259780215646977460e-02 7.977408456473403565e-06 2.238678257066560248e-02 -1.668014917579451611e-02 1.247089949358207508e-02 4.351171914973912119e-02 -9.401568136494693056e-03 3.244952300756783359e-03 -4.422475296700353019e-03 -4.310468001139455135e-02 -4.439318164651909898e-02 -3.684732848369116215e-02 4.789004302873825503e-02 -2.369609994792829313e-02 2.039689150873571014e-02 5.540546062589377790e-02 -2.345274946023280169e-02 -2.983655800507096015e-02 -4.103611468044618404e-02 3.884095065319878581e-03 4.178857831657997735e-02 -3.157427754634011680e-02 -2.301809089621360133e-02 -6.273899441324007342e-02 4.044731307605122644e-02 -3.854148887856219396e-02 -1.662669449527774679e-02 -3.742319508393148354e-03 4.751949931396452775e-02 7.581540868112991542e-03 -1.286349957427502730e-02 -3.888893788208552804e-02 2.735290120547584358e-02 5.304940899237342578e-02 -2.625611472778853137e-02 -2.431439573304962007e-02 4.478072942581844823e-02 -2.611108856960204366e-02 -1.437191856309378776e-02 6.093388205214673309e-02 -2.280831186826792062e-02 -5.002768868604529767e-02 3.597668443042881508e-03 2.197396955023044052e-02 -2.085379524127729117e-02 -4.474850845083280099e-02 -2.789748988799205937e-02 3.983589513157232039e-03 -4.884400066292588632e-02 2.779492607759314823e-02 -2.300491691271821029e-03 -1.522607069725384968e-02 4.098366723231208764e-02 3.468673686536646178e-02 -1.575523235377607884e-02 3.316039767136463087e-03 3.214963517406860261e-02 2.237359610790785880e-02 4.290599075315099792e-02 -4.143623718702975356e-02 2.010045016228719297e-02 -1.169838291448649197e-02 -4.016709553488184356e-03 -4.297060364559857071e-02 2.966607548255453634e-03 2.800396883351728011e-02 5.300198411000400095e-02 3.802619444746165728e-02 -2.260746208909002891e-04 -5.454230960805118988e-02 5.246209458829229760e-03 4.070550020393949586e-03 3.395789228676979882e-02 1.763288684669872194e-02 -2.108757354625608038e-02 -4.392742067976475318e-02 -1.208246161220244419e-02 -1.007602468128824570e-02 -2.839156194798267419e-02 -1.579472704427744428e-02 3.300989939801806522e-02 -2.602284001016701327e-03 5.911542558687133547e-02 -1.952020582201678331e-02 -3.168368866132080519e-03 1.945319826055793904e-03 -5.447660187420003131e-02 2.051104146990196872e-02 -1.413683214019574932e-02 -2.139199252944487539e-02 -1.742038083049674696e-02 -2.445006888346367563e-02 -2.643227962815289378e-02 -3.778745657697409055e-02 1.664990091378806825e-02 4.390565753716232228e-02 -3.973131865035706839e-02 4.015952259845806394e-02 -1.198629667713740953e-03 7.621701266033549180e-03 6.575916680261521818e-03 1.669319096050669859e-02 -4.945491496260485259e-02 5.390472546035339485e-02 -8.861476635068556845e-03 8.122957035991132044e-03 -9.139856525506383222e-03 -1.556557582242284630e-03 -1.822065314087869745e-02 -4.270798308478654208e-03 5.168685544426319250e-02 6.088063507881510267e-02 -3.108618373333894500e-02 2.411757149326832980e-02 -6.469209508936699105e-02 6.144923045787062388e-02 -2.704443106269551964e-02 -6.689979518511239565e-02 -3.624693637379149819e-02 6.048479008358435827e-02 -2.951267359712208063e-02 2.200879017217944808e-02 2.342137595684366195e-03 9.264778222940250885e-03 1.311284544988742910e-02 -3.228145035791130102e-02 -4.178909709449644960e-02 6.060270089623480405e-02 2.032502305727476588e-02 -9.557688023453461343e-03 -1.061687042538184134e-02 -5.713037464360869871e-02 1.418438084254264320e-02 -2.326768146499316736e-02 -2.949218526410909980e-02 3.072182752945381082e-02 -2.504872698257791866e-02 1.963052303576105426e-02 -3.451659353531488783e-02 -2.128381013836325164e-02 6.941994850590859842e-03 -1.505127114270162110e-02 -3.152499102986053986e-02 4.406878752750535699e-02 -6.556707041715965911e-02 -2.201195854284093006e-02 2.302864437051855770e-02 5.521535892543659799e-03 -1.789670708832017884e-02 3.985831209096694222e-02 5.828275066146283018e-02 -3.416536734219283861e-02 -2.951009437974224867e-02 -1.980968511154070771e-02 7.054548169465676847e-04 5.605201405567891010e-02 -1.153894425242128763e-02 -2.200149841160539427e-03 -4.125848083824650014e-02 3.157500380610178833e-04 3.910772870300106840e-02 -2.148687104284914204e-02 2.077846254273796670e-02 4.908900486142116215e-02 -2.156078776531606192e-02 -3.526386115601382043e-02 4.116187625786579991e-03 -3.037337171831885289e-03 1.159263399464357906e-02 5.419904963947003163e-02 -2.331503809769570196e-02 -4.906668150608476525e-02 -3.623859418060846466e-03 -1.108373161267966860e-02 1.055850707285549764e-02 -2.602359403618688047e-02 -1.987702512330170087e-03 3.946371933116273219e-03 2.036447967353171781e-02 1.239158467234940421e-02 -1.543243293188347950e-02 -4.829931137158244986e-02 -5.757563192835330607e-02 4.690215449686612609e-02 1.656942660711058918e-02 3.050070768857278056e-02 -3.295632104558289706e-03 -3.771190321851299737e-02 2.801218461437040078e-02 -6.196923080861127531e-02 4.776312590187491158e-02 3.911729756884011616e-02 -1.258982132641069812e-02 5.203107437525007067e-02 1.181965298015975191e-02 -5.892788017435307557e-02 2.909896076793203230e-03 5.942055155760786467e-02 -4.034074153754534792e-02 -1.788122519072071846e-03 -9.618248869812214691e-03 1.496527271013727359e-02 -2.859999277471187221e-02 3.057110893900746515e-02 -4.559136985102952427e-02 -4.626731541335937781e-02 -2.636807457214335529e-02 8.822927775721016441e-03 3.744442600291318125e-03 7.091143771252414463e-02 -7.241734027371942925e-03 -5.429468766806980901e-02 4.198586585226974505e-02 1.857737920731846251e-02 4.602355369043026334e-02 -2.777900362865944744e-02 1.893923628629556877e-02 -3.211137494091156896e-02 9.293731181372664671e-03 2.754019077599891702e-02 3.956797779391002523e-02 2.010140516672901875e-02 -1.351295721399848465e-02 3.562335707468401724e-02 2.851066125147346669e-03 -5.905595008254219819e-03 -7.214271834826946339e-02 1.886132765534990693e-02 -2.989513039756099694e-02 3.325459605689939230e-02 -6.364112413684176218e-03 2.890678267083666986e-02 4.658658317781292496e-02 -6.858447027466001156e-02 -6.485679735040417171e-02 -5.239159940569668855e-02 -6.896108090177331283e-04 -1.311483708882798735e-02 -1.882095803402080835e-03 1.700376202365197140e-02 1.234253743437670185e-05 1.366887371270215402e-02 5.474074819289787008e-02 2.169954916737375228e-02 3.079880362668425964e-02 -5.536889044526823594e-02 -7.348958434007636306e-03 -1.847051936324203879e-03 -8.741629865733317392e-03 -3.913965265917316444e-02 1.215770441339590092e-02 -3.669170084735366710e-02 1.977840579697676127e-02 -4.450207243759935621e-02 -3.550690086397383094e-02 1.409036460840690230e-02 1.119808635064769436e-02 5.976531467937210886e-03 2.289296188250147454e-02 -5.732063002011431041e-02 5.758529352484319935e-02 -3.681169435713834565e-03 3.847653152079947431e-02 2.243361814110797492e-02 5.583269070270192869e-02 4.827591440966602643e-02 -2.091197731432054008e-02 -3.364100327078898417e-02 8.805483128496419034e-04 3.226725143461509071e-02 3.483943731414466255e-02 4.759634686054646513e-02 -8.036228691556053169e-03 2.151830737249200293e-02 7.329337881709852703e-03 1.931454298219191078e-03 3.867256268701185773e-02 1.781519462422136504e-02 7.785589314719807384e-03 -3.408544912524633097e-02 5.353070705725575945e-02 4.370509751038195723e-02 -2.875274475924629800e-02 2.441900274462653966e-02 -3.257019774200168444e-02 -5.886793980097168588e-02 4.455057043868886762e-02 -2.298404142311432155e-02 -1.706242191122088470e-02 -2.318572773063633241e-02 5.275527589018538278e-03 2.440019843229293203e-02 -1.427045446335776027e-02 -1.482649420047430291e-02 -3.725666822469550499e-02 5.255178535513028992e-02 1.870121339441768032e-02 -1.322572072326672586e-03 4.611700981954261480e-02 5.547972518862979985e-02 -3.823942475690114782e-03 2.030389733227112511e-02 -3.100587971786599936e-02 -4.261379692420882818e-03 -3.306578437171976692e-03 3.525328011715175153e-02 -3.278434059801318967e-02 5.262533447897661115e-02 -7.838182782322392073e-02 1.956076226719147965e-03 2.533391111681988772e-02 -8.669358192833110863e-03 1.221748235156311195e-02 1.451911544952739185e-02 -6.273074599594036238e-02 -3.402159679092754685e-02 -5.733379216711566306e-02 -5.533643725946384151e-02 7.265061342317334636e-02 -6.422368102271733964e-03 -7.751179552263247341e-02 -2.049063136887686182e-02 2.564351044486263762e-02 5.051722661139371878e-02 5.416239738460898456e-02 -5.861844393903799071e-03 1.250334072289367021e-02 1.639315577306967725e-02 5.445168415103309595e-02 -5.257738790916601651e-02 -7.741094544397927879e-02 -1.235156036198920004e-02 -3.919567817295016576e-02 -1.283231714544622037e-02 -3.232785423425261345e-02 3.677555579925437940e-02 1.222150208713861097e-02 3.882552958582475428e-02 -1.887430610141071705e-02 -6.306752093975173667e-02 -1.953908569932536615e-02 5.412598334835180131e-02 1.965366103953246346e-02 2.006151601003017954e-02 6.345694862460260488e-02 6.953888337942210063e-02 -3.642657626241133095e-02 3.095929370881058199e-02 7.333640759159734852e-03 -2.976487979565486941e-02 5.568929111114979263e-02 -1.890215899780216691e-03 4.492835273920999656e-02 4.306562948434653620e-02 7.911906174643407175e-03 3.745632892975203371e-03 -1.994319953742244161e-02 -3.077459387859812767e-02 -2.986339726784236707e-03 -4.375835039247931955e-03 2.330163159889733077e-02 -1.551402756982848269e-02 1.092672411832737661e-03 5.783679587882928352e-02 -5.484954240115082896e-02 3.036316959164609558e-02 -2.098953775376495232e-02 9.800354991573931307e-03 -3.572180590143213263e-02 -6.269654251598240358e-02 -5.556459938000066906e-02 2.963998855734491580e-02 1.166310383344540749e-02 -5.540196922371031646e-02 1.283896996531846708e-03 -2.205950004458330851e-02 1.348062519419881977e-02 6.113529176883961830e-02 -2.049735912195935986e-03 6.966706161578503642e-02 3.429481393897005487e-02 -1.866903849475387567e-02 6.317771726079778050e-02 -2.299552825969551628e-02 -5.947039545724198267e-02 -7.189164436991948327e-03 3.031458438114194992e-02 -3.191431415462719218e-02 -2.114668265203561298e-02 -6.543078281058553602e-02 6.103965592806594870e-02 -1.378956799916823163e-02 8.833481113456589928e-02 -3.302543990099358895e-02 3.204377974244240757e-02 2.258101208979717417e-02 1.159359673572803520e-02 2.696346529801735281e-02 -2.965776852743493008e-02 -3.168410490578499328e-02 2.630275427759126011e-02 -5.455975135094431189e-02 -2.153077317450533337e-02 -2.349132205890692299e-02 3.089258464258828538e-02 -5.825079666303480119e-02 -5.299131404064087725e-02 3.885707852449803851e-02 3.522177950871848567e-02 -5.795968461486075349e-03 -1.968937376095799760e-02 -2.909819049983669234e-02 1.340485867556361586e-03 -9.768613612105027030e-03 -3.016425241142588892e-02 -4.014976243573020742e-02 -4.601451862631730089e-02 -3.854885939507992493e-02 1.085709248067319270e-02 1.186892554509493512e-02 -5.144422552139987781e-02 -4.690808143895885268e-02 -8.350549062306142356e-02 -2.342261258357153028e-02 2.224048284390883756e-02 2.093713439007134289e-02 5.967082519094749895e-04 1.818596916069404462e-02 -5.980104157968737025e-03 3.674836232259390961e-02 7.865982062168036526e-02 -2.763793895506823362e-02 6.568678953036728198e-03 3.894998436385978344e-03 4.986197039024121980e-02 -1.420537648000372820e-02 -2.397657943357823021e-02 -2.403226946210942905e-02 -4.006532225597956437e-02 -7.439920312625100673e-02 -2.640102040539324402e-02 9.158446071070251021e-03 -4.072551113724764277e-02 -8.704397167557507975e-02 6.651770241530807065e-03 -2.523926795933303935e-02 1.104661463720527613e-02 5.315169732479543135e-02 -2.611974195727349152e-02 3.989259066021091926e-02 -2.388566153127757302e-02 2.175881391824462108e-02 3.425877190433718883e-02 -1.092489703539144784e-02 8.950878107132451134e-03 -3.095353591328289106e-02 -3.023935642486684245e-03 7.158914456722120789e-02 5.768463526315033155e-04 -4.654467600781950903e-02 -7.900961390645127105e-03 5.316836158231674769e-02 -3.655220179754545967e-02 2.860480700566440243e-02 2.147713281540273092e-02 -3.313219362146277436e-02 4.015656286928868078e-03 2.082528295956011938e-02 -2.870197960840103341e-02 -4.143577209289085739e-02 6.679440544116450884e-02 -5.221579131934073192e-02 4.277980205725868870e-04 -1.805413497263952047e-02 1.023889395756554486e-02 2.578705569035713227e-02 -3.647409387723585944e-02 1.326672385745214511e-02 6.307505334498261784e-02 6.097179130950323815e-04 -5.234280845125015291e-02 2.818000749059252751e-03 -1.991093610738563224e-02 1.996099014105076272e-02 1.791570318625258090e-02 -8.056044969132947209e-02 -3.116641389359678729e-02 -5.671064224853483715e-02 -2.396682186002186202e-02 -2.457465901636064071e-02 -9.763376250486297328e-03 4.082392364535556567e-02 3.299196003240335850e-03 7.257428098814550088e-02 5.835583389901095874e-02 -5.222359943534099491e-02 -5.316678581886719046e-02 4.802138779856422734e-02 -2.062785399349078078e-02 -1.470500803176858808e-02 -1.093257271165064184e-03 6.418680135756632890e-03 -1.246466189134314353e-02 6.683856310275924917e-02 4.568257768725821760e-02 -2.285064993955424409e-02 -1.956278275619951698e-02 7.629072337741779619e-02 4.271946967378963816e-03 3.118191928528429163e-02 -2.052154102087077551e-03 2.191604664549825013e-02 2.054093416921879203e-02 -9.662479424560178887e-02 -7.263844121987342306e-02 9.260145278039609573e-02 -1.337251352571525165e-02 -2.029349798075878036e-02 -4.848424272067166155e-03 7.711832412873995471e-03 5.849177489504287647e-02 5.474784355759133858e-02 1.923251271725727376e-03 -9.402747889243381896e-02 2.471231335380747254e-02 -3.953140097035497125e-02 2.376064749563049430e-02 -1.313714627597336974e-02 9.202172723958103318e-02 -2.403769016594776986e-02 1.361463238478198383e-02 -4.256747553813536658e-03 -5.275101085151291669e-02 -4.046593511139168903e-02 -1.399329022474244365e-02 -1.347597247941605819e-02 -6.912249707376112197e-03 -9.780286780477572342e-03 5.801596134576110508e-02 1.303079108302792125e-02 -1.101705253009373220e-02 -2.338290598907436912e-03 2.479145590848307393e-02 2.917383410596566685e-03 -1.334558048217593558e-02 1.779920815113674587e-02 4.202430109885535447e-02 -1.101235110388739183e-02 -3.835037475024529602e-02 -8.549200212713235769e-02 -9.541925359184355799e-05 6.504084858156002069e-02 -8.579335721508506152e-03 6.277252395523041928e-02 -9.561241883018280208e-02 -1.896053892472769967e-02 -3.863673985575769715e-02 -1.480630475126945393e-02 -1.184927198507074869e-02 -9.880389702413013009e-02 4.461768542263609694e-02 -6.101620265939061011e-02 -1.519624356473658032e-02 -3.856951151811436468e-02 -4.398794504996819676e-02 4.660740353354184129e-02 1.628270950961150168e-02 4.132365489017148646e-02 4.875328962629400104e-02 8.601231119385781276e-02 -2.283509057032347828e-02 5.085814625552351198e-02 -2.071238408686662189e-02 -5.450228016686442696e-03 -2.728270050914612110e-02 -3.381152561291903003e-02 -4.608211741719501348e-02 -1.041265757158476302e-01 -2.374126512174877524e-02 3.601250362470892474e-02 -4.692335510319227410e-02 3.646866931146648411e-03 3.286837223966290744e-02 -4.436684268845254159e-02 1.685353724326972905e-02 8.991357673871256491e-04 1.652331039076004177e-02 -1.001477601356370595e-01 3.042258274649988024e-03 2.022769374847630669e-02 4.361841682375224016e-02 9.733228205263290758e-03
2.686304697823905727e-02 2.002940279348899844e-02 -5.249611339465549975e-02 -1.030966841241433415e-03 5.532588505472852553e-02 -3.788113799930876296e-02 -4.173028302757009894e-02 -5.574762932997095327e-02 3.275299735505837750e-02 5.278296385903970267e-02 -2.837862221683111821e-02 4.027852488368502404e-02 -3.709486887750355899e-02 -1.234514471544244200e-02 4.752857134781068860e-02 -3.267675155133691056e-02 -3.367785932885011130e-02 -2.089135296890830620e-02 -1.647808380726689063e-03 3.078771078261736960e-02 -1.573561228517164623e-02 2.050156848790411421e-02 2.166769928203804430e-02 3.254287162998245608e-02 5.555242610759722477e-03 4.957416917096851144e-02 -6.130316992923924742e-03 4.633501450378463976e-02 1.339000680723036706e-02 1.247083529654034045e-02 2.515368556252327303e-02 4.884334642471598216e-03 1.944993078466903530e-02 -5.305007279140607629e-02 4.260898034817259955e-02 -3.600260457728908514e-02 4.613600766823365562e-02 2.427061635814076537e-02 4.310797607794192299e-02 -2.209307113399134465e-02 -2.069785405835964862e-02 2.629088068677705101e-02 2.048035500778932344e-02 2.675032296491622330e-02 8.644788138559029306e-03 3.284191633572884628e-02 -2.905539714522556785e-02 -3.941546463943420425e-02 -3.103512518376044804e-02 4.755503114583119195e-02 -1.565472362812479756e-02 -5.475458933646212834e-02 4.744402449902743180e-02 4.626216161834214267e-03 -3.154226362887545265e-02 2.156818919912274063e-02 -4.852816854961502016e-03 4.402654914392793023e-02 -4.896971614470690959e-02 -3.539554773085387684e-02 2.189344288867807464e-02 -1.582260673652662042e-02 -4.503775390513244103e-02 2.027900281881675482e-02 1.996844611529491765e-03 -4.608918534643351855e-02 -4.217452150372089092e-02 2.396238470310372431e-02 8.273122754114797459e-03 3.341009492724179852e-02 1.869840008279491719e-02 2.299398312485908397e-02 3.712864839486593703e-03 -2.205640510887482350e-02 -2.519690206306637783e-03 4.194613743377945819e-02 -4.200878838441510568e-03 -3.414158667427486665e-02 2.365465939574181928e-02 -3.796660781768116527e-02 -1.225436627894220358e-02 2.750800468751746219e-02 -3.378084151183598227e-02 -7.533246695612665945e-03 -3.545169718621724725e-02 4.197202947002159207e-02 -3.629812243916247932e-02 3.972955185858381699e-02 1.777784095042010334e-02 -1.030297540792540593e-02 -3.231959158887889871e-02 -1.100007037673276893e-02 -2.587286462243827342e-02 1.585870890447312748e-02 1.120350311079953108e-02 -5.454290721086643180e-03 3.848580014656517723e-02 -7.695572468029538218e-03 -2.449929871412477589e-02 3.059085618472199425e-02 1.484751788499209975e-02 -4.359980067535255271e-02 1.363514947152466572e-02 -1.220022346754293455e-02 2.872010894940772371e-02 5.868370646046346117e-02 -1.591148917992168260e-02 -4.002486619966235531e-02 1.867372952686608550e-02 6.592312061936720854e-03 1.534718287869310700e-02 -3.856833443215364199e-02 -3.777476086634996150e-02 4.702364190841509112e-02 4.184372966419960121e-02 -4.229512963587495761e-02 -1.859063452451339277e-02 -3.599817765541447889e-02 4.457576071805912504e-02 4.550955068677559057e-03 5.446112214814824437e-02 3.623010543482796386e-03 -3.942637468708663599e-03 2.760290966554749745e-02 1.700320290152548125e-02 5.516615030615386328e-02 -2.202688771724850905e-02 1.049208419509397271e-02 -3.614942648741702180e-02 -9.232344821227717740e-03 -1.468877085340789326e-02 -8.028798810526560983e-03 -5.838545507279898489e-02 3.541907081630515930e-02 1.710776931830330222e-02 3.782225671658826643e-02 4.653483610700396428e-02 -5.499380832434024036e-02 -8.947687200495767082e-04 -3.792191851407519104e-02 -5.162654642571520153e-02 1.413309782053378053e-02 -5.566568897739702926e-03 8.696213259792889838e-03 3.506185269782404607e-02 4.670634756200520848e-02 3.171462805340842517e-03 5.526326330619081573e-02 5.809915999399659949e-03 5.313016054748074396e-02 2.718984175915162976e-02 -4.157063401906814504e-02 -5.130834376318907375e-02 2.571377822475616817e-02 4.556987981846165325e-02 -1.795590901542018850e-02 -2.689157287181126801e-02 -1.335607865772861762e-03 1.514262825045552957e-02 -1.777697998630886969e-02 -5.495571788538472502e-02 1.236065607039744767e-02 -5.575270116552435984e-02 2.879800521361767715e-02 -3.672856073197054011e-02 5.956808412628273632e-03 1.301155591197661332e-02 3.274162628012059623e-03 9.149093916639445406e-03 -2.428150365707173325e-02 -4.981402521134797867e-02 -1.308223670290702481e-02 3.413189028941078008e-04 -2.758420254763733689e-03 5.681722795161379264e-02 1.870033263162079740e-02 -1.219068037289905426e-02 -1.407176855212177724e-02 1.159526203081420737e-02 -2.298117124630230310e-02 -5.442388323404480366e-02 -5.041055045420331227e-02 4.658301800284318783e-02 -1.956423811996653786e-02 2.679406393794138419e-02 1.166677776096024244e-02 2.556335937334171075e-03 2.900146504291395769e-02 1.183118616742134636e-02 -3.664905270519844271e-02 3.701491094686328032e-02 5.664299440684517073e-02 -5.330129747867598522e-02 -1.365848236593045564e-02 3.455143765369760034e-02 -5.053173373395801471e-02 -4.886781409349832267e-02 1.123040996404387967e-02 2.321002864316584063e-02 -5.361846746877078213e-02 -2.757075858799322779e-02 3.013510541789249722e-02 4.128089327085887605e-02 -4.319107155085828015e-02 5.465081269304015998e-02 3.846996794230825994e-02 -3.500883543385603647e-02 1.771427064681976166e-02 -1.753945602855008085e-02 1.836218710709250704e-02 -3.764599562587071097e-02 -3.434288990409680581e-02 -5.566469152033245472e-03 3.500435910268188261e-02 3.355367354351935366e-02 5.327954057514879688e-02 -5.238306166955528087e-02 5.933033466230144652e-03 -2.979792686281136638e-02 -1.113537236610519232e-02 3.243959680047774075e-02 -1.342531132799950396e-03 2.147089689117774244e-02 -5.627949180857257094e-02 -4.916619777036806277e-02 -5.440573964445934337e-03 -5.825960357525777900e-03 2.168597435890462152e-02 -5.466309900418285517e-02 1.615943891919011111e-02 3.565090755575082027e-03 -5.092642242585611843e-03 -4.445275725278260287e-02 1.067219745724612770e-02 4.934311859491297830e-02 2.153797986035002263e-02 4.179738078533169060e-02 4.633029209919747177e-02 -3.638118831248515761e-02 -5.978230018102578640e-03 3.518756231671597151e-02 -3.234898828849117752e-03 -5.150237060281014079e-02 3.438852125528685938e-02 -2.270673140623815506e-02 -5.621141573681918274e-02 -1.283317618169653972e-02 5.728851278512582870e-03 -3.175112319428545493e-02 -5.507594748680107177e-02 -3.000481143822629829e-02 1.316197617339932152e-02 -7.920737379366464201e-03 -1.238083811141543235e-02 5.700600536280464592e-02 -4.429077351481429912e-03 -3.332740221828754679e-02 -3.552975862054066208e-02 -1.260416948426425730e-02 -4.176231860118980593e-02 -5.398707036544074522e-02 5.368764750692596455e-03 -5.573421051112494723e-02 5.682928455670779866e-02 2.373733305766991333e-02 3.350531444530423231e-02 -4.958593420668751250e-02 5.067755744193234990e-02 2.766275431941900287e-02 -3.722286379775671672e-02 1.875673883348957099e-02 -5.556711437569679911e-03 -4.201730589931416265e-02 2.460163913411601497e-02 1.653344582522902478e-02 -3.253075945081009696e-02 5.480017186978453775e-03 5.728913879706339779e-02 -4.546382324313760770e-02 3.757949494264002654e-02 2.574519784523360971e-02 5.027599484893164467e-02 4.424141328095283765e-02 -7.129544458862812142e-03 -2.386795716256729510e-02 -3.527347032582432013e-02 -4.651687004236098461e-02 -4.671898158063635814e-03 -9.808177534420432775e-03 -3.069838665079099860e-02 -3.151505817051247077e-02 6.025127812189102344e-02 -4.201414988497773062e-02 3.765736992334234312e-02 -1.741100118022451820e-02 4.365396647242468509e-02 -5.291344513814639355e-02 -2.397052333478450273e-02 2.775012741320448395e-02 4.336567130629263161e-02 1.863015327700067933e-02 5.051114856380873458e-02 -1.040497919124755595e-02 3.612988533200828939e-02 -5.159610538192006715e-05 3.167004213679908836e-02 6.082732424496929344e-03 5.895712353628378144e-02 -1.976723653701903394e-02 5.455050379960736662e-02 -5.694678615181809206e-02 -2.830017873478160584e-02 -7.986199897361651381e-03 -5.272668264655409193e-02 -3.311530955997097486e-02 6.136542071458490899e-02 -5.093566651172767162e-02 4.031298648847808641e-02 -1.995220358807148209e-02 1.274393670679946702e-02 -2.788506954343113881e-02 -3.692963596135930698e-02 -5.260237169125751844e-02 -1.657551327618076581e-02 6.085413439539354152e-02 3.102029222231536890e-02 4.636620820209913507e-02 -5.548221711138898865e-02 -4.336507931078820155e-02 -4.231022503865926494e-03 5.066556409707039660e-02 1.431314544341111272e-02 -4.600142016878127488e-02 4.644926532609832542e-02 2.653283188437276230e-02 -6.315904089680923761e-02 -3.853234603239684419e-02 5.891365137435466623e-03 -1.766083133891060281e-02 -1.569017065768202671e-02 2.959999716058525632e-02 -1.882598710103766323e-02 5.241146773601251807e-02 2.797126789258778598e-02 -4.449238176146171064e-02 6.296351324247605186e-02 5.519912677608805607e-02 -2.072383504617831759e-02 4.210513818769024558e-02 1.247856068712664690e-02 3.368714122431994140e-02 -1.414334579020484067e-02 5.628719491513055860e-03 2.508988047413934774e-02 3.906948961803695386e-02 -4.330536731599268774e-02 9.756687167887721085e-03 3.083578749063391883e-02 9.654286356143964784e-03 -1.945738601965476058e-02 -4.195273449405419186e-02 -4.917839439567230769e-02 -9.329139738910367102e-03 4.450749041952140050e-02 1.788844869560901607e-02 -4.979706555571173504e-02 -2.495971093694021939e-02 1.186960736376700860e-02 -1.021964371947364780e-02 9.808735368175801328e-03 8.966849823433589370e-03 2.850354069609478333e-02 -4.107907204303434812e-02 -5.832074136039579193e-02 -4.785602933970698608e-02 2.240770971419468738e-02 2.541690412074565711e-02 1.990621062201890917e-02 -5.908083143875506732e-02 -3.754217124027754010e-02 -3.263582304506892212e-02 3.333536368052263804e-02 -9.553336980466184750e-03 4.953753248108690860e-02 -2.746541449775134411e-02 4.270201814004670471e-02 3.507841995086270759e-02 -5.264349035254770048e-02 1.572422227271541573e-02 4.727830364852097372e-02 -9.937029230988918965e-03 2.341351399253412818e-02 6.021025590278969442e-02 -1.699228607630146048e-02 -5.908445102330582392e-03 -5.915164445455065728e-02 -1.422921748835602636e-02 -3.372654232070422531e-02 -1.841181082866792315e-02 6.124606279374559398e-03 3.534198735319929452e-02 3.676414055562311767e-02 2.739822009110521456e-02 1.535082601842075421e-02 8.898425289337369773e-03 1.461539679662968161e-02 4.675826283599988920e-02 6.497567071113984072e-02 -4.429814768954180859e-02 -6.145963676008363297e-02 5.129585305301883474e-02 1.769899521016989746e-02 -3.588452863456553787e-02 -6.013365386278970992e-02 2.336895600945225471e-02 3.220302109369683335e-02 4.425604069600980184e-02 -2.366285147141243203e-02 4.087259814607713086e-03 -1.056437563189580736e-02 3.593142908743538616e-02 -6.520340238536578847e-02 -1.129134670720506779e-02 1.249509373997460641e-02 -1.626877517119766983e-02 6.455877678117538307e-03 2.484162615479309361e-02 -2.427643433015526028e-02 1.388174966303371873e-02 -4.540183888939978291e-02 4.356574000887769235e-03 -5.217275289151172141e-02 -2.038184321910534516e-02 -2.751363051971469909e-02 4.768672052242844267e-02 -3.985458136889558599e-03 1.225449673989976312e-02 1.839941626905702843e-02 3.803636339157395740e-02 3.048613959683472985e-02 2.018117709776603291e-02 7.135753849197449226e-03 4.380459077451100830e-02 2.481400002714485159e-02 9.941473998732198655e-03 3.711350973016268318e-02 2.640720311347184018e-02 2.490212415144708868e-02 -5.570209121527618795e-02 5.422590835358772308e-03 -1.844747116281121591e-02 6.728148862653360839e-03 2.710519295236099580e-02 -8.190586730428557616e-03 4.578425591507773867e-02 6.718954115510687719e-02 1.693040751715017486e-02 3.174078722980861692e-03 1.772330972315668343e-02 -2.258177116290896111e-02 3.395346939300421252e-02 -3.005718023581005829e-02 1.642478460102443985e-02 -4.906433082081904096e-02 -5.084008822478019995e-02 4.849985066346385737e-02 3.965977105732001323e-02 3.132488629808306141e-02 -3.786695089490058758e-02 -1.099311063128939614e-02 -2.792386211757831929e-02 -9.162355966729472147e-04 2.559583744294319924e-02 5.424951343696807898e-02 -6.153641094619551055e-02 9.567473386086304803e-04 -4.676734153392364535e-02 1.050392765125483623e-02 -3.055642038772211216e-02 3.839919394422151855e-02 3.915142004225762723e-02 6.029339930758390032e-02 3.730169846977125780e-02 1.428336757568355805e-02 -3.528592993533610778e-02 3.998393118028431906e-03 -6.259404196227319212e-04 -2.583753229722423120e-02 6.714727899321169813e-02 6.464191673777465452e-02 -2.027900581112330580e-03 -1.478563993351860416e-02 -5.717570979371788820e-02 1.788859492529931358e-02 -5.342745151152025057e-02 1.780764601180810994e-02 -2.634305699373237775e-02 2.877928661632278909e-02 -5.158896569223442308e-02 -8.215739862219363296e-03 -6.686514806740501138e-02 -7.101248932104108069e-02 7.053528537391226538e-02 1.134492918795199957e-02 -3.747986305190589840e-02 -7.185387916485164173e-02 -1.867802831904798871e-02 -4.210503839106233270e-02 -3.022752813543725867e-02 5.028898750322097384e-03 4.921306943890004643e-02 -4.034668799857771271e-02 -4.494931433692229451e-03 4.363360126748314777e-02 7.082107874335616393e-02 4.043298483086653350e-02 6.689665036311416568e-02 -3.066388944910053774e-02 2.541629333643482397e-02 4.281589952780591977e-03 -3.738518588948164939e-02 -2.734549729572084004e-02 1.057303175452583080e-02 -2.187670831762945477e-03 7.423145122920414216e-03 3.177488645345660778e-02 -2.277820308826136037e-02 -2.553014724333301649e-02 -1.708532213032090685e-02 1.993307411339024712e-02 -3.327944353123635929e-02 -4.364451570643396172e-02 3.356398034894720467e-02 5.761723025816650051e-02 2.640942194014448546e-02 1.599555860576018507e-02 4.106474217547997907e-02 -6.598147033989316956e-02 1.627898921699992216e-02 1.861670725010289382e-03 -1.694908338318344004e-02 -1.660712174007012310e-03 7.345115743048795387e-03 -7.191809831215085873e-03 6.622827395665116523e-02 6.166720431792552248e-02 3.977614996970452177e-02 8.126313730650839770e-03 -3.717619905520036516e-02 3.021417633396934407e-02 -5.744182563655672938e-03 -3.971324371266914122e-02 1.700955922090153366e-02 9.083449019253755224e-03 -6.205785264413826718e-02 -5.077888852237495004e-02 3.575447533916145670e-02 6.726932604790371306e-02 6.383148984002001702e-02 -2.687093097458187127e-02 -3.987179441687650761e-02 -5.438831204976271073e-03 1.452840021139785789e-02 6.885784331879128695e-02 -4.520338685192296091e-02 -4.377071873837155846e-02 -4.546409471368423327e-02 1.726493768215171809e-02 -4.493382579497642165e-02 5.946058140101734280e-02 3.639224262264754983e-03 -4.124449440746807277e-02 -9.112586887013105971e-03 -6.001831914999923578e-02 4.436294461121493421e-02 -2.047094408852492137e-02 -2.330278752816524607e-02 -3.087558588623120744e-04 -3.111114246612954604e-02 -5.328989231061047153e-03 5.314161963203819367e-02 -6.287206999157800291e-02 -3.201869741795222712e-02 -4.860338405782510529e-02 -2.585701169735429156e-02 3.193635683489096100e-02 -4.024623622937113093e-02 2.558879456920039319e-02 -1.148395255455607680e-02 1.469435007035138976e-02 -3.897710897409730705e-03 4.170530641446585501e-02 -2.288860087568745857e-02 3.599462667084137729e-02 -1.453500649045052703e-02 4.294203037628992886e-02 -3.986930423199740864e-02 1.928401938004488045e-02 -5.694492885472087623e-02 -3.598758179269843926e-02 -8.616607480930637414e-03 1.963004840662338317e-03 5.953813878924758135e-04 1.639156512409728483e-02 4.625411960528715005e-02 5.295558393655782486e-02 -3.400686406728489070e-02 -2.859499448924808854e-02 1.003661193537366131e-02 5.583661301470433519e-02 6.214617323408912035e-03 2.321548292079885292e-02 2.860885396087518157e-02 -7.639332680700562650e-02 5.956509875405981841e-02 -3.438017041092057691e-02 4.470394314541160929e-02 -3.024695314482520395e-02 -2.587980354141488845e-02 7.101094054944108447e-02 1.731207317753419642e-02 7.805513781502486370e-02 -1.358346330773377471e-02 1.449805847069745614e-02 6.127600346298095642e-03 -1.836211038311971397e-02 -6.232822114043581191e-02 1.758601563521868319e-02 -7.988091799040190899e-03 5.298787219973737084e-02 -1.265952658480043805e-02 6.766727536332664203e-03 8.475249407254451320e-04 7.040504150954625395e-02 -3.200260020404311484e-02 -4.360506290884801767e-02 -6.103641426902331121e-03 1.310039649132510239e-02 6.372811960420309008e-02 3.501251007100362328e-02 -8.072205521042159770e-03 7.715541406519238476e-02 3.122922821866880305e-02 -4.956271610989289311e-02 7.615343584099069918e-02 -1.697501914609279849e-02 1.479350397803349875e-03 -1.503344789862551788e-02 -5.777687677467681360e-02 1.753857985573438472e-02 1.476502584772034648e-04 -4.942048177724633201e-02 1.625007875763305465e-02 1.822477061919038121e-03 1.695168646100992174e-02 -4.002671177741295300e-02 -6.492196028040816969e-02 2.700629215498307964e-02 1.068002940580288496e-02 5.345851339738571378e-02 -3.047885726412186136e-02 -1.551272784312925828e-03 3.564558985440657857e-02 1.491816313874031776e-03 1.010636820472018971e-02 -1.503329841628457154e-02 -7.447417439810367912e-02 -6.086219856177781801e-03 3.375714621887115213e-02 5.675910462751236618e-02 -1.311757915632871157e-03 -4.985059082135841202e-02 1.302074862978009305e-02 -1.801756158862456020e-02 -5.958706472655238284e-02 -1.428185731792384200e-02 -2.212409054340547243e-02 2.227785739615125923e-02 3.475197271045495084e-02 -5.098582736807773935e-02 -2.615754522028046133e-02 5.119461880936526654e-02 -1.348052162617602995e-02 2.110050235644113717e-02 2.288001189736108346e-03 -9.522454885440163538e-03 6.468347868129291703e-03 1.925314822256940853e-02 7.917351237864975536e-04 5.465179727447128794e-02 2.713413440000547088e-04 4.132986065488659239e-02 6.261572683597506350e-02 6.700076115783031028e-02 -3.184204487028781394e-02 -6.823787135761583827e-03 4.585132077669838019e-02 -1.317114508120030081e-03 -4.409500314949675072e-03 -2.984671950545731214e-02 -2.374724808092527895e-02 2.338300051801942697e-02 9.862803505188909650e-03 -5.187439977089464832e-02 3.583704887913660708e-02 2.721862648163543216e-02 5.869298016011528091e-02 7.157693465314195203e-02 -2.297888752350541949e-02 2.249233817371208005e-02 3.300205483500763537e-02 -2.270302633182455163e-02 2.399649477737998346e-02 5.171227464173477895e-02 3.494806469517172665e-02 -2.561141129111768003e-03 -1.875590248062241824e-02 9.000907982878462998e-02 4.144909934327946355e-02 3.650640401874553215e-02 2.787568594678084370e-03 8.679277493156957110e-03 1.745027280544894643e-02 1.049764871336296770e-02 8.567028971952195260e-02 1.604003560592564409e-02 8.430298722289543412e-02 -4.604360417248641590e-02 -2.530600514262401363e-03 -1.760890852174649274e-02 4.044143588036235026e-02 6.565239621991385277e-02 2.060821161839087104e-02 -6.911026818815618408e-03 4.480943411949830923e-02 -4.382728856318641314e-02 -6.704274011661477684e-02 -2.105131756348550126e-02 -4.482099671768172144e-02 -1.728699037750515075e-02 -1.483105156049008971e-02 2.767244051163556331e-02 1.052492935741963093e-02 2.419450428351316990e-02 4.442529843269876766e-02 2.262324217431415166e-02 1.784175583662873238e-02 -3.181288833975410429e-03 -1.998169196243984244e-02 4.479798704990551467e-02 7.329976204790807082e-02 -5.730204985723175853e-03 -3.687579019856670852e-03 -1.413867388571551399e-02 -5.948184782055584291e-02 -2.848165053446161804e-02 1.637231762457466711e-02 -4.469497774912864485e-02 7.451499600769774523e-02 2.782404709182653701e-02 -2.410211413742673406e-02 6.917169160558540864e-02 2.451315753685429782e-02 4.802618492374485619e-03 -1.020563576162575298e-04 -3.107376520098072137e-02 -4.506682176769184929e-03 -2.306928347722171126e-03 -1.985929911319238989e-02 -8.506830953387510552e-02 4.911462813275451443e-03 -3.237332281749076644e-03 9.560287783493260499e-03 -1.559239914404930878e-02 -7.866150605626950898e-02 -2.753910519609411439e-02 4.864063270201239575e-02 3.691478079483097308e-02 -5.497748809375378048e-02 1.380668810471511257e-02 -4.486071584673751583e-02 3.642489473811472839e-02 -4.184550634305971017e-03 -1.449749262211316204e-02 3.764490130261539513e-03 -2.675378452976128266e-02 1.414851533925455887e-02 1.219825675167138680e-03 8.708061313909137846e-02 -3.576812805133058187e-02 -1.629957000776382711e-02 -2.840225404354345187e-02 -3.143323861023683552e-02 -1.701552013045936826e-02 2.255850807415863551e-02 4.610925196412590278e-03 -2.829676345577968044e-02 3.421268514316460480e-02 2.611679933583221577e-03 -9.450794930776960923e-03 4.618591289816437184e-02 -3.140614497682615858e-02 1.155375858896664186e-02 9.181212880421955880e-02 -4.830146451304969529e-03 1.327640445242875625e-02 3.230067156613307400e-02 -3.437585230546678916e-02 -5.174367054146781358e-02 -8.857758375173864496e-02 9.063133395365041700e-02 -1.048882305740132456e-02 -7.266669143732783394e-03 9.326579566866707860e-02 2.874058859287043077e-02 -1.618632614274556625e-02 -5.471367385439659253e-02 -1.716253579237493262e-02 -3.832913652033365787e-02 6.505386526881422327e-02 3.134310693924940040e-03 1.401915568927284209e-02 3.954193600644328489e-03 3.888320683433897813e-03 -2.063810095122969954e-03 2.422977797960484264e-02 1.033681135996493416e-02 2.900188970696288698e-02 -5.407500322403092224e-02 -1.925413200836301880e-02 -6.142207255522839915e-02 4.606617786803641340e-02 -1.900332684700287850e-02 -5.818988257929794258e-04 -1.694810187302970422e-02 -1.364622511126844205e-02 -3.543119851967373168e-02 -5.136020858861680381e-03 -9.793524524364528860e-03 5.787715905007892458e-02 3.715581647379812696e-02 9.061904962971083222e-02 -3.017892035864037752e-03 -6.099240388003571850e-02 -1.034072612601835695e-01 4.432459886540405375e-02 -5.000757709360519748e-03 -4.745939284002099329e-02 4.282270175854725053e-02 -5.135759717943302882e-02 2.398130210225004125e-02 7.865213628689794040e-03 5.761625087210189844e-02 -7.666704340216215496e-02 1.566049262374038728e-02 5.366475984465897409e-02 2.059799980046595966e-02 3.939576965670487513e-02 6.562398462476737304e-02 -6.401712173263451877e-02 7.729879362022351597e-02 6.911394860399104785e-03 5.867010298342197928e-03 2.619956352104440070e-02 -9.912237666564164065e-03 5.123413252718283378e-02 -5.656429272028697802e-02 3.493633656613198690e-02 -1.073297681289111898e-02 3.571778488862369701e-03 1.903153244562192856e-02 1.633159173220367216e-02 2.778300585406380183e-02 3.256327872870481456e-03 -2.727342608637974702e-02 -3.195192187417193047e-02 -2.069696072919711277e-02 -3.319235114853006513e-02 1.685107975966486718e-02 -9.750567150750535927e-02 2.095425992328774425e-02 4.279075226760381545e-02 -2.215109417137505355e-03 3.012745066822681075e-02 7.652820654663057554e-03 4.511854631703281909e-02 2.516467888803538069e-02 -4.742058193643474556e-02 -8.753195320732314044e-03 -5.425277042820931400e-02 -1.579981673645979717e-02 5.707391647953610758e-02 1.235395084359435826e-02 -1.034791803528033703e-02 -1.470391971610057226e-02 -8.846062097703642074e-03 4.901618663466170145e-02 4.877601033880269582e-02 -1.092238883349533861e-02 1.831147725888800440e-02
5.619860685965467895e-02 1.396974829294285285e-02 -4.415054304576972177e-02 2.004007723220074897e-03 3.384057926754449608e-02 -1.117626428455649988e-02 -1.107361347787196200e-02 -3.388579274012801235e-02 -1.387381702570845109e-02 4.356755101597640373e-02 2.566956033024275774e-02 1.713100530202897381e-03 -2.889907481169851078e-02 -2.655036125591359389e-02 4.602905198606446063e-02 1.582168602888883030e-02 -2.454860010852719446e-02 -1.689005879794950107e-02 3.672732323953317030e-02 -8.982922932560080329e-03 -1.027666506605958222e-02 -3.244253972448811474e-02 -2.286163058661990280e-02 4.795459304341141704e-02 -3.480542672065137233e-02 7.634080803781844587e-03 -4.764032443127417388e-02 3.915265484718452246e-03 2.196305447011509537e-02 3.877805485697887605e-02 -2.044207357287182187e-03 -3.279201286273287358e-02 -2.279805210973468929e-02 -2.165047662056545849e-02 3.464419931456100884e-03 9.924480146516825863e-03 4.355428351472068194e-02 4.526544412316668708e-02 4.659913691802131108e-02 9.718891998321045958e-03 3.320098759154591767e-02 5.121440522513031474e-02 1.335696035802609073e-02 8.661170572612470614e-03 -3.760661259885145213e-02 -1.307115161129336796e-02 -5.591162775345046021e-02 -1.426264884662067391e-02 1.242314712312203931e-02 5.580061208197518996e-02 -3.641311186673247546e-02 -2.671430640355642802e-02 4.505351710207900623e-02 -3.841736951570743491e-02 -3.030163339596714592e-02 -2.649929327570811274e-02 -3.600988085772936775e-02 5.353817996874762897e-02 -4.804875258643147816e-03 -3.207354409525420454e-03 4.703076399165179861e-02 1.174437105190470447e-02 -5.199278533012350462e-02 2.288550110160422757e-02 -3.545529215192082251e-02 -1.264027063755565790e-02 -3.205761714049044225e-02 4.930879548847125204e-02 4.613657581539051811e-02 5.109396996223874304e-02 1.858671909416948625e-02 5.046059810855529210e-02 1.214843540666150565e-02 -1.583585713563558095e-02 -4.807672691791559788e-02 1.765271785475263722e-03 3.804163212379750580e-02 -4.545378900666482286e-02 1.774192962902941192e-02 -1.225418098384183953e-02 -1.718146824908808185e-02 1.626411198121046481e-02 -5.338591359256174285e-02 3.278184030136211541e-02 -4.491917961637002105e-02 2.761786932429459787e-02 -1.799643487030137823e-02 5.695945591389717927e-02 -3.949341525576416032e-03 1.882565565505600613e-02 -5.506864913507206888e-02 -1.890813702672682409e-02 -2.101398313031923801e-02 -9.913442093035160912e-03 -3.083905812762626972e-02 -3.144306944006777793e-02 5.650960354605781555e-02 1.009662528351392558e-02 -4.507949368823083863e-02 4.338072215930414283e-02 5.446369662474994516e-02 -4.625853749672614174e-02 8.448533967170488161e-05 -2.001837656181477271e-02 -1.977512109969849219e-02 3.734870130944691058e-02 1.564077211480537424e-02 -3.537843379775849895e-02 9.444808587471018729e-03 1.128374298404687115e-02 -1.926672194226193569e-02 -1.031192033764601057e-02 -5.865755746897643313e-02 1.341184180726557804e-02 1.629282109023367717e-02 -3.951975929651282970e-02 3.930016483866003579e-02 2.472931506503780325e-02 2.947921698329987808e-02 -3.122323971572864981e-02 4.436013743957878397e-02 3.787454268408179531e-02 -3.997150516090794414e-02 -1.306329145773869882e-02 -1.841307075989586858e-02 4.977224147009640803e-02 2.367467577549874080e-02 -1.572226516524008466e-02 -1.323538865664074943e-02 3.084622422120555929e-02 2.171612955940905101e-02 -4.902099568624410618e-03 -4.274455440873994871e-02 4.592220545596123471e-02 1.113830029180079735e-02 2.220371857699686424e-02 5.442667021822596152e-02 -2.618307715255886389e-02 3.291620520441836811e-02 -2.932423146758238782e-03 -2.958722678393273936e-02 4.042579966408783865e-02 2.185363892774682196e-02 1.411326684806386844e-02 1.131263847941607094e-02 5.123207642726623767e-02 -3.497048532078974453e-02 4.403364745170337824e-02 5.121799574873856647e-02 1.382833498572551278e-02 3.815503364857376206e-02 -5.530448588194088189e-02 -4.037043433697083000e-05 -9.463580524296289626e-03 3.687498519951344644e-02 2.789940815854747083e-02 -5.264360759898235875e-02 -3.281178335177052652e-02 -2.807470260196652696e-03 -1.427660505811643131e-02 -1.626164425647271677e-02 3.415287537894771269e-02 -2.150923266407923570e-02 -1.593161790351887291e-02 -1.455733147001744311e-02 -1.666961832360603149e-02 1.625957988479802621e-02 2.922271431203383313e-02 -3.658541396699715315e-02 1.486861839395058060e-02 -5.472702007710263106e-02 2.900477949974639147e-02 2.714557130720267678e-02 -7.498588743863855537e-03 2.726412168341409495e-02 1.795914785616068571e-02 2.626492490371437616e-02 -3.401931069286737858e-02 -8.209235991449046616e-03 3.332163535551958822e-02 -2.511472542513173631e-02 -4.205020175635638957e-02 4.488688982147821804e-02 -5.183813351273622305e-02 2.470500577408556164e-02 1.313374434652358515e-02 -1.844203716269236445e-02 -1.057446595090715327e-02 4.454199549283883314e-02 -3.321126299232521773e-03 3.868319688403153850e-02 4.052609195692320060e-02 -1.332371434063752552e-02 -7.978772422355961264e-03 3.994224514811581250e-02 -4.042286033879519125e-02 -5.095090394762016167e-02 4.754183014471728003e-02 1.290505413964556682e-02 -4.455968677505672132e-02 -4.006897764366110226e-02 1.736748998301002739e-02 1.885428235791290069e-02 -5.315959603147533963e-02 3.294405759951187646e-02 5.634139011877879050e-02 -4.458417095587241530e-02 -1.494058620677007378e-02 -4.085023832283098122e-02 4.997393960863347195e-02 -4.173368724889386927e-02 -8.383191868418925653e-04 -5.754488561677954112e-02 3.420811978854530256e-04 5.984938851101823803e-02 5.451907093949234090e-02 -4.783349231812209640e-02 3.718236343435202956e-02 -5.060579736699891140e-03 1.406854815772527745e-02 3.065027817620016165e-02 1.783148153373306441e-02 4.972831432443213656e-02 -8.088293503449877145e-03 -2.486835684607257776e-02 2.320012387375587973e-02 2.891109943465276430e-02 2.941637533514662554e-03 -5.359611824768654997e-02 -3.416044624696849136e-02 -1.099873492714331311e-02 -3.875856575985805325e-02 -1.249203296555455311e-02 -2.145399737997716327e-02 2.699391405627696999e-02 4.683473816476266260e-02 -2.137870651438741193e-02 6.590384676062556978e-03 -3.256424410191477090e-03 3.142990050478985942e-02 1.967508107687730018e-02 2.001476633214627730e-03 -3.374446986878903987e-02 4.114942370078473327e-02 -2.445128094165977678e-02 -4.822332550848088678e-02 3.908552489342979192e-02 -2.904614924046855853e-02 -4.483204834064650340e-02 -2.223362292238565893e-02 1.733776270962814406e-02 4.005388747724044490e-02 2.890459558039211799e-02 1.845602763080248301e-02 5.087451696638691651e-02 5.159220806735580200e-03 -5.833050355397913916e-02 3.192977677183898855e-02 3.613419090979404225e-02 -4.660624562307597030e-02 -4.482713008781946673e-02 3.185189593241603834e-02 -3.290102867614373011e-02 2.827335008016286858e-02 -2.295766895093553570e-02 3.431571761155556566e-02 -5.682147351886507325e-02 1.458475384401571040e-02 4.571759347622841169e-02 -5.926164158996093459e-03 -1.991721129901272147e-03 3.799060441755571643e-02 -4.407980283348946621e-02 -1.807811052283314276e-02 2.615340091806078043e-02 -3.955822009503179304e-02 1.168205387881096798e-02 4.923834121216670578e-02 -6.022842548709619881e-02 1.864944292614142962e-02 3.540456000177025220e-02 1.823391016353839451e-03 5.872153013042374220e-02 3.367133369211289251e-02 2.638196307122781317e-02 -3.288832375314816592e-02 -5.219364196932203132e-02 -2.342041894288224638e-02 -1.887592360870892286e-02 -1.937559709274727995e-02 1.478570495619569401e-02 3.944999002681051636e-02 -8.535580928330720532e-03 4.578873435864005276e-02 -4.571307654445440349e-02 -1.790578372467374515e-04 -3.480495625158026157e-02 6.045999576739364417e-03 -9.818767416647798674e-03 1.011673063589590971e-02 2.602353597007712321e-02 2.378193358290184994e-02 -3.174400164129325547e-02 2.027294249013315147e-02 5.250258535656923166e-03 -1.425853225556387646e-02 3.646120129084391703e-02 4.889949530759843399e-02 -8.304987612130594263e-03 4.276487637654384499e-02 -5.387662964997858017e-02 -3.657798961254559583e-02 5.399303237127577385e-03 -5.369730414624978437e-02 -3.711739991533422739e-02 4.545506926437116457e-02 -4.693657744062174758e-02 -2.600379939296994236e-02 -5.281441502165621499e-02 -8.566201066971678921e-03 6.396891240139820391e-03 -6.181845813212216018e-02 -1.904004069554196890e-02 2.825649478555627286e-02 3.979099148574572614e-02 8.976055594493995843e-03 1.167817619789390457e-02 -3.762678216690049787e-02 8.680025935328567269e-03 -2.252324508045189591e-02 4.090969696150534990e-02 -2.503372122807387759e-02 -8.142974669653179134e-03 1.815648655051734991e-02 6.988881440672264043e-03 -4.413111993010311596e-02 -1.693757305041391353e-02 8.946581109807219198e-03 -2.632395434375838644e-02 -4.318908472476670063e-02 5.424275458356418722e-02 6.971261393382431962e-03 1.922740262730556621e-02 4.128867251266349347e-03 2.862433696052111773e-02 3.837908393723161310e-02 2.645121460996062435e-02 2.557262832078254639e-02 9.840638081343009227e-03 -3.515735492322929340e-02 3.217690031533308737e-02 -7.876092140800951963e-03 -6.712526518448792487e-03 -3.315839787853290532e-02 4.211192305248319390e-02 -2.195985926262342125e-02 -1.658109087748343285e-02 5.483167624336408169e-02 1.627781432554195953e-02 -3.817522200390509324e-02 -3.375818479869185929e-02 -5.601859770991630266e-02 -2.609262845001799128e-02 5.118475326716132034e-02 3.929517801528596699e-02 -1.959377134964710582e-02 2.087266347956059573e-02 -7.516532579306510996e-03 1.752143124063670551e-02 -6.194839596981654810e-03 -2.977437364421933589e-04 -2.130201376663184119e-03 -6.303099117405791540e-02 -2.446652805502023270e-02 -3.337486096095183125e-02 4.668693723023021463e-02 2.434907278595482838e-02 -1.371834490058073362e-02 -3.416220015909867541e-02 -4.190614447215276761e-02 -2.052285136299358825e-02 6.197512952556472748e-02 -2.425566605071457008e-02 4.405150608812287427e-02 -3.986254761198786828e-02 4.599235076591967619e-02 9.883822541421460189e-03 -5.195135017488149848e-02 5.563703656341868059e-02 2.800630124266078463e-02 1.741685471944851016e-02 1.603053219758232908e-02 5.030586454421209774e-02 -1.101714289153755098e-02 -3.735698845372450311e-02 -3.450796186663347004e-02 -2.188484245440670134e-02 -5.893819631412387100e-02 -2.840488875404610300e-02 -1.296219719682930802e-02 6.423691747750091482e-03 -3.747904677015098662e-02 4.229929586496421895e-02 4.561948497889161541e-02 -6.534042412020533985e-02 6.127316439394438902e-02 6.644848831600513872e-02 4.518117311659849977e-02 -3.496434431108454838e-02 -2.315023104043402100e-02 5.763021538703254343e-02 4.602895766750254858e-02 -3.286695425114243702e-02 -3.387096847195053551e-02 3.419574608630299856e-02 5.442164040464415181e-02 1.366369670708138077e-02 -4.520208769367087265e-02 2.853400312632932770e-02 1.824311109299953798e-02 7.600617404364348913e-03 -4.234979337684092321e-02 -4.118556513417292314e-02 4.311957220304545035e-02 -4.786234148287366041e-02 -2.387903885649867233e-02 1.178949944885156545e-02 1.538759903076386895e-02 -3.175972097571010122e-02 -3.556013338758568648e-02 6.529188289993822364e-03 -5.183707331055759787e-02 9.005953373556967829e-04 -6.090401573259782153e-02 5.973869927727740864e-02 2.427354684414267938e-02 2.362020303056132364e-02 5.222279527845982011e-03 1.835501754524006615e-02 1.326462820371214317e-02 2.796409624327732962e-02 -8.694385199639919834e-03 8.665952238047579248e-03 6.389109476985223302e-02 -5.908819278479741054e-03 5.701969891517356254e-02 2.935643400843416986e-03 3.266983492285829849e-02 -2.793054699560039086e-02 -2.216647795751387762e-02 -3.870904343943434855e-02 2.448176765068894867e-02 -1.788055190876889494e-02 -2.565779618512409321e-02 6.054919457939726690e-02 4.442796427324241515e-02 1.070570143968747022e-02 5.494682864284725077e-02 4.634561410789343749e-02 -6.350909128496645684e-02 7.000181481907039732e-03 -5.075403455682875320e-02 2.270815141634670298e-02 -4.423219463172659016e-02 -6.009060447298519153e-02 3.080536452633642064e-02 -3.796488656128761772e-03 2.746211961475824789e-02 2.942977439012102459e-02 -2.215985918063372376e-02 -4.281232762414764054e-02 2.624142948594813604e-02 -1.321713586708184391e-03 2.801666764005522267e-02 -3.602826901127038212e-02 -1.775771757909042374e-03 -3.703964818612261872e-02 4.439906326257261893e-02 -6.448809362180879523e-02 -3.963140525914585210e-02 3.824617186179101597e-02 2.887604655523446501e-02 6.611255678281234560e-02 -1.672911583699764060e-02 -6.194323451318925478e-02 1.842594545856592048e-02 6.186079199542264366e-03 -1.030148142473316479e-02 3.332321029627637737e-02 -2.528179510041982363e-03 -2.859344786794178889e-02 1.227110192043799272e-02 -3.279566396968055381e-02 5.918349523408179130e-02 -3.648672390764996776e-02 -1.795915298702432591e-02 -4.311228056011145548e-04 -2.977314932173882878e-02 -2.521888024452028851e-02 6.358104209751376697e-03 -5.229628563276979974e-02 -2.016406671417942872e-02 5.284552830599315715e-02 -3.635237389472957287e-03 -6.801226145430826209e-02 1.490131138327657409e-02 -4.192635471301339734e-02 -2.973755358231559495e-02 -2.786251662891050390e-02 2.642137519753544675e-02 9.119648130255376961e-03 -6.849056425594760023e-02 -1.899484782036015701e-02 6.958963444614056637e-02 2.916504871630945170e-02 3.393932909522377056e-02 3.697414640462576285e-02 -8.701042650107071452e-03 1.556675324005316573e-02 -1.650349403622122096e-02 -2.517781194855191543e-02 -3.692007998062499241e-02 4.689404862205795443e-02 -3.564332632594462147e-02 1.506413155381661206e-02 1.283758489401041689e-02 -7.280526991298264666e-03 3.171407251576886105e-02 6.607089780035727000e-03 5.597588513584061953e-02 -3.910320734066053544e-02 -4.387763652037595524e-02 2.560127318786643499e-02 2.876119731206357860e-02 -3.144902562239446173e-03 4.947599167198690751e-02 -6.392006693813726513e-03 -3.753664748423199589e-03 3.360776453367017753e-03 1.634540031886036818e-02 3.289727852907962935e-02 -2.600763098086736336e-02 -1.435813981825992403e-02 -2.794825561388155841e-02 3.559215020991924466e-02 2.938290823675486496e-02 3.255828187648548977e-02 2.323247334178132895e-02 -3.111722393214754953e-02 3.187137801125351083e-02 5.033413035528876839e-02 -6.273529014716594521e-02 6.958228235931997185e-02 -1.653253746067552196e-02 -4.086256708103353646e-02 -5.480916170379757091e-02 4.952791271560472164e-02 4.074479942105061619e-02 5.596027544272593607e-02 -5.876433459469533604e-02 -1.413621010228716980e-02 -2.044290190927252129e-02 -7.868959866675228135e-03 5.418539435407847271e-02 -6.477597176989208227e-02 -1.648310811990498156e-02 2.194671694159009909e-02 -1.988413207642717329e-03 -6.372641869989137398e-02 3.084685577542180604e-02 2.381014756395233994e-02 7.291880356380653003e-03 4.857963535463390853e-02 5.848851746673519592e-02 1.550607014375536552e-02 -4.255107711745489962e-02 -4.014170813506645619e-02 1.835036919527568630e-02 8.407726236513575133e-03 1.266281610058058935e-02 2.437306924564342642e-02 -5.293083460794318490e-02 -1.781632752406303588e-02 -5.091282016043637004e-02 -3.731639429282287979e-02 5.290402147545771039e-02 -4.870043236323015612e-02 1.465041611365207634e-03 1.393120340820215401e-02 5.001543880661864921e-02 -5.210300212890910110e-02 6.150396685851219208e-02 -5.684738394368887837e-02 -3.433814171365835721e-02 9.312447074618417087e-03 2.145726511112673596e-03 -4.760904292872439325e-02 1.865216985146295539e-03 -3.921483402239609589e-02 -6.069058432354421800e-03 -1.799925252539500212e-02 -4.230512019872299627e-03 -1.096256684048461244e-02 4.455421070541146916e-02 4.878123404864675994e-02 7.356457694033045891e-02 1.854612922515501763e-02 2.154884113642700771e-02 4.659753989830987125e-03 6.186273266144479144e-02 -1.234251538191898263e-02 5.012818943273163186e-03 3.790439360286848580e-03 1.038461425585961682e-02 5.622139010060901720e-02 -3.770605793963458657e-02 3.762666020010385637e-02 -5.111210113826954865e-02 -6.919590683005264094e-03 4.708282350218837703e-02 2.517844549465609455e-02 5.319066920629360318e-02 -3.570035462293447148e-02 -4.872327597190335459e-03 -1.671208172885484122e-02 -5.425103942880708796e-02 -3.202125303815909346e-02 1.088591656703160812e-02 -3.366421846100487586e-02 5.862374485418465203e-02 5.369078284325609282e-03 3.231254553905203025e-02 1.928754833210755484e-02 2.831789960979721327e-02 -1.419683386051756070e-02 -1.539785026631232054e-02 2.461181632507650902e-02 -1.051764258185446284e-02 6.395125241260832261e-02 5.371551382348495329e-02 -7.007811141295559876e-02 2.300574411541278855e-02 -6.990901279371970756e-02 -5.852219298326023257e-03 4.923460437248353139e-02 -5.138682663323679289e-03 -9.528654268350802634e-03 -4.242744770966935114e-02 -6.381823457411532619e-02 4.316872123399496247e-02 3.204911707321101560e-02 -3.338260365762495824e-03 4.343415112419944657e-02 2.608590593508807592e-02 2.190051900739930016e-02 3.758833192928735974e-03 -3.515974532804898994e-02 -6.955407018472601309e-04 3.717828203220917282e-02 3.291419771414986345e-02 2.690159089026575648e-02 1.300061241545736983e-02 2.639758971656597578e-02 6.096924767897683901e-03 -9.425554458451031528e-03 -4.323682762084347236e-02 -5.341717296914045426e-02 -3.473117491574941734e-02 7.689533171430135150e-02 1.372424522265904001e-02 -9.573397060121495439e-04 -1.863958813760660874e-02 -1.276198133219652239e-02 -2.891263707396641951e-03 -6.361593903949311346e-02 -1.772540523085956027e-02 -5.063926323811959035e-02 -1.002931947325487461e-02 -1.479281527561461182e-02 -2.404022667657267770e-02 -3.031964212582280785e-02 -1.778488917768749136e-02 -1.051039162195299215e-03 -5.576613181358055539e-04 3.805508909930009620e-02 1.526457759284074837e-02 4.534236864699657879e-03 4.796334064616879223e-02 7.439015333643420047e-02 4.361562895451203542e-02 2.452894023519985867e-02 -2.640012919867654531e-02 -3.869262388950604412e-03 3.413834700396977534e-02 -7.687294548203510262e-03 -7.901816770745287433e-02 7.724046078619262179e-02 -2.592450365576969701e-02 2.004129344122849640e-02 -6.267825662518188012e-02 -2.611743390814573115e-02 -8.367744132432411441e-02 2.726599928243822815e-02 1.083657090251806746e-02 5.837469857122223188e-02 7.576568908527371582e-02 3.114176072349426894e-02 4.041286867876048988e-02 9.493415726079670403e-04 -2.914457444761603747e-02 -1.145047882677221671e-02 -4.039720236692014022e-02 6.806431060527769195e-02 8.177068274045108665e-02 -4.823206995320779289e-02 1.312444997865534931e-02 2.497159307275057059e-03 2.884009718081427878e-02 1.259373881537249711e-02 7.709624788242921967e-02 4.838944669247899691e-03 -3.362361287711380670e-03 2.609339556726078882e-03 4.902147126549912838e-03 -4.797679056068673842e-02 4.226482228271811331e-03 4.721272777822202449e-02 -1.756521227485933340e-02 -2.430077595727231712e-02 -6.034659399741493929e-02 4.154639936206993428e-02 1.786511230433637451e-02 3.484535116127335935e-02 2.062495027366866712e-02 7.911473555368224442e-02 1.165950111095476541e-02 -5.233973096298749628e-02 1.784407028191384997e-02 -4.150779587009864602e-02 -8.167918597594951702e-02 8.315887028559260097e-03 3.542590206275415127e-02 2.843609226706836010e-02 1.267027418082116580e-02 -3.923190122698572146e-02 -1.344025474777589633e-03 -3.755091038286471113e-03 -3.062480211101314964e-02 -5.563320646395853580e-02 4.118606947987513145e-02 -1.977632669499890250e-02 -3.386200333316714828e-02 2.691084866048010487e-03 -2.912697041593903177e-02 9.503295332598265047e-03 -6.926778146286940649e-03 2.579367552232562921e-02 2.052635505016062178e-02 -8.993541758241602180e-03 5.698832620599155602e-02 8.315714994419791395e-03 3.988160779409767598e-02 3.128572587234890873e-02 -1.557004672020926433e-02 -2.360322467952721045e-03 -1.989896896929922721e-02 -1.845355237457097734e-03 -3.059688095648196993e-02 -2.090436657417927765e-02 5.642406082830692116e-02 -9.277807147461365062e-03 1.748152913561974373e-02 1.885680589851021147e-02 -6.685246962517357727e-02 -2.346235898528200789e-02 -1.334267800348017466e-02 4.655004941078048214e-02 -2.232866131135342186e-02 5.654966875786474577e-03 -1.128418882978342482e-02 -7.017200285434296858e-02 1.488195471272204216e-02 7.031600667539394250e-03 -1.051492842995788201e-03 -7.989363926895531876e-02 -8.612253395372151954e-03 5.287792607399952743e-02 1.766970883568166201e-04 -7.073638753961709880e-02 -1.637612407355150748e-02 -2.948929294453706690e-02 1.808381882877087288e-02 -6.299603043162693705e-02 -4.708171795696313583e-02 -9.480153928846761502e-03 -1.886960048328654646e-02 -8.498740507500650299e-02 -1.047333978063925281e-02 -6.302038546108221402e-03 -7.102623073154417169e-03 2.790901405059710225e-02 -7.145192308493489297e-02 4.052494587485454269e-02 -7.201424709169544636e-02 -3.290566687299936038e-02 6.396439114250009050e-02 6.198945392525025827e-02 -3.797114179187623811e-02 -2.415024563041628936e-02 -4.548722813412895555e-02 2.725515658386123280e-02 4.083662935750559386e-02 -1.041001349010292404e-03 -4.843083012699860024e-02 6.088052127618694305e-03 1.809888833685475984e-02 -2.380848470865540301e-02 4.491103145171461419e-03 -3.163190472925044017e-02 7.388597615463622648e-02 2.896700772571481758e-02 1.473206210552553685e-02 2.819086818622858898e-03 2.526927361527163407e-02 -7.380811466655518190e-03 3.839768256913641425e-04 5.269169853037812025e-03 6.578345987825238994e-02 -1.068180589015770010e-01 -6.887244791437051143e-03 -3.386864880782539805e-02 6.456729931116260424e-02 -1.682038199697288502e-03 -1.646720824574152489e-02 -1.947888352876256043e-03 -1.942635200182082564e-02 -6.775532754741295238e-02 -4.372129047482285064e-02 -4.972458409309250468e-03 7.298864319579882742e-02 3.354372062062849907e-02 -9.849425858296487202e-02 -1.020193965388998224e-02 -4.372092751380913384e-02 -5.204668677866249732e-02 1.789235975815363019e-02 -1.666730571240455060e-03 -1.639759124790193812e-02 1.583963700225930749e-02 -4.000024753367571739e-02 5.056051331723136061e-02 8.218184037685823118e-03 1.803408327490722482e-02 -6.442490777032772176e-02 4.409934862956661067e-02 8.247710909905689100e-03 2.455478135041316325e-03 1.781128216668890346e-02 2.885088452981856427e-02 -1.620777089278259420e-02 2.921013943052558695e-02 4.859323077784361705e-02 -1.730282791785216906e-02 1.196664079909981124e-02 -3.664522448042401015e-02 2.940555818981799296e-02 -4.130361168412795270e-02 5.581831385396415768e-02 8.994951879594651617e-03 -1.727674717915281613e-02 -1.562392156297155374e-02 -1.142669254325712376e-02 3.223290199670689887e-02 3.497643500469465455e-02 -9.832424482518867942e-03 -6.744206932405030774e-02 1.407646015221060767e-02 -1.710081002110632603e-02 -8.493286993357123185e-03 7.822333230238168178e-02 2.197193128325059669e-02 2.943531841315666017e-02 -1.980868413730539276e-02 -1.023407308064833293e-01 -1.571321825305235440e-02 9.449537646692801607e-02 4.891924715901149745e-03 1.183958909485353234e-02 -5.798134593676621679e-02 -1.966320159131989750e-02 2.839084171974255721e-02 1.000559022202586884e-01 2.016007478511130241e-02 -6.216774507086188228e-02 -1.628649329019544664e-02 -3.734838088964159003e-02 6.443461545629967924e-02 8.014759205495149141e-02 1.924501067871329033e-02 1.048340271296477888e-01
-8.549359402187525769e-03 -2.020093864975206627e-02 -3.647681402868655637e-02 2.485531462370860201e-02 4.487473732512965718e-02 -1.809891679440707446e-02 -2.655647302992275582e-02 -4.443826227282613589e-02 4.440007802548998767e-02 3.668601237531681630e-02 -4.284247718198477828e-02 2.954110889125979508e-02 4.022821394585527331e-04 -1.736249567708708641e-02 1.081572172695140568e-02 -5.730051294501405795e-02 -4.155904424813949144e-02 -3.884785948341670098e-02 -4.545749503490923576e-02 5.469238686556691237e-02 -3.700034578666273888e-02 5.076742341741914688e-02 5.407648221451505366e-02 1.271890367761868007e-02 2.765581397912629524e-02 3.885005178576508844e-02 1.594112920108666301e-02 5.563830173503571397e-02 -3.373637790771134154e-02 -3.039121168647167942e-02 1.177965255188306339e-02 2.106628991632204795e-02 3.811020329426346304e-02 -5.102505442909906902e-02 4.906118682232395167e-02 -5.269795306085716530e-02 3.492335819280256715e-02 -2.388042118862166927e-02 2.581098522988983096e-02 -5.251080135089507966e-02 -4.352479995655059858e-02 -2.068046745403336398e-02 3.871874976112961442e-02 4.966595073962171841e-02 2.833514532700108501e-02 5.552596846376980227e-02 6.308602680022328338e-03 -1.573887597438667837e-02 -4.033239557307620460e-02 1.792124121002653878e-02 3.695860481231853789e-02 -3.872520902426261624e-02 3.211945890811466336e-02 2.176277787033323655e-02 1.610706096151566166e-02 3.618229065763367558e-02 4.521319330701591144e-02 1.941679854896317253e-02 -4.107707298898245762e-02 -1.600383583475695204e-02 -3.009444739905264496e-02 -5.003449152635671554e-02 -1.736574031929141379e-02 3.147653575764092215e-02 3.991729461102629800e-02 -3.172980813055151922e-02 1.730890818919025810e-03 -3.214746338535385910e-04 -3.078855191581318651e-02 1.571191043267916934e-02 -2.057978227760792408e-02 3.998460112402532282e-03 2.157568293713256827e-02 -3.784189632915418988e-02 3.659173124751487899e-02 4.005142278768232533e-02 -2.146305046570907288e-02 -2.363262037058436876e-02 -1.470555402309211765e-02 -1.768292235940363208e-02 2.606573386023817995e-02 4.648607412171558428e-02 2.040655126136736025e-02 -4.900920055840736478e-02 -2.151544650971170397e-02 4.746221103293261911e-02 9.415295434902300111e-05 2.920503212376411670e-04 1.522506717262894337e-03 -4.170605763656238911e-03 -8.016546307475141964e-03 -2.568076745200025685e-02 1.294397837203293752e-02 5.226863477250952295e-02 3.424936298338154828e-02 4.331474190626332516e-02 5.186230875920697309e-04 -4.685395553793804402e-02 -7.399861381497754159e-03 1.926250943693667145e-02 -1.679353816277255607e-02 -3.141219891179895807e-02 -6.448247796323977078e-03 -2.306899585041410905e-02 5.841527046117144656e-02 4.056366709417822541e-02 -1.592854356381173675e-02 3.143277608337517390e-03 3.697574601003277006e-02 -2.251728110834329624e-02 1.796144030410401840e-02 -5.843920922530953382e-02 -8.438888124726958220e-03 5.563270477539662695e-02 2.348182646614311447e-02 -3.653738906545154347e-02 -5.555276870147912716e-02 -4.590153264763775776e-02 4.988447363726514899e-02 1.381015598286558293e-03 3.524662600477471153e-02 -4.933479039379692899e-02 3.698867402635105245e-02 5.109738817500237423e-02 4.727271746756397941e-02 2.547675908508264392e-02 -1.556857970816897911e-02 8.532542346853447604e-03 -1.436148036867930695e-02 -4.013686126279651656e-02 -4.997864654263040052e-02 -3.582324693896306311e-02 -2.973630015556582434e-02 2.625768401176971703e-02 -1.015250558778535254e-02 -8.931351349098755679e-03 1.276068232357788733e-02 -3.405030120022090045e-02 -1.422528337518591882e-02 -3.925667330056627907e-02 -1.570636481863122227e-02 1.201103769084392765e-02 -8.133771956944813031e-03 2.412134275241287901e-02 1.722796496604316746e-02 -3.701231531895600620e-03 2.637378550048076475e-02 2.511628009690270238e-02 -4.743247582546904206e-02 3.607375756125148075e-02 -9.875275746448523850e-03 -2.016764423129677880e-02 -5.276826311345536591e-02 3.005062086780050865e-02 7.294846478180429077e-03 -5.475357581729224654e-02 2.682909191807149839e-03 6.494854261544562258e-04 -1.223878079360961497e-02 -3.332743508090324491e-02 -3.775058936331960463e-02 -3.085625384970935511e-02 -4.779362902580663874e-02 4.258469183659287921e-02 -1.576743244449165665e-02 4.871300244355251940e-02 -3.468527842238676440e-02 3.469899593229483145e-03 3.772013544863076634e-02 -4.053710775231494923e-02 -6.769402777619110481e-03 -3.180787510297732740e-02 -4.323713955101135195e-03 -2.458667165357462936e-02 3.241066860478140216e-02 -1.153316202919668979e-02 -2.378936370694309521e-02 2.705801930488981391e-02 5.250261929661963201e-02 -2.836859855010475523e-02 -4.761347493076723003e-02 -3.837645050775589234e-02 1.236569602686952291e-02 1.603045491364877770e-02 3.514422719856383215e-02 2.908624679623632303e-02 3.750269995228884545e-02 4.699279289053726744e-02 -3.255803305541580400e-02 -5.736702488837606972e-02 -1.436377113951382498e-02 2.351749890689831118e-02 -3.392983276509558416e-02 -4.072115643585890593e-02 2.909729709444081741e-02 -3.964871059671715159e-02 -1.816571290919354736e-02 -2.807161951262850119e-02 -9.947239889410670194e-03 -3.515792717954754898e-02 1.780625683389108760e-02 4.746752455858783276e-02 9.790142599645444352e-03 -2.310255480238875350e-02 1.433514789904221341e-02 5.634652387080704705e-03 -1.516971146040594492e-02 4.847660915710946122e-02 -7.430286941132067599e-03 -9.313667610771273267e-03 2.356302741988174076e-02 -5.753268525629665758e-02 4.888367864721985395e-02 8.148566840181940829e-03 1.018832479294108639e-02 -3.668168706681650994e-03 -2.171110113301947392e-02 -4.182870110546813708e-02 -5.605414140863478056e-02 -9.025427171677787366e-03 3.548947420197599845e-02 -3.189719078266832486e-02 -3.193504033266624659e-02 -3.542539493330050526e-02 -5.614770911788005692e-02 -3.806831641700065411e-02 -2.948122822872384363e-02 5.265292152898259220e-02 -2.788866445814843290e-02 1.404782233417697576e-02 3.102135192351041654e-02 1.580445133707896951e-02 -5.538363153982336917e-02 2.741882341038652526e-02 2.652293654170726281e-02 -4.477771198133536669e-03 4.498748709283004188e-02 2.086798954394071884e-02 -4.302000528856866901e-02 -3.522674348379462722e-02 9.495717444387825890e-03 2.268382684431691221e-02 -1.357343851686548808e-02 3.053760984136907539e-02 -3.172602862544949415e-02 -1.149299993661314322e-02 -5.518347152345618595e-02 2.468641439757342584e-02 2.561924928052553355e-03 -5.036617585868664176e-02 -5.315418538019320294e-02 -3.853578471587194160e-02 -4.410102836053394343e-02 -2.425480409772774043e-02 2.639218920979555585e-02 1.873687089959125834e-02 1.777362238633919608e-02 -4.936325941462491734e-02 -1.608709873324033410e-02 -3.182923352866625505e-02 -3.605696494442121869e-02 -3.141385676298980023e-02 -3.195989614167770582e-02 4.571649967219366256e-02 2.459844353856708785e-02 -3.115417607274868078e-03 -1.074647773811223360e-02 1.750902241483856536e-02 -7.371070236980539758e-03 -5.045832468025431873e-03 4.939887409253846317e-04 -4.226272473669391572e-02 -9.245746677471815625e-03 3.421224561015782234e-02 -1.894828343521372596e-02 -2.189393490473380208e-02 3.507450534542895515e-02 1.746605017876171062e-02 -1.372419197951262743e-02 1.568244085306792768e-02 2.552640586050250807e-02 5.481720511749048341e-02 2.987751774080718657e-03 -4.506045687317448284e-02 -5.694646656501158033e-02 -1.418541830974194996e-03 2.057497396192334987e-02 2.896511477097625867e-02 4.324173806485602511e-02 1.123466853485756726e-03 -5.977748514554918208e-02 3.545629732760140901e-02 -5.423796785056797520e-02 2.019261975887065921e-02 7.053312440410815405e-03 5.437978643281442259e-02 -4.319426969576597303e-02 -5.311482612772348844e-02 5.751558046774638000e-02 5.036717634084157680e-02 2.366902967052786008e-02 4.562629993265025080e-02 2.591875570003131495e-03 4.921736888475992250e-02 -4.736590517202633743e-02 6.242406101971570420e-02 -1.144645398686941311e-02 3.460284421349246742e-02 -4.764848662035996163e-02 3.729346721363108186e-02 -2.910667837157181886e-02 -1.942212050678200283e-02 -4.809723066088380378e-02 -3.179905146319165349e-02 7.955865728206766921e-03 2.338766472044052219e-02 -1.068071402012359290e-02 5.461023638287740983e-02 3.595110677242602595e-03 1.012972397225318962e-02 -3.643778867224616719e-02 4.337807102112929691e-02 -5.367339750630335110e-02 -5.484763189908012371e-02 4.080345387296339943e-02 1.877397203761729805e-02 3.538930670777284265e-02 1.376586325844188045e-02 -4.949244396143331198e-02 -1.717657339970526378e-03 2.120016380414526877e-02 4.950921491920320244e-02 -3.989322513561394806e-02 2.920975837538673445e-02 2.179779565590372458e-03 -2.757087144280605598e-02 -1.795862149028651725e-02 2.642146427974357073e-02 3.257923752388273975e-02 1.386972858303071876e-02 -1.159327597009174315e-02 -1.992833371200427445e-03 5.580505564048568456e-02 5.811599971955102445e-02 -5.972640685817073858e-02 3.983882331516740150e-02 4.406283462439891663e-02 -2.219863416584613378e-02 2.825892995221702605e-02 3.138696964661462363e-02 -5.821116188606906446e-03 -3.021514582557802489e-02 3.474782759571803936e-02 1.082152157783990327e-02 9.698859474952057497e-04 -5.899426233811643633e-02 1.868172503448426239e-02 -6.188650473380129767e-03 -1.581027104331185484e-02 -2.242715541120810299e-02 -1.410302828404925123e-02 -3.058583037732283752e-02 -2.369455479274982374e-02 -2.156507622253644660e-02 -1.359289488623310373e-02 -4.548111617894277925e-02 -5.022512101720935651e-02 4.006290592654426774e-02 9.509317389830285877e-03 3.609737323452824609e-02 5.580133240744786227e-02 4.662346937545772119e-02 -1.658720387711427879e-02 -4.168334615571745588e-02 -4.270238006801788111e-02 4.177257817371492730e-03 3.475794103857773876e-02 4.605571801281309330e-02 -1.514572478639157789e-02 -2.934969278036643481e-02 -9.710629135349648292e-03 -1.229107864638192410e-02 1.930289002509405841e-02 1.944147264426348415e-02 4.903966505674138901e-03 1.123614342949801753e-02 2.645046848322096106e-02 -7.122150905615777516e-03 -3.319451485854704731e-02 5.764552867635095584e-02 -7.827004961965372196e-03 3.902723020073887994e-02 7.080558587534969278e-03 3.229421785780027532e-02 2.954646956684912895e-02 -4.479372948307176056e-02 -2.695612857137923840e-02 -5.902823158722602520e-03 -2.022670942216449677e-02 4.214977720281432028e-02 5.596387929029932040e-02 3.249523292238701289e-02 -6.123222012549446591e-02 -1.008091692428584284e-02 6.672691664761365438e-02 -6.014520116446040073e-03 2.063187505041440967e-02 3.158236121174527039e-02 -4.499357310418549555e-02 -2.693760915269800132e-02 1.533283224376947446e-02 -1.002236785390237840e-02 2.615542154487746074e-02 -3.388431929927528813e-02 -3.753471948604881255e-03 2.045721582578036851e-02 6.036487740242773431e-02 7.555863977278335850e-03 -2.312108677752213598e-02 -1.723186208776885872e-02 4.004120666759489883e-02 -1.912062508751596196e-02 1.499013519800463344e-02 -1.548492586139142875e-02 2.029444726998443777e-02 5.422567169113120741e-03 7.165455364525600071e-03 -2.225775613625590593e-02 4.595848607506939493e-02 -4.342702739891725339e-02 -2.645297599575548511e-02 7.932528389202194233e-03 1.747469482338694438e-02 2.078853968770328839e-02 1.123254878701543738e-02 -2.411201321761529889e-02 1.402396629551948791e-02 -1.616530754640979964e-02 6.565538232239181982e-02 4.329170121811396627e-02 3.089627389127250906e-02 3.943078651826679298e-02 5.955876918995288427e-02 -2.263164120411646427e-02 4.085738209666264081e-02 3.155483494706049722e-03 2.338437199075625583e-02 -1.813150831738504594e-03 -5.988733207137719727e-02 6.682678134129083070e-02 1.549192818985070967e-03 6.747982424651016199e-03 1.682158099361363846e-02 3.143564178167541218e-02 -3.684578172915996264e-02 2.677907835911698051e-02 3.466213551121120895e-02 2.002271249100953752e-03 -3.127374501841962882e-04 4.891655293165170053e-03 5.923255560851203166e-02 -1.147206042876546678e-02 2.291450779945056540e-02 -3.757638643491294922e-02 3.316547719803787653e-02 5.943894761490207262e-02 4.147400259327443939e-02 -3.325231181248454286e-03 -1.128614980466430794e-02 -1.381498785112637330e-02 2.607999221610804962e-03 -2.614030459478327781e-02 5.757023719027119096e-02 2.998144573057454770e-02 -4.657150295436433135e-02 2.307007943617351772e-02 -4.322283421036851592e-02 -2.500104566195676323e-02 -1.280472976040432191e-02 6.233988950708285043e-02 7.585752311935148144e-03 4.547190839268346052e-02 1.528250638675840607e-02 5.078403743493491856e-02 -6.764034427215987778e-03 -2.876224300009665516e-02 1.249609631338347362e-02 -5.795010781544684964e-02 4.458161829508239249e-02 4.807184930067726070e-02 1.628910522981923126e-02 -3.148461948419900569e-02 -5.247251529010169002e-02 -3.948877070050436228e-02 1.645750944525991785e-03 4.495727592208761253e-02 -5.430398124092239431e-02 5.966305620238535751e-02 -2.709617648696082889e-02 -3.237079942925277093e-02 -3.629558724229403621e-03 -4.169884928388706974e-02 -3.429801108392215025e-02 -3.734274870560959765e-05 -7.059897158843925734e-03 -4.460393624196958701e-02 6.490547684722364034e-03 1.991267977544558879e-03 -4.525681398974558400e-02 2.446065462275359703e-02 6.886027636868978508e-02 -1.948540043490998991e-02 -1.031592276677595517e-02 1.442901294201187450e-02 3.269380775821290747e-02 -6.624176408996408638e-02 4.757227122801615388e-02 -4.191504819702444179e-02 5.230436581042882671e-02 3.142970673151237321e-02 -4.482184366305190515e-02 -2.894277728944517555e-02 -3.378818864630070418e-02 3.881115640954464763e-02 1.530896346011639993e-02 5.661218697846894660e-02 -6.112577860291775605e-02 -2.655480178827416757e-02 -2.859748860641588356e-02 1.654304536767319325e-02 -1.889939746631149817e-02 -3.564967099638036846e-02 5.449365461949327166e-02 3.504361791037816087e-02 8.591268084675418581e-03 1.487719828141161049e-02 5.064079345802281057e-02 -4.340237893182372075e-02 -3.794087977418941771e-02 -2.052607186213816284e-02 -4.330470985103986731e-02 3.927353536783776029e-03 -3.389669687777508659e-03 1.891264793521366464e-02 3.759639614524050433e-02 -1.113404152525514744e-02 7.065937655247189406e-03 -3.878529692718694910e-02 -4.463072320098934731e-02 3.377440658107733890e-02 -6.143111378497328676e-03 -2.731975653646128224e-02 -3.915253988982189681e-02 2.614040411028310459e-02 -3.965877917033128891e-02 -1.360930216631548416e-02 7.918578070585156545e-03 3.257735969826670158e-02 1.227323444250086673e-02 -6.793460055154880960e-03 -6.803055510388499039e-02 -8.176825465738316381e-03 2.322185282624148264e-02 2.115472890190847870e-03 -1.411003494886062075e-02 2.369264792142269926e-02 -6.503257375370212479e-02 4.084401137560476902e-02 -1.413746746668573077e-02 3.038979425572951865e-02 -2.150722633867209813e-02 -6.058708225448793810e-02 -5.027635173480386049e-02 -5.687021105858217768e-02 4.060311004300708182e-02 3.119016578503661704e-03 2.869124774577611493e-03 -7.607694681213794489e-03 -6.374059827665505551e-02 -4.377466400598768563e-03 3.085639084074642130e-02 -2.236315782767158908e-02 -2.518725030003411518e-03 -1.501060318563082925e-02 3.417201300363385992e-03 3.502287955903196637e-03 -2.447309798017420143e-02 5.476644513406112719e-02 -3.515497520587550911e-02 -1.943066313149661647e-02 -1.064987293865043982e-02 -2.781621312099330848e-02 6.525460498413951892e-03 5.637848396504135939e-02 -3.982719113887804585e-02 4.456947195296210446e-02 1.067478232193293242e-02 5.082417992133997364e-02 -4.421420652121294675e-02 -5.237131981018398885e-02 2.432449716706009887e-02 2.212738815931363998e-02 2.151618478377210000e-02 -3.790752612802541881e-03 -2.244555565939036768e-02 2.220961167659391694e-02 -4.373454313680533168e-02 -2.380535182357799984e-02 -2.588087124979273138e-02 -1.404969254130405444e-02 1.361871502671519948e-02 7.642940995253214020e-02 7.540218499530988716e-02 -2.188365467881934340e-02 2.774669818959779252e-02 -3.175297677072787955e-02 1.349054125282944140e-02 -1.695266408950032999e-02 -5.827454623821572838e-02 3.208334185789046139e-02 -1.039716845562068358e-02 -3.429005957461323494e-03 -5.023306871763389726e-03 4.221675317868045507e-02 2.053962204123228885e-02 -6.812198626988739784e-03 -4.272870115216430981e-02 4.317188221679247456e-02 9.278525548115604260e-03 2.293348079546890170e-02 -4.204214668363696894e-02 -1.800703263454318456e-02 -3.438202654924649680e-03 5.140579119817691514e-03 -1.361958655594216853e-02 -4.616112642114492126e-02 -1.865366133872240970e-02 1.845153722440031480e-02 3.128517784409561020e-02 1.919292005944235255e-02 4.042417464765020452e-02 -1.535577625897108480e-05 7.018160634558921751e-02 -7.520340430341812543e-02 -1.427479169474554993e-03 -4.593132452968141932e-03 -7.120105540248633860e-03 6.884235592981459775e-03 7.849140056764197793e-02 -6.939864616047521605e-03 -5.140564597913720515e-03 -4.839032059801539470e-02 -4.289442666141186564e-03 -1.557072836706528511e-02 2.337320257903697032e-02 -4.339564504734446521e-02 -3.264257349780880224e-02 5.242436452978255917e-02 -1.350499183115516123e-02 1.798571766562693727e-02 -3.231492617043849047e-02 4.599650466834781059e-04 4.414412658453959609e-02 3.311098335958356786e-02 8.720729757113110034e-03 3.909154164135469206e-02 3.437730422002067271e-02 3.013359771235802481e-02 8.435208918790156399e-03 5.482365382093628420e-02 4.444790000395804769e-02 -5.276980428803687562e-02 1.892987570891116467e-02 -3.063334327331995038e-02 6.862868496576515764e-02 -2.215767953422384529e-02 1.030716047830714530e-03 5.421643388769845778e-02 6.819240702211999683e-02 -4.121792044548524409e-02 -2.775896585240514650e-02 6.610696129809395805e-02 -7.640378463695829403e-02 5.104678700931167962e-02 -2.687727293009981727e-02 -2.992099483253193165e-02 -2.344493839541826954e-02 4.091541398666393055e-03 -2.664326938434228437e-02 3.796616583295378544e-02 -1.997541280788171086e-02 -5.295509183385593496e-03 3.251834439534399129e-02 4.992908930672107504e-02 -6.627886678220136496e-02 7.329469336211211217e-02 8.143219648168428804e-03 1.593058887464527534e-02 -2.776913562029251215e-02 -1.206774317587589601e-02 -2.030922159059467529e-03 7.172920090419440675e-02 -1.154842001645216276e-02 -5.206027496024105694e-02 4.576868227791244630e-03 -2.259635688797072967e-02 5.209516969130559283e-02 8.747666555488278067e-03 -4.310345720623013493e-02 6.641626253172427941e-02 6.395460628029973893e-02 -1.026440864977768395e-02 -4.669527215630742134e-02 1.992643456358469262e-02 6.903663699665585352e-02 -2.593145897185299836e-02 -4.383047030131866778e-02 4.888774258996079342e-02 8.186002580589238353e-02 7.300802710064666252e-03 -1.484011163937937715e-02 4.949669345556535066e-02 4.512303408163258894e-02 -2.584117965357683906e-03 5.193811637022711231e-02 3.713979445918379196e-02 -1.613721891621243062e-02 -7.505221311934423545e-02 1.660398789808540873e-02 2.095905803115102883e-02 9.878026739404129758e-03 6.802040295568595463e-02 -1.861575761917065434e-04 -4.399336190478085606e-02 2.631043173728516218e-02 -1.863484677210927934e-02 1.004314798316206445e-02 -7.570934194055262134e-02 -1.168137981835332476e-02 8.352495998100391283e-02 4.942815843731011849e-02 2.187759969985904156e-03 1.325880613105941998e-02 7.167160074950692898e-03 6.566135003206692577e-02 4.012278796280334403e-02 4.712368803016933616e-02 2.362072985304369474e-02 8.642454288166336041e-02 1.400909782064867605e-03 4.330496598983325091e-02 2.054047041085911920e-02 -3.663808039879720008e-02 -1.523900595859787113e-02 -6.855594629153911879e-02 -5.102511646972908432e-02 -3.732452658348727349e-03 -8.312979895047697965e-02 5.588596817161237129e-02 5.522012080811809255e-03 -6.915612668660289786e-02 3.638869901567032272e-02 2.168639448789676932e-02 2.879316943524714428e-02 -7.190532738298353876e-02 -1.049030948653531352e-02 -3.861492925447786856e-02 3.199197965187509235e-02 -3.406773731471096633e-02 -4.210320988895829147e-02 4.264794377219201758e-03 -2.873370014600290512e-02 1.177608324324706281e-02 6.844615278884187692e-02 5.347344605510277044e-02 -1.266865607448095649e-02 1.888254746262430644e-02 8.407370364381622219e-02 -5.360206248373104027e-02 1.835468362509335913e-02 -4.275316253397032883e-03 2.441412813745371529e-02 3.493677660365376858e-02 -4.177940328621107535e-02 1.622190294709554073e-02 -6.409998631985668049e-02 5.758741295023966575e-03 5.517051061014158903e-02 3.945923692971707586e-02 1.440284228853274534e-02 6.404786604504737052e-03 -5.888120303694977659e-02 -7.564913838866888646e-03 -2.257511042900423037e-03 6.677799470404600923e-02 1.770622647808621497e-02 -1.029824655797631668e-02 8.079739513878611556e-02 3.855094383142838865e-02 4.995688817326024433e-03 -2.353235633379306864e-03 -6.473284086851920777e-03 -3.712380416690562197e-03 3.284328726735660092e-02 9.538911636804408428e-03 -2.011572459973794830e-02 1.379031664441449610e-02 2.240930282455966954e-02 1.581089403714619479e-02 -3.541298005472973132e-02 4.406760100376543032e-02 -4.499806991004896145e-02 -2.171408678506047893e-02 6.755917181128147375e-02 5.072200153791443095e-02 -4.418443366000904954e-02 -3.725944069960313021e-02 -3.330596736698254040e-02 -4.560070845944010770e-02 -1.786751427533327108e-02 -3.697813954917503892e-02 -2.542557213755014967e-03 -9.734021913572190807e-03 7.744247521593046859e-04 1.395517213228504583e-02 4.441672744843835202e-02 -1.388766932115169210e-02 8.982953029900502331e-03 -2.819127565932796897e-02 -6.897971123862898374e-03 -2.418700829949586850e-02 3.189957566984050197e-02 -2.044859648070309829e-02 7.563241903978392203e-03 -1.343093624312675406e-02 -2.183207549564159314e-02 -9.366694914624171600e-03 3.615742841823219728e-02 -2.763896072478586388e-02 -2.600441905447845601e-04 3.614070545862527184e-02 4.418837581614173948e-02 1.883306874271115441e-02 8.593318319906195768e-02 8.079063820255354134e-02 3.560100372940654123e-02 -1.727345629452626402e-02 -9.604010929535186647e-02 4.437900198807304825e-02 -1.268808296934699487e-02 -7.842446904428806986e-02 -7.832063998169719321e-02 4.278247724771919863e-02 -3.408512849404406186e-02 -3.122208798489952124e-03 1.919568019053045221e-02 5.020557854247724439e-02 4.088578573512461484e-02 4.224443291384219479e-02 -2.633429679913158045e-02 4.810071332925303783e-02 -1.176828917923633576e-03 -3.476195003274935077e-03 5.724040955434584604e-02 9.628788581424178872e-03 2.334839935699523431e-02 -3.813645329348709818e-03 2.506748210416754469e-02 -3.191156604562532528e-02 2.122812466233277642e-02 5.156255702856873610e-03 5.716085006271935665e-02 6.600243856261557747e-03 -1.148280944488899551e-02 -1.864375786564037574e-02 -8.897082028212103394e-03 -6.387689943947254256e-02 -3.899410460085385444e-02 4.946801561283484944e-02 -4.391603292786015050e-02 2.735905247585490238e-02 5.900031068373146059e-02 1.622199325926609870e-02 1.369155261031366685e-02 3.591526092145247429e-02 1.763037427574394925e-02 2.840399273804715408e-02 -8.950398419348455648e-02 3.214936308509330331e-03 -7.420547342034229665e-02 -9.192656778641318527e-02 8.410760257490166106e-03 1.466662574993236011e-02 2.394390348032088625e-02 -2.272949924018109052e-02 1.489062773640604555e-02 2.213841702036413190e-03 -8.391275544583644275e-02 -5.342391076394197719e-02 -2.811303221445566117e-02
-1.319006168759868751e-02 -4.934905114628664047e-02 2.285051235303808825e-02 4.615913385829115839e-02 -3.654168512938064245e-02 5.221801114140415395e-02 5.421294718689806391e-02 3.774939933534463693e-02 -2.166410353321746723e-02 -1.315640252829062412e-02 2.206969398498006066e-02 -5.047765571443330740e-02 5.716468250316306815e-02 -2.964576927554839897e-02 -4.936930080686647432e-02 2.697909650136808609e-03 -1.212846726898409930e-02 -2.389986775429394847e-02 -2.431969413896280241e-02 -1.306595768568341587e-02 -3.104407054246159300e-02 -6.681155581936743838e-03 -5.635585959233290485e-04 -2.570456913170481982e-03 -1.453998815248443328e-02 -4.344986479465277190e-02 -1.090103085780292150e-02 -1.273149812032358177e-02 -4.278122456108188892e-02 -4.013912737540548115e-02 -5.230810216422528136e-02 -2.567041543510223053e-02 -2.681200818097332142e-02 3.651290435351572244e-02 -3.131968313507853957e-02 2.764325369643404195e-02 -9.815324979418576026e-03 -4.757840423120641982e-02 -1.137340209709953621e-02 -1.801589352126586885e-02 1.532384067097206266e-02 -2.775445659737001483e-02 2.538784452808379860e-02 1.548038218967731292e-02 -1.448613370697246494e-02 -3.757227530768275821e-03 2.267098903399193330e-02 5.235328389586620113e-02 3.885050529644892142e-02 -2.620872273093148228e-02 3.890472693894307665e-02 4.575362529525042049e-02 -2.063991058761671660e-02 -2.121309433011786191e-02 5.093456485206369899e-02 -2.858163100366406181e-02 2.781476344296031009e-02 -2.480894605051392129e-02 3.928192547502704079e-02 5.273420816162550234e-02 -3.070083187379284845e-02 -2.098619678344764219e-02 1.935800005225792389e-02 2.391342054648186791e-02 1.377402414099545246e-02 4.420938130473864303e-02 5.612624478876002826e-02 -1.914510229604069608e-03 -1.611620411048796803e-02 1.996106913022818036e-03 -4.951612196649504000e-02 4.161040583453494250e-03 4.158530595858963425e-02 -2.336993141117556586e-02 4.713763909561297961e-03 -3.557576227379716932e-02 1.672077673776857509e-02 -6.079507058764093905e-03 -5.131955893760709042e-02 5.343889623867235927e-02 4.687172592184658121e-02 1.720898403353486594e-02 3.538416055059684373e-02 -1.939013110167147821e-02 -2.740058208109998061e-03 -6.681287830887573317e-03 5.505014799741294457e-02 -2.444176443503631377e-02 -5.217155790672337035e-02 4.040237651479203218e-02 5.660805251336142527e-03 -3.267237334441227409e-02 5.295858709960649807e-02 2.230266362713361622e-02 -1.987172718479537914e-02 3.075779467553359930e-02 -3.439436617292455228e-02 -3.074628490310155754e-02 -7.092354919255362301e-03 1.907999079670863289e-03 -9.232277178182738851e-04 -1.244533597482224861e-03 -5.703986454369001230e-02 -3.324379878772811686e-02 7.062772529094657990e-03 -1.892657894008890895e-02 4.136664306887251341e-02 5.627916934367409307e-02 2.656131620654386336e-02 -5.430169730637303405e-02 -3.564258535624600932e-02 1.495333724800737736e-02 2.619145468164809157e-02 -1.494492628234553311e-02 -4.839613700063044588e-02 1.420520818299809106e-02 -2.905165862734173082e-03 2.428009982101853384e-02 -1.232101580526086086e-02 -2.961498123261003743e-02 -4.480743552861229939e-02 -2.221867471190393239e-02 3.031510002994888126e-02 -2.957768093410132609e-02 2.635082923513670881e-03 -5.031059980399470166e-02 3.433408987501979093e-02 -4.834923965441945137e-02 5.017830434769535858e-02 9.879642056834671629e-03 -1.627083526420024587e-02 -3.868930508196600365e-02 2.877638002537291975e-02 7.643108596585016651e-03 -5.418711608103493615e-02 -5.225551651245962520e-02 -3.668892116997960612e-02 5.680248491256289362e-02 2.235926631924429683e-02 4.037190543184807773e-02 5.590550097577448585e-02 2.094079003182664975e-02 4.112661317080022749e-02 4.108813295988754388e-02 -5.409944079742834422e-02 -5.522400595369551801e-02 -2.241794945293004715e-02 -4.732259583679569726e-02 -1.879944095298755058e-02 -3.541285575985233386e-02 -5.419495217196618891e-02 2.068612666644015566e-02 1.941488556078076189e-02 -3.948022540088700488e-02 -4.603664637354007438e-02 -1.187732556029279067e-02 1.930647694252659793e-02 -2.793170648306408585e-02 -4.163894887259815547e-02 -2.877978857847891120e-02 3.460558304013731240e-02 -3.247270288773513452e-02 4.832491666387796203e-02 -1.602725352559937824e-02 5.573931293724185970e-02 2.663520712170207999e-02 -4.184584056212289904e-02 2.882261576516161397e-02 -1.133947314122777652e-03 2.131778748649834632e-02 2.203861199272603641e-02 3.007341052242317944e-02 3.338511486703087117e-02 -3.620225234206103648e-02 -4.533403626180366325e-02 -5.857800077725329457e-02 2.438095655651972837e-02 3.733689191060836354e-02 2.598477746601520963e-02 2.456233263612385767e-02 3.067449029150804210e-02 1.008259288715810525e-02 -4.385644020592556480e-02 2.180646968063960911e-02 1.857186370569129802e-02 3.088690963830197783e-02 3.816096203939594450e-02 -1.562837414691127871e-02 -4.164114416133300745e-02 1.901861541398073771e-02 -5.279146367903331249e-02 -3.843394709062705750e-02 4.044421399823932423e-02 -2.741196366539997917e-02 -4.703557195043800258e-03 1.553503826944725025e-02 2.708371572515515940e-02 -2.370279934850173797e-02 -5.553537792300553694e-02 6.969838456224244916e-03 3.206327440706392695e-02 3.041576733983339647e-03 -5.613257563800780336e-02 3.737197450574780699e-02 -5.024940053296680920e-02 -2.741102524012806879e-02 9.159898570920978547e-03 1.945380774130669663e-02 -1.098147943045421626e-02 -1.337731904162169951e-02 3.406492632959207123e-02 6.951784993160829099e-04 6.533865919392020660e-03 -4.805201225561184231e-02 -3.866760265640402372e-03 -4.712377828291372528e-02 3.205445088808032972e-02 -3.552333762236923459e-02 5.756195978364688284e-03 4.704791457708980967e-02 2.682427016741151683e-03 -4.687409398888561785e-02 -1.741800896322317008e-02 4.405494993696535549e-02 4.263610736065252815e-02 -1.768292252231459805e-02 4.390461513347861632e-03 1.723352031925039218e-02 2.219638899138297664e-02 -2.751957361651805392e-02 4.710024678779532042e-02 -4.027552108765221871e-03 4.172543904856872155e-02 -3.743929454111113997e-02 -3.705594665644653535e-02 -1.146604945802021450e-02 -3.116105267854255359e-02 -4.147789234324495561e-02 3.610511019555145279e-02 2.102757116047595728e-02 -5.017771213941580460e-02 5.124406269101226818e-02 5.367246360902301616e-02 1.004775972476535349e-02 -2.131175637267292491e-02 2.662527639570125282e-02 -1.265643612830961995e-02 -1.299939646351270725e-02 4.546772973298855020e-02 1.471839111571988934e-02 -6.844440722712482120e-04 -3.873957559152945568e-02 -1.013065000080846934e-02 4.685421381612227265e-02 -1.037050985836955250e-02 5.043106233817792883e-02 2.861097836559427232e-02 2.239590170888457188e-02 2.210762452020980512e-02 6.750034331753394963e-03 4.788199967745100649e-02 -2.288334234474371370e-02 3.003440645451088686e-02 -2.537539725306251631e-02 -2.436855646361092698e-02 -4.506348871888168905e-02 5.515497941901582185e-02 -5.347239452081933159e-02 -5.722902776366686761e-02 5.048297805768977436e-02 -5.579981110180950304e-02 -6.932679398603603001e-03 5.190553044942495392e-02 -4.170952198344052980e-02 -4.871605909519470534e-02 7.719539973412664581e-04 3.199320245054009665e-02 -4.099677856018358463e-02 5.064776587707531252e-02 -5.053183289263037808e-02 1.228730414441648808e-02 -4.020669838900320023e-03 -9.974103002211080066e-03 -4.795147566116678313e-03 -7.097411321807405894e-03 4.733618347510656216e-02 2.980399852296474958e-02 4.688612306443823430e-02 3.475363476987378131e-02 5.063120473493459145e-02 -8.379198616483559542e-03 -1.987093739369280923e-02 1.880749988833023065e-02 -2.325855370979529324e-02 9.855084280507558220e-03 -5.033188163859371456e-02 1.942663414474788547e-02 6.738310437178395874e-03 1.641137261076021717e-02 5.530160417659002979e-03 2.297921518285270595e-02 1.027186494578333394e-04 -2.346219607916573760e-02 -2.221725499487802943e-02 -3.361466643357744616e-02 1.124889650602993105e-02 6.512456079899308324e-03 -2.038816820713559852e-02 -2.343289874335424683e-02 5.192496592789287713e-03 1.650112153295309539e-02 -1.947291243887298460e-03 -2.900560375067391325e-02 3.532629346350926042e-02 3.386300322811953284e-02 -3.515302291639109400e-02 2.372739787347036625e-02 -9.371402465268471567e-04 6.531972952579918196e-03 -6.055862994921859532e-02 2.258845098755766709e-02 2.905377581844037840e-02 1.198371064264030714e-02 1.842130778298537580e-02 -4.329108213438153351e-03 -5.288726811506785919e-02 -2.501685721129739970e-02 4.863694145792660239e-02 6.190676666374658570e-03 -4.485263290379932349e-02 -3.076508708525125396e-02 1.631446747998524516e-02 2.046907696082043288e-02 -3.083721170271996534e-02 -5.770753511570586580e-02 2.207318048196114935e-02 4.030993666376908591e-02 4.912419551910017501e-02 3.267795579699406261e-02 6.367502312965784075e-03 -1.208692528699269013e-02 4.027657623270850668e-02 -6.155485217955522503e-02 2.671546107672180103e-03 -1.689280565435449582e-03 -9.492846510252356956e-03 -4.281855981077538342e-02 2.099013263883374794e-02 -6.008747978435394904e-02 -5.470482246773305385e-03 -3.915836838398288611e-02 -3.342618093813151670e-02 4.603539013883724967e-02 -2.815499350011687815e-02 -5.425651096304629634e-02 -7.944132220148093781e-03 -4.855235003557115125e-02 -3.977201881597978300e-02 -5.759047106817198614e-02 -1.975477930861139347e-02 4.394129752914641140e-02 1.984258998006730237e-02 -2.425181886557111616e-02 -4.806602405425659807e-02 -3.625621484301928821e-02 3.074852486105062246e-02 3.890627985127274174e-02 3.695659959043141179e-02 3.321445336613185195e-02 2.830341773603544525e-02 2.736812068059392769e-02 -3.992750229058706496e-02 2.713321253421787510e-02 1.622101913029002848e-02 1.911491878844376324e-02 -1.649557587389754304e-02 1.983484506638410333e-02 2.016638406044938756e-02 4.742622831542498557e-02 3.325472112393000612e-02 4.854119160893198559e-02 -5.986023459250620210e-02 6.295616278199134275e-02 -3.953031332968310468e-02 4.133164793343967885e-02 -3.576657580562836447e-02 -5.288202144288534079e-02 1.086198107516739460e-02 4.020965192167974718e-03 -2.330591330897810801e-03 3.772839584674621272e-02 1.683243457063517481e-02 -5.602600508247983224e-02 4.246519982622598555e-02 5.189249983491433377e-02 6.225502000194595847e-02 -2.833810849098609974e-02 2.173443436065125231e-02 -2.073828631541188225e-02 2.611863112178297239e-02 -1.363309473796055736e-02 -2.550548743216339218e-02 -2.399874978296779454e-02 -1.048407761115678453e-02 7.606311131089291480e-03 6.015457543321819055e-03 -7.328072260328886631e-03 -4.909776558102089093e-03 4.622911305646075497e-02 5.640737331355347162e-02 -5.005705392593268188e-02 -4.968968373912056868e-02 3.071811609522376654e-02 2.023207437087794908e-02 -5.878037301891599758e-02 -6.458877833164080283e-03 -8.991568926175795909e-03 6.343360630853707438e-02 -2.932338723860987428e-02 2.801712744197558738e-02 -3.649055394166179217e-02 5.678793637207662365e-02 3.427587065188229809e-02 -3.934653648553798622e-02 5.793345501026877370e-02 -2.990920234959999757e-02 -4.981558007797052406e-02 2.252595504515131006e-02 2.369465487762040939e-02 5.845079035038673598e-02 -4.968084386704504224e-02 5.059589729753736359e-02 4.366329156080274443e-02 4.944311431699583564e-02 -5.334088252359531213e-02 5.966979163079362374e-03 3.452278166743030785e-02 -5.038011985492887174e-02 -7.902587089588538824e-03 -1.105696305523881781e-03 1.950804426195081737e-02 3.032068822463000052e-02 -6.663028973721982218e-02 -1.900060105978251855e-03 3.066952692526704258e-02 -1.244734017753949991e-02 -5.107125914047075388e-02 -5.729866454468163922e-02 1.821873295514260874e-02 2.044068901578378547e-02 5.768508023263022901e-03 3.934015440018282656e-02 -2.647322457549631386e-02 2.391902794051978948e-02 -1.496603886895906885e-02 -1.511026878414419364e-02 3.667248668462701200e-02 1.905062544460634638e-02 -1.314364209246383745e-02 -2.349749468414272149e-03 -2.917479874635427184e-02 4.256614370019629751e-02 3.024211840278037688e-02 3.004726452043596577e-02 4.149422159337261273e-02 -1.995006067810891834e-02 -1.130437687809303891e-02 -3.956386746014748518e-02 2.922687154801036080e-02 -4.232938204684430494e-02 5.866783938574812729e-02 -1.015374027307047039e-02 7.435016561557475888e-03 -2.237346118143548890e-02 4.108288571597423777e-02 6.354891324562712829e-02 5.749323762553708306e-02 -3.331785108517065774e-02 -2.506783733937147877e-03 -1.921686244044401581e-02 -3.270774294578187441e-02 -1.488831135472591487e-02 -7.964913487326247613e-03 1.117486382118116316e-02 4.718177687087864863e-02 -3.307900494759732218e-02 6.404198037596418869e-02 -9.877739570351087503e-03 -1.391016253004839645e-03 -8.248922785906555658e-03 -2.105023453650221171e-02 5.474768736057868818e-02 6.332740716363841060e-02 -6.876578656389539454e-03 3.267090931405134541e-02 -4.762623972358726032e-02 2.614596294526570514e-03 -2.251636379703934041e-04 2.618638011717356121e-02 -5.430259462210396126e-02 1.074425200619621990e-02 1.061478026297164867e-02 -2.738230596278759185e-02 -4.695958452172433600e-02 6.444236605647475635e-02 1.401181493342983607e-02 4.052843063106258137e-02 3.205619392887243402e-02 -7.777825840549573884e-03 2.204090786554118234e-02 -6.569212147354903941e-02 2.635368317847665287e-02 -4.139850219103168721e-02 -4.239254188019358355e-02 -5.464786237961014037e-02 -2.774465795087663333e-02 4.620572554329214891e-04 -3.630919979972480147e-03 6.443778534409099271e-03 4.931941387802469406e-02 4.379997714184496321e-02 -1.566060415492047733e-02 -2.571852224681546797e-02 -1.940701580824304509e-02 6.290505748558100629e-02 -4.449046699848786118e-02 -1.445127141555633751e-02 2.571447221475839373e-02 6.310326068991337078e-02 1.624611071616120436e-02 2.492643960570163630e-02 -5.593016187444089897e-03 -2.641860237014564006e-03 -2.950376276390507049e-02 -3.375887689550968740e-02 1.761572418676378426e-02 -8.606659402135065926e-04 4.498890818844874379e-02 -3.944997281510771031e-02 -5.523632277793939088e-02 -2.201805499378876527e-02 -2.817868442173404250e-02 -3.679679588052572892e-02 6.854341729733544331e-02 -1.819001015264607238e-02 -4.072383326884539828e-02 -2.982902180890140836e-02 -2.129617132407819399e-02 3.139659120368909484e-02 1.152293564947536562e-02 1.780103338167397103e-02 -3.006479727101450065e-03 -3.813666721644751872e-02 -1.732846487279414080e-02 1.340273111291347997e-02 6.427638529216665730e-02 -3.340747546680921526e-02 -5.345538813695444730e-02 -5.357871074490153790e-03 1.673367359366932303e-02 3.590652775859372314e-02 -4.560581113097986888e-02 -7.127794203714968302e-02 -8.504696058612246090e-03 6.861086976594246711e-02 4.277595696047403750e-02 -1.127535480227918538e-02 2.547035600754343071e-02 4.242295064162797391e-02 -2.992321112522273313e-02 -5.724352191810519463e-02 -6.102175850449862923e-03 -2.185570676221271907e-02 5.566711861599875875e-03 -2.601661083512651212e-02 3.474724358054572665e-02 5.729048584461281929e-02 6.181943884152419494e-02 5.708217526592849339e-02 5.546632949488054104e-02 -4.232122564481729382e-02 6.227470168591271726e-02 4.508436836782611645e-02 1.720312056808761744e-02 5.096988899756654118e-02 -1.934084533724225383e-02 6.776845713004500671e-02 -2.883879941123546065e-02 2.541127561509106889e-02 -6.397588882512567077e-02 -2.185129808098790899e-02 1.084012298182117102e-03 3.524826790775089508e-03 3.895053103196812090e-03 8.723128736424393820e-03 -5.399717846076124150e-02 1.481177150894723293e-02 1.020384066114854785e-02 5.716732130848131699e-02 1.117305124858951511e-02 3.001533235837633082e-02 7.585636955778692070e-02 7.957097712629203345e-02 -1.462370951733060059e-02 -6.292657379381483588e-04 -7.884728182837880822e-04 -1.218013445974481732e-02 1.416768278716722812e-02 -4.478974554380913548e-02 -4.375931191337578165e-03 -7.789215284673042805e-02 1.665941665053647519e-02 1.700226073201680649e-02 3.226437479322567803e-02 -6.137514150562342619e-02 2.778033352833375949e-02 -3.545805457043999659e-02 4.319933383351675510e-02 2.443507967670089862e-02 -4.127909207898484804e-03 -3.465417289475518359e-02 -6.278897313395669956e-03 -7.057094141605283789e-03 4.207867909887807144e-03 -2.854128740164002531e-02 -4.918751029656024017e-03 2.636930601280743774e-02 2.730792964228522662e-02 1.255595618303327089e-02 -6.957128769688536440e-02 -1.333486911087211103e-02 -6.805954264548882277e-03 5.003193306098951271e-02 -4.585010729253554546e-02 4.515175934930549390e-02 2.692230417631642087e-02 7.692512324670501729e-03 -3.018265411650597127e-02 -2.852627065779097040e-02 -5.900324419634366685e-02 3.466113544155016712e-02 -4.301765685331712663e-02 6.693325867437490730e-03 6.138821885569863829e-02 -1.210857184964174785e-02 4.960187752102073605e-02 -6.945149364223511534e-02 5.757614750519839814e-02 1.882957414906551510e-02 -6.226334216858808029e-02 2.026908407147480148e-02 4.910996873054759848e-02 -2.743277268228494492e-02 -8.838138669382292157e-04 2.491309912511371211e-02 4.684719755773162318e-03 1.070955309673801703e-02 -7.634313280618637565e-02 -4.157210494992740618e-02 -2.159175771081929193e-02 7.100532282339938432e-03 6.369076321633601601e-02 1.664182490372890719e-02 2.269880879149763914e-02 -5.472333206611929707e-02 4.189396304723974097e-03 4.010244907224910782e-02 2.805956143337437828e-02 5.525552910119847089e-03 -1.566085435581568907e-03 3.558851603642608497e-02 4.405674330672453010e-02 -2.340973168130097357e-02 -2.206370993047642587e-02 1.356898553770858468e-02 -4.050016745294989645e-02 1.150865058054249650e-02 -2.127037305508754431e-02 -3.048930039735223488e-02 -8.661224305002402160e-03 2.920399370826350441e-02 -2.628840105557418011e-02 -2.029260191826233461e-02 3.000219184601130538e-03 -3.200171231056880145e-02 -3.444693396841163463e-02 -4.826612287117010985e-02 -1.723435303954594031e-02 4.609774747755415389e-03 8.655434834720698856e-03 1.299485728020356549e-02 -2.609185638272526822e-02 -1.584195676314321261e-02 -5.481030642485690274e-02 6.528045229560218432e-02 1.507072698943106616e-02 -6.258062741243472504e-02 1.677035619255443262e-03 1.527965676817793529e-02 2.248244729834547942e-02 4.298503999220214256e-02 -2.942686287080277865e-04 -6.703241139668286719e-02 3.518458694082700344e-02 -8.073038613167270172e-02 -5.346319835232680312e-02 -6.773144007536682776e-02 -3.697250685942136961e-02 7.879604568429619468e-03 -1.378411287975233809e-02 -3.815017629940753441e-02 7.157285725001411025e-02 -3.188382627054919122e-02 -5.017286952370877962e-02 -6.458287833335613244e-03 -3.881960823084527890e-02 3.648613113261998941e-02 6.447495744177795911e-03 -6.845237319259947495e-02 -6.038307581972569837e-02 -7.385066795693837061e-02 2.136362419236656485e-02 4.063882685835580599e-03 -5.589974272717928433e-02 -2.020248095701939525e-03 4.006753988012052431e-02 -1.450379595562956668e-02 4.128562242157084866e-02 1.239322055495979159e-02 6.575354292377129373e-02 -3.510749654885290949e-02 -5.799892281735917476e-02 -1.851125150141618228e-02 -9.613893728168293115e-03 1.083047885654543456e-02 3.146680781823768536e-02 4.320878063797829044e-02 4.564909317332300348e-02 3.348937144650693948e-02 1.236723698801383241e-02 2.190005273304646699e-02 -2.731229350583884788e-02 2.740354279821548278e-02 -4.305837169230821576e-02 7.590164367828182782e-03 -7.444660705679061186e-02 -5.021635198078327339e-02 7.353019640370861421e-02 -1.397250996492355917e-03 -1.467308763412037906e-02 -4.780463379340496935e-03 8.982871773651390779e-02 -3.499656166414780861e-02 -2.409271107771442447e-02 -1.322048691366204017e-02 5.073245369887549594e-02 -5.689333030594431045e-02 3.318405329236413098e-02 3.470223650749292704e-03 -1.828329933056505041e-02 7.062850912465572228e-02 -6.000656083005799502e-02 -5.517918711206312721e-02 9.998567568156074142e-03 -2.794659532240125269e-02 3.265778453320074964e-02 -3.850982611837662495e-02 -3.063044751130792557e-03 -1.406433819892120678e-02 1.100347958554450528e-02 -7.417712792915014119e-02 -1.067597150580814648e-02 7.731629216495616852e-02 1.645444267827359322e-02 3.436279407623647059e-02 3.695309776665114260e-02 -1.836876667044678654e-02 -3.213848188046772303e-02 1.926546917196773900e-02 -2.055655723834312262e-02 6.927035945999551747e-02 -2.882557765956046680e-02 3.815005173411888106e-02 -2.295117473625626209e-02 -7.815588936102586121e-03 3.843983907086204362e-03 9.869433477528059134e-03 3.032804762482025837e-02 -1.678156654133006881e-02 3.782102617455153359e-02 3.630359684962318478e-02 -7.751309088202482274e-03 3.596061227954339828e-02 1.094604449249910773e-02 -6.510673852356430036e-02 -9.676124728810485409e-03 -7.742003621744165606e-03 -4.297418779671682842e-02 2.787146999240344702e-02 5.754718227989530366e-02 -2.251740644509244924e-02 4.857306776167680945e-02 -4.108121871505832946e-03 -1.988853744275099339e-02 3.087232377353572301e-04 -5.555818271646795897e-02 -6.099340007416704373e-02 1.235769063047574556e-02 2.925778716836711577e-02 -1.491871068642217860e-03 1.556003760797810848e-03 -2.048271029035350285e-02 -8.067226566439937574e-02 8.515634324112389061e-03 -2.135972238628318018e-02 -1.048080809472802175e-02 2.146695331627867381e-02 1.060052111594124956e-02 5.033894402627208525e-02 2.841303175886729978e-03 -8.679402203905483767e-03 -4.605957424280591322e-02 -4.339296408804046989e-02 2.509864112358327695e-02 8.273117389844990288e-02 -7.046693832045439199e-02 -4.856444599552787317e-02 -2.045534202553814934e-02 6.498992770918673827e-03 3.592707620963891957e-02 1.148578709396813440e-02 -1.261645871172836428e-02 5.499196886720921634e-02 -1.003893141961292729e-01 5.573577540444515921e-02 -2.832964720229082592e-02 3.699036586026008266e-02 5.137351294838855657e-03 -9.268471911612270742e-02 -5.469984965339691474e-02 -5.641391341031524315e-02 -7.051399254919704131e-03 4.814870770662838667e-02 1.590744232043709780e-02 2.736963373642556374e-02 -2.455318918016367521e-02 -4.643373460660012164e-02 5.799016597117612887e-02 -2.669766251649472594e-02 1.229010861410422331e-02 -7.427109873570276327e-03 -2.285558169418890756e-02 -6.391459545293514712e-03 -2.605934354457199124e-03 -7.224875848371407373e-03 -4.104159387584684765e-02 -8.130250902830907234e-02 -1.437682588344067584e-02 -1.990117413116921849e-02 1.650108906236725376e-02 -4.920914898788387309e-02 9.429941582728139024e-03 -3.018027686691279396e-02 -5.540286559758966084e-02 5.601678717396163000e-03 -1.392049613032641034e-02 1.090436373295878419e-02 -2.149250110721888374e-02 4.398595949616924961e-02 3.828839497795054336e-02 -2.696404856383011195e-02 -8.309455705229903955e-02 -3.486556752234364759e-02 1.092192976260222912e-03 3.990835336510437092e-02 3.224949147860587534e-02 4.775414747574046465e-02 1.553000295686993680e-02 -6.084413085164098317e-02 8.930002318125443775e-03 -2.325249521463032543e-02 -6.686711049427306042e-02 -5.569336434293533505e-02 -1.293958773136593202e-02 -9.676485814580543243e-02 -3.043971830535983913e-02 -3.713801851952810984e-02 3.993637121703381282e-02 -6.612079750961958290e-03 2.277712621346368767e-03 2.567883854191343670e-02 -3.844713096075522141e-02 7.913832329814383948e-02 2.582998036252247623e-02 -4.817434764648260287e-02 7.630033063383458158e-02 -6.350858265129523395e-02 -1.832729372532041628e-02 5.061562905799848328e-02 -3.046278591904090158e-02
1.712940948773809813e-02 5.473114264667312823e-02 -2.090088278950686176e-02 -3.995935891515381422e-02 2.769083847150766858e-02 -5.387446418701348494e-02 -4.848395136234343733e-02 -2.898149943472064921e-02 2.362919066640804464e-02 1.563615304202000192e-02 -2.351347937322066997e-02 4.499235147374611166e-02 -5.686466309598437602e-02 2.357425491184756208e-02 5.113321790837777048e-02 -7.049451255894803646e-05 1.593462364133163209e-02 3.195809271499124721e-02 2.314264088915625114e-02 8.016900876839974308e-03 2.578743539447184152e-02 4.403373849027772055e-03 -2.078340473575749497e-03 2.240677491217733536e-03 1.081335068345912372e-02 4.264573187312729191e-02 1.285929560301994970e-02 1.173911352292034312e-02 5.168486583364356041e-02 3.492633044498944656e-02 4.702694785211047196e-02 1.912145033074124159e-02 1.899742933445069601e-02 -2.709990914660992053e-02 2.803313619598110304e-02 -1.998729132366436345e-02 8.607383253510781512e-03 4.326944495673631236e-02 9.554471608071440566e-03 2.153952275351105061e-02 -1.510239863191099700e-02 3.609601049930168809e-02 -2.177789578833530526e-02 -1.415298122343119219e-02 1.596049690932887719e-02 1.769146654532520934e-03 -1.836349056423625462e-02 -5.606092065650395556e-02 -2.980514914868322152e-02 2.785012090065982007e-02 -4.640828199545017629e-02 -4.247502780764406821e-02 1.547927451732529665e-02 2.127719942516418869e-02 -5.672685589490013280e-02 2.527369635394634967e-02 -3.717109996807031747e-02 1.943266449120794118e-02 -4.035197098690249812e-02 -5.022316700319586630e-02 4.021452784496917787e-02 1.960777523137920489e-02 -1.751435112308462327e-02 -2.842118781440229267e-02 -1.664206470112927772e-02 -4.892246854390645133e-02 -5.672972182811638481e-02 2.033001993053704798e-03 1.413832935924082962e-02 -2.784215691854050219e-03 5.349640067425250056e-02 -4.003538886812793400e-03 -3.463998423999711807e-02 2.308747928887328743e-02 -8.526025111478539517e-03 3.811396614681636374e-02 -1.732772822962815387e-02 8.387073568042363245e-03 5.564742274577508946e-02 -5.372333264653952195e-02 -5.004715367499690259e-02 -1.793473606656859065e-02 -4.050538847671183995e-02 1.923054614423988853e-02 3.413118268782850719e-03 3.463425550182318985e-03 -5.703125886444471854e-02 3.116052188366117554e-02 4.632523368107499540e-02 -3.968572828682390835e-02 -6.584412245729949834e-03 3.007715296402642749e-02 -5.572065560863073003e-02 -2.846642668178100619e-02 1.338180679551506311e-02 -4.046731121281229443e-02 3.448469298130917016e-02 3.888156032427644154e-02 6.214458330106228771e-03 -1.748182239427356881e-03 3.363502820916268107e-03 3.398318845382349192e-03 4.403155622965566202e-02 2.656754680408304065e-02 -1.553234747841410017e-02 2.858292083698455929e-02 -3.498163752700658019e-02 -5.576913176445674747e-02 -2.618738392131136905e-02 4.088400949142769608e-02 3.335772159151256105e-02 -7.596839114911359270e-03 -2.415496492226494943e-02 1.583247153890102177e-02 5.382041193423750536e-02 -8.219796147691058735e-03 7.014458842834690386e-03 -2.729516766993236865e-02 7.656029811637988548e-03 4.185672617909878129e-02 2.866294493290584208e-02 3.860245267256109947e-02 -2.034775423226356517e-02 1.556959315878140605e-02 -5.026071446190439641e-03 3.865484000503723039e-02 -4.459558282509899774e-02 3.173487113972923990e-02 -5.721960298079296903e-02 -3.785464675613991938e-03 1.214185039716992286e-02 3.178059155749078657e-02 -3.983539483069501591e-02 -1.252900868902870855e-02 5.068371984712317230e-02 5.808507628696209235e-02 4.249163263454786704e-02 -4.517694926959422985e-02 -1.628513118232345624e-02 -3.617363214785296321e-02 -5.304739935767897180e-02 -3.256157363801449878e-02 -2.716882463184399840e-02 -2.673393743922147792e-02 5.219272320962405065e-02 4.762858409940932264e-02 1.424142424552428919e-02 4.668598348398477621e-02 2.225259861550590856e-02 4.740800491549829188e-02 4.870276340540370674e-02 -1.660250621937188475e-02 -2.176133819026259547e-02 3.303341613027803436e-02 5.782525320218656617e-02 1.246423853059573303e-02 -1.184807469890338319e-02 3.057360086050575632e-02 5.536772550942192783e-02 2.218186448237796995e-02 -4.531997248345832896e-02 4.040732233530618805e-02 -3.362978007531546715e-02 1.970782661427664464e-02 -5.316069040424708375e-02 -3.671134262945369153e-02 5.339745330473524149e-02 -3.038981347736331717e-02 -1.112907296567986100e-03 -1.843277244736002754e-02 -3.457644376202429620e-02 -2.145791091349074850e-02 -2.447285410117708629e-02 4.430995482329360552e-02 4.747164682744520192e-02 4.967407370327257821e-02 -2.294544766439460953e-02 -4.062843015761052889e-02 -3.997753190636011561e-02 -3.567862341941682724e-02 -3.269490757308736451e-02 -1.051183065193616976e-02 5.345587651003410462e-02 -1.389888845661543804e-02 -2.521995826101378416e-02 -3.672802827389696351e-02 -3.623250676174647605e-02 1.446575805713103992e-02 3.015395841350690040e-02 -1.151661243648586380e-02 5.467548755827481011e-02 4.786839386157324544e-02 -4.852599169222335251e-02 4.449844184861147939e-02 2.028941603671776447e-03 -1.389598237364577521e-02 -2.196805155164751125e-02 1.556013349225186630e-02 5.278407813164717050e-02 -1.031856688179681562e-02 -5.277754712763394612e-02 -2.758467107652536315e-03 5.350107651141470383e-02 -1.947860320352183885e-02 5.268122317077513633e-02 3.728586728531319699e-02 -5.794188804192977431e-03 -1.247030879743451538e-02 6.168147442473770857e-03 1.515473725954123892e-02 -5.778237637579252545e-02 2.091628281592023460e-03 -1.061287484932533186e-02 5.050243791625748380e-02 6.171630181966624926e-03 4.057024587420518524e-02 -5.007415645975157176e-02 4.168442924557683865e-02 -8.086474732722009548e-04 -3.288684182737833944e-02 -2.831877968013245522e-03 3.056557798850603400e-02 3.968531690068401174e-02 -4.608100337220517873e-02 -2.023727419557014295e-02 1.516257955750765531e-02 -1.780674864564601220e-03 -1.415024733752193870e-02 -3.303269913156559046e-02 4.300648738751289973e-02 -2.945666071076219125e-02 1.739853417205299794e-03 -2.650878117373662787e-02 1.676461859099559817e-02 5.740272640488395389e-02 5.669116782050578028e-03 3.335379215643385908e-02 5.784740823800844922e-02 -3.073892334847602367e-02 -8.406091686438356761e-03 5.936061214931861313e-02 -3.701553585870799579e-02 -5.491669281031918287e-02 -1.567981079554368884e-02 3.288582616434424649e-02 -4.626979887751502679e-02 1.233664224120873190e-02 8.962365261561125104e-03 -4.766392557981032757e-02 -2.393178917722104532e-02 5.620077688072566170e-03 4.546631685169453402e-02 2.199505056777367740e-02 -2.246145631158397854e-02 2.213612690208074593e-02 -3.683094845509748971e-02 -2.101179855227221227e-02 -2.479585403169201965e-02 -3.986930338715535121e-02 -4.948406081022821944e-03 -2.738335377902067352e-02 2.947376921531189367e-02 -5.047625677089381813e-02 2.313506887258329897e-02 4.128582242540813907e-02 5.781587109501353655e-02 -3.282706439508110974e-02 5.211585206764680900e-02 4.296315740777643249e-02 -5.221486969157242836e-02 4.193659093147675959e-02 1.879830213668310865e-02 -5.381556889137523864e-02 3.086950356221403874e-02 4.616225779616841413e-02 -3.048212632958766793e-04 -4.190554753161006285e-02 3.344160172188949398e-02 -3.339434997651843234e-02 5.646117620987757546e-02 -8.996143597988087715e-03 5.267383640644903060e-03 2.315649670226454029e-02 4.069192092320561907e-03 8.200461018849618949e-03 -5.868804966340233215e-02 -4.729288747742999011e-02 -3.116153205381518368e-02 -5.394863449944499456e-02 -5.791482702271700395e-02 2.329689483458412605e-02 3.733011966306790802e-02 -1.890071736784747561e-02 1.103526312861728871e-02 -5.043715574732367431e-03 2.929218611054957774e-02 -1.652724414542537310e-02 -1.479066939259415054e-03 -3.680991578542227444e-02 -1.123926851228985134e-02 -9.946107493949838535e-03 -2.942721477362291761e-03 7.651476828548907372e-03 5.972069090442354983e-03 4.598342777209313975e-02 -3.747916268018505748e-02 -2.744509886380188876e-03 3.029274186365094740e-02 1.309233630098846461e-02 -1.873699431757908790e-02 -3.305725941889587488e-02 1.100696747123285730e-03 3.350147828918772358e-02 -2.622117785705098403e-02 -6.007067816758382417e-02 3.263875784451379658e-02 -5.654094015043736182e-02 -2.078881618677747792e-03 -9.944350157597054568e-03 3.053341072739077303e-02 -2.668666157710357020e-02 -3.581702977336743976e-02 -2.006783109528491663e-02 -6.336434906155740017e-03 8.351955710679630912e-03 4.746395530717441996e-02 5.005154422119018759e-02 -5.564024082664542625e-02 -1.389716254533932514e-02 1.642656756045541427e-02 5.960253300654769215e-02 -9.031093524507049358e-03 -4.198332500347786572e-02 5.806868827614929118e-02 4.649139910460294012e-02 -3.262557121992583353e-02 -6.211807764962406359e-02 -2.492605972697542471e-02 -5.678023527851447372e-02 -3.110026107034126030e-03 3.507220891056130746e-02 -5.559972212167126060e-02 3.323889403456340569e-02 -4.254829329607207750e-03 8.131492407281745369e-03 2.324075287551048349e-02 3.996032581618644275e-02 -4.229435976461056595e-02 4.368919436970641890e-02 1.062394451168526335e-02 6.148129624075107658e-02 2.190638107420175146e-02 -2.369557753806976821e-02 5.932652571989286555e-02 5.427600210145280130e-02 1.659215042143971988e-02 2.072677320727102021e-02 1.697104245128262107e-02 4.034213460370349169e-02 5.174567587551177211e-02 -6.063205635128631615e-02 -1.846631142258861949e-02 4.490296264528337994e-02 5.125016200419516693e-02 3.480856169768468955e-02 -3.757076272821931878e-02 -2.260460692870924077e-02 -1.444630436895396816e-02 -4.409055615866833144e-02 -4.397279936471552159e-02 -4.542221956909924668e-02 2.021017262195241512e-02 -2.418548135330476564e-02 -4.025121007913446541e-02 -1.194602177544658306e-02 6.458155173391643203e-03 -4.742304241239062718e-02 -1.484389012730943404e-02 -5.047699658075071455e-02 -1.081818267909315755e-02 -5.931998489663854041e-02 3.592317234736388393e-02 -3.496247454168082552e-02 5.583478357108950102e-02 -4.848967250467835916e-02 5.601087602940389709e-02 4.429206529509385759e-02 -1.553908923316331403e-02 -3.791690685787473154e-03 1.329180197457403845e-03 -3.535574788558710352e-02 -6.643159442674366824e-03 4.235040860978768473e-02 -5.370041343265417183e-02 -2.270478040298425787e-02 -3.286303603731476064e-02 1.954016741021704501e-02 -2.759845055221061758e-02 1.283016624171587176e-02 -2.726279218499986015e-02 1.198323880486163936e-02 4.065917016502711145e-02 6.167455584482457037e-02 1.817980463207638508e-02 -1.566180403332004256e-02 -1.990726373420589890e-02 1.607456665598375883e-02 1.138501567743264997e-02 -1.488446253924302111e-02 -4.638211513570064670e-02 4.896434243959175286e-02 2.332249084524941687e-02 -6.683579813139976789e-02 -4.915025894721111038e-02 4.580221826630412330e-02 4.138370060142524363e-03 1.087975764200851611e-02 -4.074090946971127558e-02 1.761529491237727452e-02 -2.380005057121939091e-02 3.369995188074644682e-02 -4.595248360838759955e-02 -1.110663778460920827e-02 1.160490985104020191e-02 -3.535059850359058287e-02 3.575176892559939201e-02 5.365364348604079875e-02 -4.719790957135006071e-02 -3.544945533413509930e-02 -1.689845183200669801e-02 3.647096315927336047e-02 -5.194812524603026338e-02 -4.571198042220297325e-02 -2.239211150125220914e-02 4.821772889887870200e-02 -1.847138738413914337e-03 -1.113899406147462329e-02 4.546610294134825064e-02 3.778373883192260013e-03 -1.176842179083788806e-03 -2.788818737103521475e-02 -2.179779681729105204e-02 3.068938778331954317e-02 1.058931664920566285e-02 -1.724993049794716626e-02 3.721188691831956580e-02 3.825308866426672255e-02 4.859762963402371183e-02 -2.065975167504856616e-02 -6.410113593349985039e-02 -1.904505313845431978e-03 -1.633662644639643710e-02 6.113827677698039503e-02 -4.497791805770547102e-02 2.118962801133298518e-02 3.172855791788115054e-02 -1.020268655347889367e-02 -5.365409493958929465e-02 6.868871136806709542e-03 7.870034696999443982e-03 1.402943194409412425e-02 -1.260212951915655466e-02 -1.219641732143178330e-02 -1.715366411944523398e-02 -4.455189596201354629e-02 1.265479693990845429e-02 3.044451312311824073e-02 6.183414774579137907e-02 -6.273633175657626626e-02 1.167618308706757854e-02 -4.705407843424756764e-02 1.112814777587258983e-02 -1.467103967988515369e-02 6.317560753669354545e-02 -3.166788113977684477e-02 -2.686586446454022198e-02 -1.801454752084552177e-02 9.999034743805207057e-03 5.405854181141894754e-03 1.842113181780553888e-02 6.383793711514007541e-02 3.379170620809788389e-02 1.237342756631568813e-02 -3.237122597464371643e-02 -3.351076332157133103e-02 5.049340265167722580e-02 -2.762898954703555884e-02 7.364504444419424888e-03 1.444957303901473183e-03 2.315067695862629837e-02 4.640924940639745179e-03 -1.715119574188640056e-02 -2.845375460062185211e-02 2.919431283783356645e-02 -6.149314078646940518e-02 2.001714495300942545e-02 -7.693074604148571985e-05 -2.219916552735696786e-03 -6.542047126872253815e-02 1.726119571475060246e-02 -4.151910693002121983e-02 -3.038770289886183126e-02 4.151916431772782745e-02 4.198105267583560757e-02 -2.929405966966075123e-02 -3.452069903220178482e-02 -2.952536212202323818e-02 -6.737631526335502441e-02 5.634408645434033948e-03 -5.067375841639314843e-02 3.042450577718656610e-02 -2.022771813337681523e-02 2.386552028388805313e-02 3.863692174947307156e-02 4.235530589799797047e-02 6.832363494593492181e-02 -3.014872131616783048e-03 3.660734509523432684e-03 -3.136401588466465259e-03 -1.288521238335041050e-02 -9.362815245884829884e-03 2.418963992497600093e-02 8.645857021866397429e-03 1.502678077780148641e-02 -1.555555875780343343e-02 6.964155209015204968e-03 1.400897234900542326e-02 -3.782976210360649433e-02 -2.138691234145939299e-02 -3.188821665961255603e-02 -7.923218495892916241e-03 1.160090806570668667e-02 5.554742445296231412e-04 4.750212671456932600e-02 6.409098455686899898e-02 -6.721293327323250855e-02 -2.327760917457290159e-03 -4.128881420411915915e-02 4.791641493810781111e-02 2.929601569122891255e-02 2.332926875569305697e-02 1.566311693652886958e-02 4.453422593215293490e-02 -2.418474900891491586e-02 3.945367739005754826e-02 5.924864576043922804e-02 7.002298956627751869e-02 5.616064664453598171e-02 -8.573493849388975560e-03 -1.280939668662688796e-02 -5.600796346352220761e-02 6.221576268633935772e-03 3.190719748181468363e-02 7.716516604234406954e-03 -1.678068259889305136e-02 -2.647269245944415539e-02 5.043258887445322552e-02 3.896565812956136882e-02 2.815135219335059696e-02 -1.557607818870099421e-02 -1.680871297346577670e-02 1.785339224913077769e-02 2.231736984636347940e-02 3.059882884320153790e-02 -2.807039004148616929e-02 -5.567642833981612666e-02 5.419694350644749942e-02 -6.409747185920748776e-03 -4.674861519460137699e-02 4.931449121480007552e-02 2.902852560706894666e-02 3.717812087105674956e-02 1.549961858325893047e-02 -1.125092828973591266e-02 4.062189133771750005e-02 -7.021838718642235862e-03 -4.137109278888614905e-02 -1.430950702015619004e-02 -2.367547011079360400e-02 -2.375792655674940218e-02 4.745761620361074740e-02 -3.741052198954998576e-02 -5.550435297631438336e-02 -6.056817781312873183e-02 -4.983379587968127244e-02 4.058286383415643517e-02 -1.719198442665829940e-02 8.465979583125017235e-03 -5.385308170268549369e-03 2.923846206853979862e-02 6.139888461651221013e-02 -1.115811014018672481e-03 -1.647296373414462375e-02 -6.560917732174657152e-03 -1.950650782944737859e-03 3.759184729214366805e-02 -6.655234841646558153e-02 -5.907764748166174223e-03 -2.564907653731305845e-02 -1.407232766803021527e-02 -4.301938414018020851e-02 -2.071023719729500959e-02 -2.060076776206094459e-02 1.708368162519975295e-02 1.476926152365229308e-03 1.319700045000646478e-03 1.955581731927141798e-02 -6.421076669749704868e-02 3.987274718408640589e-02 3.058217094572514283e-02 1.711033356059789637e-02 -3.905319121969327151e-02 -6.613835290099781550e-02 -5.497152604659951564e-02 3.198726450111056413e-02 -7.459133113889837401e-03 6.236472186444630417e-02 -1.141583681658944922e-02 -4.456984212495950295e-03 2.954146640952666839e-02 4.773224133308423545e-02 1.875281458234843643e-02 1.721001973180303485e-03 -2.971482691355944398e-03 8.592864222760340093e-03 6.009895150411469211e-03 -2.298124444682043965e-02 -7.534440542415559404e-03 -5.466567049913099996e-03 2.827357869965160461e-02 1.047062476888697101e-02 1.579222764311101956e-03 -1.331871117434241421e-02 4.799440230060107726e-02 -4.952864557375179916e-02 -3.468399942815635767e-02 -1.155087501558002203e-02 2.388680431674588753e-02 3.630820352303026216e-02 1.531882368901489426e-02 -2.649093920214556919e-02 5.201025349938785680e-02 -2.818613454637074883e-02 -2.369570449093141157e-02 2.399386047819857329e-02 -4.424521331844994548e-02 2.043842057195822265e-02 -9.898723436965368300e-03 -4.361228136454490395e-02 2.730321220073513022e-02 -3.359757863321763405e-02 -3.886037178746094140e-02 1.808441521951857298e-02 1.514767023548838640e-03 -1.306547217242385456e-02 -1.868802053250778056e-02 -5.848745068879585007e-02 2.255589944096670837e-02 5.719303190326494382e-03 7.024170985722255622e-02 -4.383305322230657969e-02 -1.967671104374725533e-02 -6.282537159841922181e-02 -7.294619516113595714e-02 2.480165130110040597e-02 -2.670173999146563306e-03 -4.835687242944800013e-02 -5.401979526018060862e-02 -3.562493189576383668e-02 2.479242319683530073e-03 -3.695298935828532361e-02 -1.708324734564362068e-02 2.417949326091950804e-02 2.835421393746630561e-02 -3.932766485888860436e-02 9.532506501608169550e-03 -2.391320051664783813e-02 2.327486286995145235e-03 1.007341935040498987e-02 2.600740544812368479e-02 -3.429838436017582873e-03 1.620718624610042319e-02 6.683521497291065872e-02 -5.072465031414386677e-03 4.149678174278569054e-02 2.092721076128857549e-02 3.564236227766959947e-02 8.018033637971355362e-03 -2.881019090515128320e-02 -3.404411679470108892e-02 -8.503814507869824919e-04 7.139266180184199173e-02 6.672008951742167127e-02 3.420804504799471873e-02 -1.217494528837963219e-02 -2.552457029955808310e-02 3.505151422756488250e-02 -2.183331170984707890e-03 -1.043780822959886447e-03 -1.464351581281427353e-02 -5.166695172026432997e-02 -3.216636963574116478e-03 2.991940339538076005e-02 -3.744062564825327566e-02 1.979846381050516524e-02 2.672664471211738321e-02 2.551344620845914790e-02 5.537542507527825481e-02 -7.175126160431344845e-03 3.254580777018421366e-03 3.117869034903016437e-02 -7.547780649918073813e-03 1.904284314877867715e-02 3.231112918967405517e-02 2.517199318623126059e-03 1.369058719990590318e-02 -8.836203642609665940e-03 -7.586860414331969560e-02 2.264578804166210782e-02 3.041570357131377286e-02 2.525121023285041913e-02 -2.868966157488149135e-02 -1.621388796432143625e-03 3.665635360948547167e-02 2.233365044741884419e-03 -4.091300801045656861e-03 4.851914272207506762e-02 -2.541673079782411776e-02 -1.077119317602140761e-02 -2.020608307678090423e-02 6.079431307014975666e-02 3.236231500257170240e-02 3.577393122855941892e-03 5.616329606902255994e-02 -5.554667993182085817e-02 -4.227977905797531549e-02 -3.032816752342506333e-02 -1.335646681926359533e-02 -6.209574908519222697e-02 -2.762452031277011846e-02 -7.211629600184231437e-02 5.766890358056960680e-02 -1.793774700097854058e-02 4.992212710310710982e-02 -6.974891869934274347e-02 2.410451106499198956e-02 6.114271447909519486e-03 -7.785928798443565724e-03 -8.372487787973202980e-05 8.967030018246038847e-02 3.763699497762396790e-02 -1.434989383952362321e-02 2.568671523503223211e-02 9.962211961503469188e-03 8.869539390662846412e-02 -5.398422613374941927e-03 3.915416331667936206e-02 -1.934091104386703036e-02 -5.411040138528412646e-02 2.877662824903779240e-02 -1.617192581424383574e-02 3.269392350132500902e-02 4.789616635180009296e-03 -1.589868626218813100e-02 4.094641277895588044e-02 -6.582118915034229634e-02 2.430122281638365245e-02 -5.523061164001916981e-04 3.322977133793860501e-03 -4.123561378224622348e-02 1.946875660675632599e-02 2.180372753336505542e-02 -7.472894019179146009e-03 -1.377458679397839704e-02 -5.851094669774383611e-02 -5.460654517448384343e-02 7.255687223466265878e-02 1.551461455904487932e-02 -1.296597253881532144e-02 2.657495019116765458e-02 -2.788797637324775050e-02 5.365416150329674339e-02 -2.961211869870581867e-02 5.077557698222294122e-03 7.617701475289320734e-02 -6.679423077805657187e-04 -1.514301889383452664e-02 -3.622446494960442770e-02 4.618091410216045717e-02 -5.436035658289807559e-02 -3.799590721310001917e-02 7.419231090502091674e-02 -3.336757347492243925e-02 -7.820781253346590842e-03 1.784126817241696653e-02 6.132695794721173058e-03 4.190262503843447672e-02 2.760877026052055774e-02 -3.078842725576428838e-02 -3.546374252168876806e-02 7.400091118013707447e-02 -3.173035221911173903e-02 7.142695740202441995e-03 5.181009534490071261e-02 -1.579211707363949602e-03 2.501396477948655828e-02 1.721389066930513120e-02 -1.013703210105604963e-01 -6.003061495293198629e-02 4.779911633307929592e-02 -5.245329011747037334e-02 8.976863404255238515e-03 1.262902195985415692e-02 -6.166867216494897191e-02 1.533557186916434043e-02 3.549881403212150691e-03 -4.711248704286326999e-02 -8.867171772083048617e-03 -1.137603663459105761e-02 -2.272951013494241279e-02 8.271709631777263150e-02 4.151439727868331403e-02 3.227880437482168186e-02 -1.384927137758903797e-02 -2.199576375525305952e-02 2.456927146338247492e-02 3.509229492885423962e-02 2.267272773211598605e-02 -1.245357161740521384e-02 -5.131808165009726919e-02 -8.195231210397004029e-02 9.952478634102751923e-03 -2.789287318743043434e-02 8.569211725380335848e-03 -3.049883001247033487e-02 6.370979150484974013e-03 -4.236801627053437408e-02 -9.762373114422849552e-02 9.292984324595117071e-03 3.332316857116183334e-02 1.129674850973181981e-02 3.632220637917926709e-02 -2.533454117088162691e-02 -7.660382666023576870e-02 -5.418035062348426634e-02 4.505313892446962537e-02 1.990099810448705056e-02 -2.604691013330977592e-02 3.610269982764335167e-02 -1.035376246816767098e-01 6.129880434850750771e-03 5.969036345273434629e-02 4.023228162856626322e-02 2.550503713188763746e-02 1.708838641079376761e-02 4.246871084277836078e-02 3.366748894411134268e-03 5.760767302610167798e-03 4.213355446412803823e-02 -7.242348545192450748e-02 3.730242161294788916e-02 -2.510400905013059417e-02 4.283546039301674990e-02 5.216876029786988479e-03 -1.795939502101755528e-02 9.884992871413447735e-02 -1.064289698667807843e-02 9.104874106730897337e-03 -5.801922882233065404e-03 -2.382353829149317162e-02 3.406709300620393288e-02 9.969203003344407482e-03 5.588998934383532236e-02 -2.144186098550019456e-03 -4.219429131982384285e-02 -3.223603349861185047e-02 -6.411050633201939401e-03 -3.969671451388232485e-03 1.975716160286334483e-02 -3.251930288499301630e-02 8.189460644373435655e-04 1.475787301220834319e-02 7.658581164784666190e-03 8.730165289657447480e-02 5.300881966125307702e-03 3.288188311608777892e-02 3.064858224022160710e-02 -2.020097767896314456e-02 3.316372052648815932e-02 -4.462588074478844070e-03 -1.049863926427676251e-02 5.019640072296695926e-02 -4.105071677123615925e-03 -5.449609818602632605e-02 4.938741905213160470e-03 -2.259721769106189798e-02 2.617094795352774630e-02 3.877583836772389991e-02 -5.521732521331116847e-03 4.393405728325645854e-02
1.228221045176165933e-02 -2.616531066085925686e-02 -4.829488428027096242e-02 3.386671970925990427e-02 5.096405750086900610e-02 -9.169448929196234027e-03 -1.591971405599050191e-02 -5.013400694100673960e-02 2.912049297664992542e-02 4.892479174594481506e-02 -2.353702540458763384e-02 1.427825420237864920e-02 3.395740124153267918e-03 -3.605435783708332148e-02 1.720864549420146258e-02 -4.867629501988354757e-02 -5.406285210637470223e-02 -5.179517872178585752e-02 -3.419370950029971407e-02 4.235496748554912899e-02 -4.614572216575334868e-02 3.251177560045592080e-02 4.154043814446421040e-02 3.727416532655294240e-02 6.350951869286248531e-03 2.939255019004042777e-02 -8.514600181057971340e-03 5.277795742876015966e-02 -3.325692233704938966e-02 -2.036838293812416253e-02 -2.084912304257181478e-03 -4.294172694670612446e-03 1.732197968088313583e-02 -5.077402936094219804e-02 3.777578385755633872e-02 -3.837096007253121277e-02 4.933464582027055623e-02 -1.566402497513314993e-02 4.611283936197752009e-02 -5.321038829562297484e-02 -2.220399657441727431e-02 -2.847617551695389663e-03 4.877341635492600525e-02 5.347738458243284088e-02 6.946050266143749888e-03 4.446833034688324471e-02 -1.502846616633494829e-02 -7.851534945015965078e-03 -2.095792515318401286e-02 3.308927456751984547e-02 2.983961045092847417e-02 -3.652712336112027419e-02 4.886475474877294278e-02 -5.417504131498348738e-03 1.365411047431551450e-02 1.269182590776064129e-02 3.344004194624789622e-02 3.760604346502433720e-02 -3.142624737170121585e-02 -9.563561750646193795e-04 -1.362908983937637444e-02 -4.459517422532302544e-02 -3.901632898634832536e-02 4.666927741497418902e-02 2.324773239835673661e-02 -2.361929058092437916e-02 2.523514907032891209e-03 2.466300621938109783e-02 -1.112915296728987473e-02 3.629648323689626394e-02 -2.673991666714547674e-02 2.521984105940459214e-02 3.497340491954171321e-02 -4.948647911640089575e-02 1.373743958390717494e-02 2.833890372535070867e-02 -1.119823521711181134e-04 -4.276611123791401042e-02 -2.191491610070785134e-02 -9.042187115803634184e-03 3.182556768694351501e-02 5.442060057953327507e-02 2.627571806290661394e-03 -3.836525653488738474e-02 -4.407229397579234126e-02 5.701746154252943649e-02 8.052870001970869815e-03 1.841739811643229238e-02 -1.197133140330901464e-02 1.318772380655587086e-02 -2.836051723356021459e-02 -4.170249583251752629e-02 1.890084300328607331e-02 4.780116002440592399e-02 1.152784915483341492e-02 3.299285394559712398e-02 1.585890144445297606e-02 -4.617052963531863286e-02 -3.353162532810251284e-02 4.050658176566295648e-02 5.649695775447174072e-03 -4.722507675176394748e-02 -1.661914609119523323e-02 -3.699774028390880043e-02 4.970900194752492923e-02 4.637195203606480493e-02 3.441652467317678926e-04 5.775862673816612412e-03 4.828785181018910994e-02 -2.668053281616379613e-02 1.338007188751765952e-03 -5.457223616994884979e-02 -2.421730893253446273e-02 4.948430981116637428e-02 1.679407741928851810e-02 -5.133289817761449436e-02 -3.960696447665101871e-02 -2.762994203839272411e-02 5.864835743550070313e-02 -1.763771866997886767e-02 4.755712247576397711e-02 -3.418799753671945829e-02 2.446692983629694326e-02 3.352245537843950157e-02 3.249909272790597187e-02 3.513198744203873541e-02 8.337816662139537274e-03 -1.159437525602619208e-02 -7.158120765335149009e-03 -1.935059628051470290e-02 -4.332112841986296425e-02 -4.183075206286704373e-02 -3.805691826904555874e-02 4.393585705589540813e-02 -1.771655760087808076e-02 -1.452144165489120155e-02 2.318142832248911572e-02 -3.052142730521871170e-02 5.145719392461841658e-03 -2.611882023626128924e-02 -1.472085690900905124e-02 3.254529434147909739e-02 1.582894725468825606e-02 3.634615723592319464e-02 8.653698072576770581e-03 5.005521775336584621e-03 -3.012861154127440336e-03 2.966096569844635378e-02 -2.905898161494573778e-02 3.067834404740518023e-02 -4.922588103702266703e-03 -3.658087191975826352e-02 -4.861827063079358219e-02 1.392816601774505419e-02 1.218322427161499556e-02 -4.863767416144832573e-02 -2.020859826492576311e-02 -1.720213551375307515e-02 -2.778887780634026194e-02 -4.482144084880260171e-02 -3.361886503775506768e-02 -1.841104790841818425e-02 -4.695569593836311506e-02 2.716543136649303761e-02 -8.310457212320605802e-03 3.969393901863606938e-02 -3.351890901175050286e-02 3.171742093037511340e-02 1.864829474603807435e-02 -2.397095703190364399e-02 -2.578696634698245463e-02 -2.974638637464641772e-03 2.270803802338694846e-02 -3.846517602611918690e-02 3.109080892412726879e-02 -1.457628171571015083e-02 -5.787789359547686543e-03 1.632917034155716152e-02 4.931171620967266661e-02 -6.508266538855160543e-03 -4.500488641288558772e-02 -5.051674809217707868e-02 1.814132362005587210e-02 -5.601510360316089114e-03 4.991485431544055024e-02 4.307650694177356243e-02 4.240054714028559241e-02 3.197286439885937276e-02 -2.324286660852042594e-02 -4.730020315693578281e-02 -1.468855840495731681e-02 3.024600328158586968e-02 -2.778186376402127372e-02 -5.296684340774177741e-02 4.643010448899838327e-02 -5.142959411990648266e-02 -4.114296230501529594e-02 -9.313538108201870752e-03 -1.466893438987556565e-02 -4.903491684623198510e-02 4.734205765470459598e-03 5.460921126567626349e-02 3.836353344224491604e-03 -4.038470189848367142e-02 1.740149042982448366e-02 1.784741940968019580e-02 -4.453657916533036720e-02 4.908339065022739034e-02 -2.521757342056135665e-02 6.564803663307122901e-03 7.505821682613134614e-03 -4.627797425124788311e-02 2.042020819587259464e-02 -1.365963484748038137e-02 2.706351748971620383e-02 1.563119947308718241e-02 -2.783935143826629655e-02 -4.545878515264231701e-02 -5.213532519311001728e-02 5.627519389004966358e-03 4.971678129882160097e-02 -3.553628997758737779e-02 -1.017506465419978044e-02 -2.660343769944531131e-02 -5.944130481626334200e-02 -2.489785067267805130e-02 -1.273497733055489571e-02 4.800629494738625075e-02 -3.760962477949855026e-02 -1.475617986792538729e-02 3.581807213679893270e-02 -1.441956000757162442e-03 -4.392651478116277319e-02 6.032530156432468031e-03 2.458708033405222412e-02 2.094457820968419898e-02 2.518486896192875454e-02 1.117459241228976191e-02 -2.925050233777930914e-02 -8.875146612653346881e-03 4.414324081488381867e-03 3.001068610105773332e-02 -1.013484644192623983e-02 4.651243022852853681e-02 -4.767164603844554344e-02 -2.620247435001584954e-02 -4.745631229467600631e-02 7.530071251740997132e-03 -4.949379561967811106e-03 -4.744973958852632956e-02 -3.923387858304869247e-02 -4.147218455521823471e-02 -2.709384841552867768e-02 -5.043318136592918593e-04 4.076045730714592669e-02 2.972543201391063955e-02 -1.165138910443794772e-02 -2.846840755229491579e-02 1.655009652818423488e-03 -4.672002946754594960e-02 -4.911707848175543567e-02 -1.737469959647718401e-02 -3.288307882816831479e-02 5.312788898196021264e-02 9.482201050681393975e-03 2.356975914400965405e-03 -2.886736988159585571e-02 4.085661896549949712e-03 -1.548906310429723444e-03 1.320574165046978915e-02 -1.550591302977952050e-02 -2.313775356532631750e-02 -1.191079381920317169e-02 3.596436394791831768e-03 -1.357221726267893863e-02 -4.869605237641132928e-02 5.002919805356791094e-02 3.832664894184512755e-02 -2.664896571977100684e-02 1.098063598557369458e-02 4.105401672534413071e-02 4.988980579938632337e-02 2.410459479839523883e-02 -2.795634884113718313e-02 -5.506716431266832357e-02 -4.913101481469312783e-03 -2.389054335797496410e-03 2.303745126032681612e-02 3.508486437735779812e-02 9.161268086141755376e-03 -5.074368601495941183e-02 4.121886173208164084e-02 -4.321944838456215354e-02 4.441764385404316229e-02 -1.463422405074105842e-02 3.879873009783760263e-02 -5.382844770795753436e-02 -4.143710502258441536e-02 5.963204920061805636e-02 5.949029753889507194e-02 4.361701779599410495e-02 5.728898345814567583e-02 -2.277564611933482336e-02 5.885394253292002692e-02 -4.226664454622496014e-02 5.414687453108064236e-02 4.557717419753700740e-03 4.297652171572256125e-02 -4.766950695812756378e-02 5.260650924681412738e-02 -3.806462812821789776e-02 -4.881014301681580597e-02 -3.974245395277678505e-02 -4.433462316466633274e-02 -1.829133170854870547e-03 4.463357705861557834e-02 -2.139796761028113503e-02 4.258834606868035222e-02 -1.142134155651806926e-02 -5.201421405517191350e-03 -2.257665128506477006e-02 1.861116059346011251e-02 -4.746363982825187872e-02 -3.374298820353842376e-02 4.993555288401746450e-02 9.617155251209633451e-03 2.824856844581592405e-02 1.304584813144028452e-02 -3.845487367091122988e-02 -2.230984273130314291e-02 2.447360652640749590e-02 4.654750069927397066e-02 -3.143699778817709428e-02 2.432804620658184092e-02 -8.490429963842836131e-03 -4.345662308036485344e-02 -1.316396066233935756e-02 3.489883802938981844e-02 1.985276022368393997e-02 -1.500302215015788046e-02 6.763371170857915282e-03 9.114690968157809076e-03 4.664148020785925663e-02 4.731594449302292671e-02 -5.498055668734769252e-02 4.611611059738573298e-02 3.907618921592372063e-02 -7.936349951305248646e-03 1.014679231148436604e-02 1.427738718918915121e-02 1.262575526796157633e-03 -4.122417499469462066e-02 3.245588138882624790e-02 -9.129582748298288586e-03 -2.233465323209830010e-03 -6.211558455556079328e-02 5.745228494663235080e-04 1.991189652518194145e-02 -2.101644108994222757e-02 -4.599692755726862009e-02 -1.370493191060669080e-02 -4.374679288998913063e-02 -5.272777351840537974e-02 -2.158420797772625868e-02 -3.530691441605321185e-03 -3.739894176563601097e-02 -1.747019468989557608e-02 3.890491728197937454e-02 4.176275915388519971e-02 5.094390299563577446e-02 5.239875076447485236e-02 2.946918390867949919e-02 -2.953569368005291851e-02 -3.986586214340190337e-02 -5.606018867964933372e-02 2.273223825009499169e-02 5.301153895619999806e-02 5.365014022179474817e-02 -2.059864134013367210e-02 -4.844545079009716232e-02 -6.577880380118335604e-03 -3.258223498554153452e-03 1.873139550016271818e-02 2.176587865778933581e-02 -2.353752087729401189e-03 1.687511725521285630e-02 1.539333445029083224e-02 -4.181684414909156433e-02 1.141917644697719274e-02 6.228209686315378663e-02 4.927964876289433332e-03 4.837051304946868302e-02 2.160459207182445149e-02 3.051366633385449098e-02 2.331138674525050011e-02 -5.368570031915324142e-02 -4.772182585360550122e-02 -1.841007432775558852e-02 -4.712985222539106678e-02 3.127376884721680406e-02 4.123629454633823133e-02 -1.977255122489344867e-03 -4.036307343974143008e-02 3.341984966561675850e-03 5.032784591318174156e-02 1.212346326515749938e-02 3.340617033204083819e-02 5.095641215650181799e-02 -6.396204973046022701e-02 -1.731174340782101057e-02 1.818478750601612570e-02 3.223302972574000765e-04 9.859105723898245119e-03 -3.580225849092065482e-02 -2.706749046457743949e-03 3.525208768263925208e-02 4.841202421588822191e-02 6.071643312708371182e-03 -1.214991507100569683e-02 -3.928275153904433638e-03 2.677306943813406725e-02 -2.155254483446048322e-02 2.787062738226357196e-04 9.196258620763393286e-05 2.146210915318772297e-02 -6.761173605938947118e-03 2.317567125097509586e-03 -1.056336480705461975e-02 5.996082092133784430e-02 -6.135348262010146408e-02 -2.461134303656882863e-02 1.284560100989566578e-02 3.503266896584920909e-02 1.125342723118223599e-03 1.410099445040161048e-02 -9.581802441543132293e-03 3.568219223110434546e-02 -2.177512082632760207e-02 5.973094292444261488e-02 5.545598164743399672e-02 6.243216404224883470e-02 3.057471457930377792e-02 3.833068912242798554e-02 4.468509664415596175e-03 3.337985971932226625e-02 1.661544508602193562e-02 1.133248929329933909e-02 -2.040482872570946200e-03 -5.613147248300277142e-02 5.587234177177183986e-02 -2.614104667083628000e-02 2.009705843375530696e-02 5.523098126739784189e-03 1.762448568913706909e-02 1.264818915909957271e-02 4.313880531749288844e-02 4.195936218363171405e-02 2.036329780221641378e-02 1.419442435316299947e-02 -1.404021626440837833e-02 4.394360243279624850e-02 -3.005741246645432865e-02 3.543885343717620429e-02 -5.265879870747050551e-02 2.233087689183003988e-02 6.657369787662739680e-02 3.017047872785230331e-02 1.562261844823980639e-03 1.090278788763451336e-02 -3.161511358433265889e-02 2.817172672378439983e-03 -1.273248536723656232e-02 4.271413493834035069e-02 2.901217727481946590e-02 -5.499396836329456528e-02 2.584982281438377716e-02 -6.290262504194929494e-02 -5.763919669775420182e-03 -2.777858437926060062e-02 4.251623234150435360e-02 1.263899504442715996e-02 4.386810215408570163e-02 2.860110848472290079e-02 3.386228874330071692e-02 -1.621582961729637826e-02 -4.470831032405784417e-02 2.073272179966566264e-02 -5.189824682693190694e-02 5.082736186770150932e-02 4.579449521876854945e-02 -2.097223217750168647e-03 -1.163045154516304316e-02 -6.326720119986621593e-02 -1.155075259502796534e-02 -1.084913633418324586e-02 8.096798693825528817e-03 -3.962735710104692277e-02 6.419243538093574730e-02 -2.520156231041211295e-02 -3.460108991386733751e-02 -2.707917886086490949e-02 -4.526267310689227608e-02 1.055488053622933090e-02 -7.757745380964298221e-03 -1.860488219805157828e-02 -4.335594212901265621e-02 -1.682794868067615445e-03 -6.036042554490451961e-03 -6.682601211447374012e-02 6.419409733173415955e-02 4.808639793119972444e-02 -3.218558997206815570e-02 -2.090407156559176763e-02 2.211687209565408804e-02 3.383194446636937636e-02 -4.614051903454539916e-02 5.936711168471425076e-02 -5.648099522340808282e-02 5.407262448337024630e-02 2.498167877459269229e-02 -6.042295411270676153e-02 -4.509400471583170644e-02 -9.660478078945603647e-03 -3.036250100155617887e-02 2.602031584358358365e-02 5.908609555287603482e-02 -4.956445534789215290e-02 2.908895508300164343e-02 -1.052117403782971625e-02 3.197018493148848922e-02 -5.380665376008252759e-02 -5.144343216387473744e-02 6.563889149480774121e-02 3.307324803740176872e-02 2.933250601717026776e-04 4.418662688802380001e-02 3.791698797327441167e-02 -2.704161873706364613e-02 -3.875057452948510450e-02 -2.676252962296742088e-02 -5.816775500899490359e-02 -8.478734718270987750e-03 -1.345275806156460280e-02 1.461842270076333175e-02 4.212894632436030296e-02 -3.218130454632910781e-02 1.172568607327244793e-02 -2.196406785909341131e-02 -6.456731291165042352e-02 6.994897404132725816e-02 8.703670531789661075e-03 -4.222521657478222473e-02 -4.385232234022162778e-02 1.199592785468770600e-02 -6.363273789430769212e-02 -4.251257224982616517e-02 1.359827424507157809e-02 4.111778525573736576e-02 3.142596368375566440e-02 -1.861433775479134217e-02 -5.205476314550867151e-02 -1.955991665999683507e-02 3.600285772192362514e-03 3.030848318609440442e-02 -3.040005267698328226e-02 2.394947888364046262e-02 -6.389443221442339671e-02 4.491300979169641355e-02 -1.888736480791445779e-02 3.137980335303125479e-02 -2.654114356884051257e-02 -4.785825391078153690e-02 -5.678592299440175795e-02 -4.823285626125647929e-02 3.076540803538112615e-02 -2.221443026009519567e-02 7.942146322105645350e-05 1.487451102298562554e-02 -2.706648573926223600e-02 7.253020344664074838e-03 2.535561233307225340e-02 -3.630042394959040464e-02 -1.961649381699234924e-03 -2.287065776322860441e-02 7.877242376671816579e-03 1.327049564835227832e-02 -4.622971717087184795e-02 3.939081154336628032e-02 -1.935050879696324083e-02 -1.839250184862977269e-02 -2.886735090280798458e-02 2.417639328832797002e-02 -8.975466909043983837e-03 7.001954077748112626e-02 -2.559802409959392039e-02 6.260683446702592844e-03 -6.696882180012250253e-03 4.078603280978242845e-02 -6.890620155555435278e-02 -3.752352502555938996e-02 1.459032343837542677e-02 2.308692668969230394e-02 2.251404570856764195e-02 6.524487156583431806e-03 5.958337203748837602e-02 3.508683533307434266e-02 -6.241140027119165129e-02 -1.302614803485284932e-02 -2.357569755405656414e-02 1.454040874379142201e-02 -7.569018025149433157e-03 5.838728338179433042e-02 7.095359420208074974e-02 -7.678812374503883337e-04 4.521021590307303106e-02 -4.870058818123906147e-02 1.082424845493013682e-02 -3.294647109006047792e-02 -4.808676642537846463e-02 3.990682471467839332e-02 -4.049518686872718640e-03 3.931735862563907197e-02 -1.816272871846338205e-02 2.993054517633201086e-02 6.799055892924144376e-03 -1.895709741074375412e-02 -5.724608699289377572e-02 4.465811874331825776e-02 -2.571871041123508124e-03 4.371340165877634493e-02 -2.934706449261325484e-02 3.279707689961011263e-03 9.150803347608656158e-03 6.347593987157927782e-03 -8.258277211930540457e-03 -3.319439415631714185e-02 -6.526274992961553570e-03 6.997892322025824757e-03 3.961549649649600408e-02 3.675703369008387345e-02 4.979899844613529247e-02 -2.661613739633347103e-02 5.812900512251664015e-02 -7.421541848008521292e-02 4.638409401658558084e-02 7.570499814873216278e-04 -2.127384538366447475e-02 -7.945898557585822850e-03 4.419231050258209254e-02 -8.980644513755979899e-04 6.569773071103816864e-02 -8.728961788251526422e-05 5.470228933113939138e-03 -3.268790792553721587e-03 3.579740928182485044e-02 -3.151758752521455903e-02 -3.536194788049477206e-02 2.372486619451927639e-02 4.758694348755748184e-03 2.217917239084192527e-02 -1.942371190852544560e-02 1.118414144980934243e-02 7.255871759525654718e-02 5.996827289447242970e-02 -2.144073970383427244e-02 -1.454757466247762199e-02 3.554922854819264622e-02 5.124107876169915754e-02 2.534053334376416139e-02 4.616782005118896109e-02 3.668225762089068892e-02 -7.218198219000139526e-02 7.610370237837281969e-03 -4.714565041715614024e-02 2.223463855158953201e-02 -3.293754886576740620e-02 -9.590679007458913219e-03 5.483960722212864736e-02 7.361418913988754253e-02 -5.831919714737900107e-02 -4.405941148920244910e-02 7.844364352970852050e-02 -7.313976524113795230e-02 3.511263655396594519e-02 -4.279851106709502140e-02 -4.133547786904869653e-02 -2.152680584892955121e-02 1.626969926090948357e-02 -1.362388050524770532e-03 5.466331984664338228e-02 -4.527872810983366893e-03 -3.579304761709188598e-02 2.817145292157755346e-02 6.385225456464829752e-02 -5.362013788620404592e-02 7.526323972563742082e-02 1.724557763629637822e-02 4.147372911104009810e-03 -1.282291678325863001e-02 -2.408893817862614931e-02 1.314430150168835595e-03 4.431636091133291794e-02 -1.343038054864180431e-02 2.843042695361954267e-02 2.767798693777332245e-02 -1.934146972827964842e-02 8.141140657756103238e-02 -3.558273861265581241e-03 -2.770114779437434296e-02 7.072905450782347725e-02 -2.850565880490964210e-02 -2.876633879215157244e-02 -3.470288090123262170e-02 3.142781396554437945e-02 8.805924811920932960e-02 -1.829200644971819625e-02 -2.744932413163601523e-02 5.838015167417766327e-02 5.427161035964062075e-02 1.587112405846439686e-02 -1.613148042795942150e-02 3.386590141800663312e-02 4.026389774648009290e-02 -6.897281662542209361e-03 5.940389368830115840e-02 4.056745166850444367e-02 2.151939679896100119e-02 -4.938940929054438239e-02 6.460151001582895187e-03 1.403393877231973001e-02 6.671633495752264491e-03 7.876770993101246676e-02 3.752009194270781306e-02 -2.517611596823975811e-02 4.464174549423016725e-02 6.718077340555612953e-02 -5.065593057862174259e-02 -3.683690918367325123e-02 -8.083628564330423358e-03 7.993180602657851130e-02 8.543991824923648226e-02 7.208417773955297370e-03 2.411083708372813161e-02 4.121066000345002291e-03 5.095027941633117896e-02 1.048760621031303089e-02 3.212261578283812785e-02 1.236233017789037381e-02 -9.856648222786265970e-03 1.254314487524462590e-02 3.789744835239812482e-02 1.418580181336884238e-02 -2.842811223435580403e-02 -2.662619453387784357e-02 -7.238727889253597503e-02 -6.094100407371993988e-02 -4.371243973277131115e-03 -8.125246000005161007e-02 5.040667941722423023e-02 1.406319818811648838e-02 -3.346947738930560606e-02 7.366916502152856538e-02 4.397752361054239889e-02 1.638426594032749151e-02 -5.431169795928562916e-02 -7.528345703684835750e-03 -3.324731532900696701e-02 7.104344680427776906e-03 -5.098785421216127378e-02 -3.835966958385415154e-02 -6.819050987906885748e-03 -1.587777801173764769e-02 2.615477265551104102e-02 5.745949373311781683e-02 7.118851776245445351e-02 -8.764616386590163774e-03 2.230094123333895006e-02 7.916516717777365153e-02 -7.479160547683011417e-02 8.040294596717012521e-03 -2.155316303285525689e-02 1.815727104029219233e-02 4.480102700898792867e-02 -3.575772856801791993e-02 -3.869368976650083922e-03 -4.708533280811146721e-02 1.720580965102207552e-02 4.133082779756133002e-02 3.206360707072609256e-02 7.955130973755997204e-03 9.231921408207124924e-04 -4.019148227840348836e-02 -1.453592483545469542e-02 -1.272496534174773555e-02 2.295405931721131859e-02 6.436259017702467694e-03 -2.541657310608310544e-02 1.316612135758367212e-03 2.686416041791640091e-02 9.049521288412066405e-03 7.935141375931422866e-03 -1.264012694639353798e-02 5.787103719367235090e-03 2.705970100202662737e-02 -4.983124888972939549e-04 -2.359160333802116233e-02 2.818654850760491173e-02 2.926604111552905986e-03 -5.107828659915479921e-04 -4.468738084953818857e-02 4.778692654385150590e-02 -5.653451430591541899e-02 -2.734812988689072286e-02 6.919678444377945492e-02 3.219997838426871123e-02 -5.293131641835169265e-02 -3.096029229970391483e-02 -1.991950810460190249e-02 -7.964273041559037647e-02 1.745346914463870650e-02 -1.782919088166153021e-02 -6.576956443927903240e-03 -1.690016273083798370e-02 1.018235719824888731e-02 1.563204057983121412e-02 1.057583226084058380e-02 -1.347773786139514450e-02 1.762850038825808027e-02 -4.069934593668136230e-02 -2.603719975664399965e-03 -2.777063721914857855e-02 4.848444223075912274e-02 -8.229178766785662930e-03 -7.965464381927427409e-03 -3.868392812775846203e-03 -4.543636018939101184e-02 -1.342018098488096355e-02 1.516781639124580375e-02 -3.041824227066284789e-02 1.227117884847339982e-02 5.732943442785288363e-02 2.999976189816877525e-02 1.456182646811103945e-02 4.603735644719212511e-02 1.018095061417153002e-01 2.633020577174545462e-02 -2.555282603389653559e-02 -5.673896256213853406e-02 3.017604300798640282e-02 -1.967328271457549974e-02 1.651589977782061056e-02 -4.635194387338098521e-02 3.613686349328514014e-02 -4.650606740951468421e-02 6.336241905931753494e-03 -3.301243511489820870e-02 4.638199416536418346e-02 6.168994665984098291e-02 3.875320108094670868e-02 -2.509968670364264715e-02 6.605390832265338463e-02 9.465385392058668287e-03 -1.200167231864169085e-02 5.529657726683676749e-02 -7.196774285266572483e-04 2.371614598101000337e-02 -1.037043237439969762e-01 4.065651119770014726e-02 -1.742905234926416316e-02 3.163807825129839879e-02 -9.548631650978398056e-02 2.999204289557818107e-02 7.187967142624207550e-03 -6.823489541078461623e-04 -1.088443117577643504e-02 -1.570018304635555778e-02 -5.616881601384390160e-02 -5.804478106037948282e-02 -1.751219257568806167e-03 -4.409125225350192523e-02 4.096318229104642383e-02 8.567722613026876322e-02 -1.632009654149495226e-02 -9.716515730188234751e-03 1.564195338077768033e-02 2.594798874903723671e-02 1.620857383087296114e-02 -1.018469155503794604e-01 -8.685936740369959788e-03 -5.564165039099476517e-02 -3.980231000015731213e-02 4.547614313508496243e-03 2.842951381535364919e-02 4.609805686614967812e-02 -3.301405296041004522e-02 1.500078297868773745e-02 2.893777404238908127e-02 -1.038790802642132749e-01 -2.908983676608678862e-02 -4.960151260121979655e-02
[truncated: 1,216,407 more chars]
