# Supplementary material for: DUNEuro—A software toolbox for forward modeling in bioelectromagnetism
Source: PLoS One. 2021 Jun 4;16(6):e0252431. doi: 10.1371/journal.pone.0252431 (PMC8177522; doi:10.1371/journal.pone.0252431)
Supplement: S2 Appendix — Example scripts in Python and MATLAB are provided to give an overview of the numerous features DUNEuro offers. For the volume conductor head model, different spherical four-compartment models and two different realistic six-compartment head models are used. A detailed description is given that lists all provided data files and scripts and explains the different steps for an EEG forward calculation using DUNEuro. Different FEM discretizations, source models, and solution approaches (direct or via the transfer matrix approach) are used and explained in detail. (ZIP) [file pone.0252431.s002.zip › S2_example_data_and_scripts/example_data/sphere_electrodes.txt]

 91.146072 211.472017 133.555473
 179.858967 202.216245 123.472098
 70.953908 121.395380 199.742174
 151.094714 97.609698 43.216619
 162.114445 42.815047 138.994557
 210.343535 121.207647 88.473337
 47.472004 166.589739 103.084516
 37.513089 145.821969 137.090894
 157.653787 125.708259 213.733366
 99.840978 93.847939 45.591595
 183.544867 187.386948 86.749602
 74.856738 76.774773 70.232871
 124.142646 124.567404 35.076564
 37.785987 105.369016 133.079503
 117.021105 209.782381 165.878002
 141.587400 45.203233 87.496877
 39.114983 127.396150 99.795831
 127.156208 99.811305 214.890560
 204.669088 175.236192 137.236338
 73.810181 197.522632 101.282271
 128.231490 193.695577 63.642416
 55.756363 70.564752 141.262083
 192.072504 148.568005 65.645372
 190.828499 80.445024 174.144002
 134.835705 158.383079 213.126094
 57.634666 112.600542 68.304974
 88.947968 185.064217 66.629563
 166.453753 69.027825 67.446426
 208.400020 160.390277 100.108994
 151.794014 209.590659 94.936939
 196.501224 67.597837 137.245140
 112.513240 161.467155 42.939611
 85.522493 131.101351 44.982957
 131.021303 218.900316 128.470026
 70.302483 58.070800 104.680572
 158.707172 55.821393 175.910747
 44.959982 123.150709 168.456222
 198.700428 83.967834 88.642715
 90.300708 86.602809 201.062331
 211.650296 109.606831 158.556379
 161.241973 172.977865 55.044992
 60.248997 86.975906 176.054822
 110.910709 185.392051 196.249571
 205.873123 148.340056 169.280402
 124.113950 41.987844 162.051448
 214.544302 99.332403 121.126390
 57.952337 186.980689 136.936659
 184.848845 183.000829 171.513125
 126.759072 35.082864 123.103580
 80.443098 193.429668 170.399932
 88.166348 58.265860 174.239448
 161.888475 135.726387 42.320342
 191.544610 117.625492 191.885375
 176.830298 53.732766 102.244116
 162.086236 87.444043 202.287996
 91.368969 42.800281 137.238996
 61.946789 153.154211 67.434599
 156.666945 208.957976 156.440832
 186.011845 108.417236 58.909743
 80.693274 159.955445 199.343802
 109.583502 211.090316 93.992663
 47.902255 89.398912 98.827232
 123.297842 64.143541 194.077265
 103.473928 50.226954 82.095398
 53.584043 162.651126 169.462860
 126.434237 67.473249 56.855536
 218.367649 137.300937 130.137417
 104.854885 132.999143 216.093233
 176.379593 156.471406 198.812896
 151.099334 187.573463 191.915928
