# Supplementary material for: DUNEuro—A software toolbox for forward modeling in bioelectromagnetism
Source: PLoS One. 2021 Jun 4;16(6):e0252431. doi: 10.1371/journal.pone.0252431 (PMC8177522; doi:10.1371/journal.pone.0252431)
Supplement: S2 Appendix — Example scripts in Python and MATLAB are provided to give an overview of the numerous features DUNEuro offers. For the volume conductor head model, different spherical four-compartment models and two different realistic six-compartment head models are used. A detailed description is given that lists all provided data files and scripts and explains the different steps for an EEG forward calculation using DUNEuro. Different FEM discretizations, source models, and solution approaches (direct or via the transfer matrix approach) are used and explained in detail. (ZIP) [file pone.0252431.s002.zip › S2_example_data_and_scripts/example_data/sphere_tet_mesh_4c.msh]

$MeshFormat
2.2 0 8
$EndMeshFormat
$Nodes
54771
1 205 127 127
2 127 205 127
3 127 127 205
4 49 127 127
5 127 49 127
6 127 127 49
7 207 127 127
8 127 207 127
9 127 127 207
10 47 127 127
11 127 47 127
12 127 127 47
13 213 127 127
14 127 213 127
15 127 127 213
16 41 127 127
17 127 41 127
18 127 127 41
19 219 127 127
20 127 219 127
21 127 127 219
22 35 127 127
23 127 35 127
24 127 127 35
25 204.7818961801339 127 121.171052700284
26 204.128804445564 127 115.3747032382847
27 203.0443771501898 127 109.6433671514405
28 201.5346788513356 127 104.0090963960034
29 199.6081523942772 127 98.50340009949579
30 197.275571696428 127 93.15706834891201
31 194.5499814952373 127 88.00000000008842
32 191.4466243967124 127 83.06103547113251
33 187.9828556325799 127 78.36779545511111
34 184.1780460028197 127 73.94652645396877
35 180.0534735462295 127 69.82195399736428
36 175.6322045450744 127 66.01714436756795
37 170.9389645290499 127 62.55337560341201
38 166.0000000000789 127 59.45001850485936
39 160.8429316512342 127 56.72442830364243
40 155.4965999006247 127 54.3918476057701
41 149.9909036040875 127 52.46532114869244
42 144.3566328486199 127 50.95562284982401
43 138.6252967617526 127 49.87119555444163
44 132.8289472997434 127 49.21810381986812
45 121.1710527002817 127 49.21810381986623
46 115.3747032382839 127 49.87119555443613
47 109.6433671514407 127 50.95562284981018
48 104.0090963960038 127 52.46532114866427
49 98.5034000994935 127 54.3918476057237
50 93.15706834891341 127 56.72442830357136
51 88.0000000000872 127 59.45001850476343
52 83.06103547112728 127 62.55337560329117
53 78.36779545510129 127 66.01714436742789
54 73.94652645396189 127 69.82195399718668
55 69.82195399735758 127 73.94652645377771
56 66.01714436756417 127 78.36779545493039
57 62.55337560340533 127 83.06103547095985
58 59.45001850485519 127 87.99999999992828
59 56.72442830363622 127 93.15706834877875
60 54.39184760576626 127 98.50340009938503
61 52.4653211486858 127 104.009096395934
62 50.95562284981722 127 109.6433671514099
63 49.87119555443856 127 115.3747032382678
64 49.21810381986704 127 121.171052700271
65 49.21810381986546 127 132.8289472997078
66 49.87119555443508 127 138.6252967617091
67 50.95562284980598 127 144.3566328485409
68 52.4653211486593 127 149.9909036039801
69 54.39184760571348 127 155.4965999004805
70 56.7244283035583 127 160.8429316510594
71 59.45001850474858 127 165.9999999998871
72 62.55337560327732 127 170.9389645288524
73 66.01714436741022 127 175.6322045448766
74 69.82195399717021 127 180.0534735460203
75 73.94652645376016 127 184.1780460026261
76 78.36779545491629 127 187.9828556324246
77 83.06103547094651 127 191.4466243965856
78 87.9999999999105 127 194.5499814951345
79 93.15706834876164 127 197.2755716963555
80 98.50340009937418 127 199.6081523942295
81 104.0090963959248 127 201.5346788513114
82 109.6433671514021 127 203.044377150181
83 115.3747032382634 127 204.1288044455608
84 121.1710527002708 127 204.7818961801329
85 132.8289472997056 127 204.7818961801347
86 138.6252967617083 127 204.128804445565
87 144.356632848541 127 203.044377150194
88 149.9909036039805 127 201.5346788513406
89 155.4965999004782 127 199.6081523942874
90 160.8429316510608 127 197.275571696441
91 165.9999999998858 127 194.5499814952522
92 170.9389645288471 127 191.4466243967263
93 175.6322045448667 127 187.9828556325976
94 180.0534735460134 127 184.1780460028362
95 184.1780460026195 127 180.0534735462471
96 187.9828556324208 127 175.6322045450885
97 191.4466243965789 127 170.9389645290633
98 194.5499814951303 127 166.0000000000967
99 197.2755716963493 127 160.8429316512513
100 199.6081523942256 127 155.4965999006356
101 201.5346788513047 127 149.9909036040967
102 203.0443771501742 127 144.3566328486278
103 204.1288044455577 127 138.625296761757
104 204.7818961801319 127 132.8289472997436
105 204.7818961801347 132.8289472997056 127
106 204.128804445565 138.6252967617083 127
107 203.044377150194 144.356632848541 127
108 201.5346788513406 149.9909036039805 127
109 199.6081523942874 155.4965999004782 127
110 197.275571696441 160.8429316510608 127
111 194.5499814952522 165.9999999998858 127
112 191.4466243967263 170.9389645288471 127
113 187.9828556325976 175.6322045448667 127
114 184.1780460028362 180.0534735460134 127
115 180.0534735462471 184.1780460026195 127
116 175.6322045450885 187.9828556324208 127
117 170.9389645290633 191.4466243965789 127
118 166.0000000000967 194.5499814951303 127
119 160.8429316512513 197.2755716963493 127
120 155.4965999006356 199.6081523942256 127
121 149.9909036040967 201.5346788513047 127
122 144.3566328486278 203.0443771501742 127
123 138.625296761757 204.1288044455577 127
124 132.8289472997436 204.7818961801319 127
125 121.171052700284 204.7818961801339 127
126 115.3747032382847 204.128804445564 127
127 109.6433671514405 203.0443771501898 127
128 104.0090963960034 201.5346788513356 127
129 98.50340009949579 199.6081523942772 127
130 93.15706834891201 197.275571696428 127
131 88.00000000008842 194.5499814952373 127
132 83.06103547113251 191.4466243967124 127
133 78.36779545511111 187.9828556325799 127
134 73.94652645396877 184.1780460028197 127
135 69.82195399736428 180.0534735462295 127
136 66.01714436756795 175.6322045450744 127
137 62.55337560341201 170.9389645290499 127
138 59.45001850485936 166.0000000000789 127
139 56.72442830364243 160.8429316512342 127
140 54.3918476057701 155.4965999006247 127
141 52.46532114869244 149.9909036040875 127
142 50.95562284982401 144.3566328486199 127
143 49.87119555444163 138.6252967617526 127
144 49.21810381986812 132.8289472997434 127
145 49.21810381986623 121.1710527002817 127
146 49.87119555443613 115.3747032382839 127
147 50.95562284981018 109.6433671514407 127
148 52.46532114866427 104.0090963960038 127
149 54.3918476057237 98.5034000994935 127
150 56.72442830357136 93.15706834891341 127
151 59.45001850476343 88.0000000000872 127
152 62.55337560329117 83.06103547112728 127
153 66.01714436742789 78.36779545510129 127
154 69.82195399718668 73.94652645396189 127
155 73.94652645377771 69.82195399735758 127
156 78.36779545493039 66.01714436756417 127
157 83.06103547095985 62.55337560340533 127
158 87.99999999992828 59.45001850485519 127
159 93.15706834877875 56.72442830363622 127
160 98.50340009938503 54.39184760576626 127
161 104.009096395934 52.4653211486858 127
162 109.6433671514099 50.95562284981722 127
163 115.3747032382678 49.87119555443856 127
164 121.171052700271 49.21810381986704 127
165 132.8289472997078 49.21810381986546 127
166 138.6252967617091 49.87119555443508 127
167 144.3566328485409 50.95562284980598 127
168 149.9909036039801 52.4653211486593 127
169 155.4965999004805 54.39184760571348 127
170 160.8429316510594 56.7244283035583 127
171 165.9999999998871 59.45001850474858 127
172 170.9389645288524 62.55337560327732 127
173 175.6322045448766 66.01714436741022 127
174 180.0534735460203 69.82195399717021 127
175 184.1780460026261 73.94652645376016 127
176 187.9828556324246 78.36779545491629 127
177 191.4466243965856 83.06103547094651 127
178 194.5499814951345 87.9999999999105 127
179 197.2755716963555 93.15706834876164 127
180 199.6081523942295 98.50340009937418 127
181 201.5346788513114 104.0090963959248 127
182 203.044377150181 109.6433671514021 127
183 204.1288044455608 115.3747032382634 127
184 204.7818961801329 121.1710527002708 127
185 127 132.8289472997078 49.21810381986546
186 127 138.6252967617091 49.87119555443508
187 127 144.3566328485409 50.95562284980598
188 127 149.9909036039801 52.4653211486593
189 127 155.4965999004805 54.39184760571348
190 127 160.8429316510594 56.7244283035583
191 127 165.9999999998871 59.45001850474858
192 127 170.9389645288524 62.55337560327732
193 127 175.6322045448766 66.01714436741022
194 127 180.0534735460203 69.82195399717021
195 127 184.1780460026261 73.94652645376016
196 127 187.9828556324246 78.36779545491629
197 127 191.4466243965856 83.06103547094651
198 127 194.5499814951345 87.9999999999105
199 127 197.2755716963555 93.15706834876164
200 127 199.6081523942295 98.50340009937418
201 127 201.5346788513114 104.0090963959248
202 127 203.044377150181 109.6433671514021
203 127 204.1288044455608 115.3747032382634
204 127 204.7818961801329 121.1710527002708
205 127 204.7818961801347 132.8289472997056
206 127 204.128804445565 138.6252967617083
207 127 203.044377150194 144.356632848541
208 127 201.5346788513406 149.9909036039805
209 127 199.6081523942874 155.4965999004782
210 127 197.275571696441 160.8429316510608
211 127 194.5499814952522 165.9999999998858
212 127 191.4466243967263 170.9389645288471
213 127 187.9828556325976 175.6322045448667
214 127 184.1780460028362 180.0534735460134
215 127 180.0534735462471 184.1780460026195
216 127 175.6322045450885 187.9828556324208
217 127 170.9389645290633 191.4466243965789
218 127 166.0000000000967 194.5499814951303
219 127 160.8429316512513 197.2755716963493
220 127 155.4965999006356 199.6081523942256
221 127 149.9909036040967 201.5346788513047
222 127 144.3566328486278 203.0443771501742
223 127 138.625296761757 204.1288044455577
224 127 132.8289472997436 204.7818961801319
225 127 121.171052700284 204.7818961801339
226 127 115.3747032382847 204.128804445564
227 127 109.6433671514405 203.0443771501898
228 127 104.0090963960034 201.5346788513356
229 127 98.50340009949579 199.6081523942772
230 127 93.15706834891201 197.275571696428
231 127 88.00000000008842 194.5499814952373
232 127 83.06103547113251 191.4466243967124
233 127 78.36779545511111 187.9828556325799
234 127 73.94652645396877 184.1780460028197
235 127 69.82195399736428 180.0534735462295
236 127 66.01714436756795 175.6322045450744
237 127 62.55337560341201 170.9389645290499
238 127 59.45001850485936 166.0000000000789
239 127 56.72442830364243 160.8429316512342
240 127 54.3918476057701 155.4965999006247
241 127 52.46532114869244 149.9909036040875
242 127 50.95562284982401 144.3566328486199
243 127 49.87119555444163 138.6252967617526
244 127 49.21810381986812 132.8289472997434
245 127 49.21810381986623 121.1710527002817
246 127 49.87119555443613 115.3747032382839
247 127 50.95562284981018 109.6433671514407
248 127 52.46532114866427 104.0090963960038
249 127 54.3918476057237 98.5034000994935
250 127 56.72442830357136 93.15706834891341
251 127 59.45001850476343 88.0000000000872
252 127 62.55337560329117 83.06103547112728
253 127 66.01714436742789 78.36779545510129
254 127 69.82195399718668 73.94652645396189
255 127 73.94652645377771 69.82195399735758
256 127 78.36779545493039 66.01714436756417
257 127 83.06103547095985 62.55337560340533
258 127 87.99999999992828 59.45001850485519
259 127 93.15706834877875 56.72442830363622
260 127 98.50340009938503 54.39184760576626
261 127 104.009096395934 52.4653211486858
262 127 109.6433671514099 50.95562284981722
263 127 115.3747032382678 49.87119555443856
264 127 121.171052700271 49.21810381986704
265 206.9751345600658 127 125.0055446609739
266 206.9005536975149 127 123.0123291471672
267 206.7763037744962 127 121.0215925131105
268 206.6024620292351 127 119.0345722723643
269 206.3791365280177 127 117.0525036282322
270 206.1064660980153 127 115.0766187059394
271 205.7846202409838 127 113.1081457866861
272 205.413799027892 127 111.14830854409
273 204.9942329745561 127 109.1983252835396
274 204.5261828983398 127 107.2594081848295
275 204.0099397560191 127 105.332762548624
276 203.4458244629131 127 103.4195860471985
277 202.8341876933957 127 101.5210679799403
278 202.1754096629002 127 99.63838853402223
279 201.4698998915668 127 97.77271805076602
280 200.7180969496652 127 95.92521629810177
281 199.9204681849704 127 94.09703174963211
282 199.0775094322376 127 92.28930087068684
283 198.1897447049639 127 90.50314741183743
284 197.2577258696688 127 88.73968171038726
285 196.2820323028121 127 87.00000000009877
286 195.2632705306362 127 85.2851837297445
287 194.2020738521277 127 83.59629889084137
288 193.0991019453489 127 81.93439535501189
289 191.955040457343 127 80.30050622132049
290 190.7706005779125 127 78.6956471740657
291 189.5465185975286 127 77.12081585140945
292 188.2835554496124 127 75.57699122518906
293 186.982496237524 127 74.06513299237052
294 185.644149746499 127 72.58618097844808
295 184.2693479408937 127 71.14105455323335
296 182.8589454469995 127 69.73065205933338
297 181.4138190217888 127 68.35585025372083
298 179.9348670078669 127 67.01750376268552
299 178.4230087750374 127 65.71644455057759
300 176.879184148811 127 64.45348140264721
301 175.304352826146 127 63.22939942224789
302 173.6994937788893 127 62.04495954280777
303 172.0656046451869 127 60.90089805478664
304 170.4037011093495 127 59.79792614799563
305 168.71481627044 127 58.7367294694765
306 167.0000000000717 127 57.71796769728631
307 165.2603182897733 127 56.74227413041865
308 163.496852588313 127 55.81025529511325
309 161.7106991294542 127 54.92249056783037
310 159.9029682504952 127 54.07953181508704
311 158.0747837020227 127 53.28190305038726
312 156.22728194936 127 52.53010010848263
313 154.3616114660985 127 51.82459033714372
314 152.4789320201777 127 51.16581230664389
315 150.5804139529126 127 50.55417553712114
316 148.6672374514751 127 49.9900602440088
317 146.7405918152515 127 49.47381710168089
318 144.8016747165357 127 49.0057670254611
319 142.8516914559869 127 48.58620097212359
320 140.8918542133783 127 48.21537975902756
321 138.9233812941168 127 47.89353390199317
322 136.9474963718104 127 47.62086347198769
323 134.9654277276726 127 47.39753797076861
324 132.9784074869115 127 47.22369622550541
325 130.9876708528499 127 47.09944630248592
326 128.9944553390316 127 47.02486543993435
327 125.0055446609738 127 47.0248654399342
328 123.0123291471665 127 47.09944630248511
329 121.0215925131096 127 47.22369622550383
330 119.034572272363 127 47.39753797076506
331 117.05250362823 127 47.62086347198262
332 115.0766187059368 127 47.89353390198509
333 113.108145786682 127 48.21537975901693
334 111.1483085440865 127 48.58620097210874
335 109.1983252835371 127 49.00576702544446
336 107.2594081848268 127 49.47381710166096
337 105.3327625486198 127 49.9900602439821
338 103.419586047193 127 50.5541755370886
339 101.5210679799377 127 51.1658123066051
340 99.63838853402173 127 51.82459033709995
341 97.77271805076566 127 52.53010010843334
342 95.92521629810454 127 53.28190305033361
343 94.09703174963448 127 54.0795318150285
344 92.28930087068633 127 54.92249056776265
345 90.50314741183955 127 55.81025529503505
346 88.73968171038877 127 56.7422741303304
347 87.00000000009642 127 57.71796769718924
348 85.28518372973741 127 58.73672946936811
349 83.59629889083433 127 59.79792614787686
350 81.93439535500656 127 60.90089805465473
351 80.30050622131448 127 62.04495954266126
352 78.69564717406111 127 63.22939942209099
353 77.12081585140214 127 64.45348140247721
354 75.57699122518159 127 65.71644455039387
355 74.06513299235908 127 67.01750376248609
356 72.58618097843514 127 68.35585025351304
357 71.14105455322048 127 69.73065205911882
358 69.73065205932336 127 71.14105455301079
359 68.35585025371081 127 72.58618097822199
360 67.01750376267154 127 74.06513299214896
361 65.71644455056533 127 75.57699122497726
362 64.45348140263783 127 77.12081585120072
363 63.22939942224108 127 78.69564717386295
364 62.0449595428026 127 80.30050622111787
365 60.90089805478277 127 81.93439535481876
366 59.79792614799555 127 83.59629889065059
367 58.73672946947876 127 85.28518372955635
368 57.71796769729076 127 86.99999999992058
369 56.74227413042352 127 88.73968171021778
370 55.81025529511776 127 90.50314741167821
371 54.9224905678345 127 92.28930087053712
372 54.07953181509038 127 94.09703174949739
373 53.28190305038876 127 95.92521629797372
374 52.53010010848251 127 97.77271805064038
375 51.82459033714308 127 99.63838853390325
376 51.16581230664136 127 101.5210679798298
377 50.55417553711857 127 103.4195860470958
378 49.99006024400592 127 105.3327625485351
379 49.47381710167885 127 107.2594081847566
380 49.00576702545831 127 109.1983252834764
381 48.58620097211833 127 111.1483085440391
382 48.21537975902388 127 113.1081457866426
383 47.89353390198931 127 115.0766187059087
384 47.6208634719858 127 117.0525036282046
385 47.39753797076678 127 119.0345722723458
386 47.22369622550463 127 121.0215925130989
387 47.09944630248552 127 123.012329147158
388 47.02486543993429 127 125.005544660971
389 47.02486543993422 127 128.9944553390268
390 47.09944630248462 127 130.987670852824
391 47.22369622550315 127 132.9784074868814
392 47.39753797076395 127 134.965427727626
393 47.62086347197996 127 136.9474963717488
394 47.89353390198158 127 138.9233812940401
395 48.21537975901214 127 140.8918542132908
396 48.58620097210208 127 142.8516914558805
397 49.00576702543658 127 144.8016747164284
398 49.47381710165558 127 146.7405918151521
399 49.99006024397691 127 148.6672374513618
400 50.55417553708287 127 150.5804139527885
401 51.16581230659816 127 152.4789320200416
402 51.82459033709419 127 154.3616114659624
403 52.53010010842607 127 156.2272819492158
404 53.28190305032567 127 158.0747837018766
405 54.07953181501881 127 159.902968250344
406 54.92249056775287 127 161.7106991292933
407 55.81025529502924 127 163.4968525881491
408 56.74227413032298 127 165.2603182895976
409 57.71796769717896 127 166.9999999998858
410 58.73672946935653 127 168.7148162702436
411 59.79792614786486 127 170.4037011091471
412 60.90089805464335 127 172.0656046449767
413 62.0449595426519 127 173.6994937786725
414 63.22939942208313 127 175.3043528259285
415 64.45348140247096 127 176.87918414859
416 65.71644455038657 127 178.4230087748097
417 67.01750376247908 127 179.934867007633
418 68.35585025350505 127 181.4138190215563
419 69.73065205910832 127 182.8589454467688
420 71.14105455300336 127 184.2693479406694
421 72.58618097821636 127 185.644149746284
422 74.06513299214379 127 186.9824962373239
423 75.57699122497093 127 188.2835554494293
424 77.12081585119248 127 189.5465185973556
425 78.69564717385271 127 190.7706005777512
426 80.30050622110801 127 191.9550404571903
427 81.93439535480721 127 193.0991019452093
428 83.59629889063716 127 194.2020738519958
429 85.28518372954044 127 195.2632705305115
430 86.99999999990217 127 196.2820323026986
431 88.73968171019699 127 197.2577258695651
432 90.50314741165757 127 198.1897447048717
433 92.28930087052029 127 199.0775094321574
434 94.0970317494817 127 199.9204681849025
435 95.92521629795905 127 200.7180969496051
436 97.77271805063071 127 201.4698998915137
437 99.63838853389234 127 202.175409662853
438 101.5210679798206 127 202.8341876933555
439 103.4195860470901 127 203.4458244628797
440 105.3327625485288 127 204.0099397559923
441 107.2594081847497 127 204.5261828983194
442 109.1983252834692 127 204.99423297454
443 111.1483085440338 127 205.4137990278806
444 113.1081457866389 127 205.7846202409755
445 115.0766187059046 127 206.1064660980101
446 117.0525036282012 127 206.3791365280138
447 119.0345722723428 127 206.6024620292329
448 121.0215925130968 127 206.7763037744952
449 123.0123291471565 127 206.9005536975144
450 125.00554466097 127 206.9751345600657
451 128.9944553390267 127 206.9751345600658
452 130.9876708528233 127 206.9005536975154
453 132.9784074868805 127 206.7763037744969
454 134.9654277276247 127 206.6024620292362
455 136.9474963717466 127 206.3791365280203
456 138.9233812940374 127 206.1064660980188
457 140.8918542132867 127 205.7846202409886
458 142.851691455877 127 205.4137990278986
459 144.8016747164259 127 204.994232974564
460 146.7405918151494 127 204.5261828983451
461 148.6672374513576 127 204.0099397560243
462 150.580413952783 127 203.4458244629188
463 152.4789320200391 127 202.8341876934027
464 154.361611465962 127 202.175409662906
465 156.2272819492155 127 201.469899891574
466 158.0747837018794 127 200.7180969496731
467 159.9029682503464 127 199.9204681849801
468 161.7106991292929 127 199.0775094322474
469 163.4968525881513 127 198.1897447049697
470 165.2603182895992 127 197.2577258696762
471 166.9999999998835 127 196.2820323028224
472 168.7148162702366 127 195.2632705306478
473 170.4037011091401 127 194.2020738521396
474 172.0656046449715 127 193.0991019453602
475 173.6994937786666 127 191.9550404573524
476 175.304352825924 127 190.7706005779203
477 176.8791841485828 127 189.5465185975348
478 178.4230087748023 127 188.2835554496197
479 179.9348670076216 127 186.982496237531
480 181.4138190215434 127 185.6441497465069
481 182.8589454467559 127 184.2693479409042
482 184.2693479406594 127 182.8589454470069
483 185.644149746274 127 181.4138190217944
484 186.98249623731 127 179.934867007872
485 188.2835554494171 127 178.4230087750437
486 189.5465185973463 127 176.8791841488192
487 190.7706005777444 127 175.3043528261562
488 191.9550404571852 127 173.6994937788991
489 193.0991019452055 127 172.0656046451984
490 194.2020738519957 127 170.4037011093629
491 195.2632705305138 127 168.7148162704558
492 196.2820323027031 127 167.0000000000901
493 197.2577258695701 127 165.260318289794
494 198.1897447048762 127 163.4968525883336
495 199.0775094321615 127 161.710699129471
496 199.9204681849059 127 159.9029682505109
497 200.7180969496066 127 158.0747837020373
498 201.4698998915136 127 156.2272819493695
499 202.1754096628524 127 154.3616114661094
500 202.834187693353 127 152.4789320201868
501 203.4458244628771 127 150.5804139529182
502 204.0099397559894 127 148.6672374514815
503 204.5261828983174 127 146.7405918152583
504 204.9942329745373 127 144.8016747165429
505 205.4137990278754 127 142.8516914559922
506 205.7846202409718 127 140.891854213382
507 206.1064660980063 127 138.9233812941208
508 206.3791365280119 127 136.9474963718138
509 206.6024620292311 127 134.9654277276756
510 206.7763037744944 127 132.9784074869136
511 206.900553697514 127 130.9876708528514
512 206.9751345600656 127 128.9944553390326
513 206.9751345600658 128.9944553390267 127
514 206.9005536975154 130.9876708528233 127
515 206.7763037744969 132.9784074868805 127
516 206.6024620292362 134.9654277276247 127
517 206.3791365280203 136.9474963717466 127
518 206.1064660980188 138.9233812940374 127
519 205.7846202409886 140.8918542132867 127
520 205.4137990278986 142.851691455877 127
521 204.994232974564 144.8016747164259 127
522 204.5261828983451 146.7405918151494 127
523 204.0099397560243 148.6672374513576 127
524 203.4458244629188 150.580413952783 127
525 202.8341876934027 152.4789320200391 127
526 202.175409662906 154.361611465962 127
527 201.469899891574 156.2272819492155 127
528 200.7180969496731 158.0747837018794 127
529 199.9204681849801 159.9029682503464 127
530 199.0775094322474 161.7106991292929 127
531 198.1897447049697 163.4968525881513 127
532 197.2577258696762 165.2603182895992 127
533 196.2820323028224 166.9999999998835 127
534 195.2632705306478 168.7148162702366 127
535 194.2020738521396 170.4037011091401 127
536 193.0991019453602 172.0656046449715 127
537 191.9550404573524 173.6994937786666 127
538 190.7706005779203 175.304352825924 127
539 189.5465185975348 176.8791841485828 127
540 188.2835554496197 178.4230087748023 127
541 186.982496237531 179.9348670076216 127
542 185.6441497465069 181.4138190215434 127
543 184.2693479409042 182.8589454467559 127
544 182.8589454470069 184.2693479406594 127
545 181.4138190217944 185.644149746274 127
546 179.934867007872 186.98249623731 127
547 178.4230087750437 188.2835554494171 127
548 176.8791841488192 189.5465185973463 127
549 175.3043528261562 190.7706005777444 127
550 173.6994937788991 191.9550404571852 127
551 172.0656046451984 193.0991019452055 127
552 170.4037011093629 194.2020738519957 127
553 168.7148162704558 195.2632705305138 127
554 167.0000000000901 196.2820323027031 127
555 165.260318289794 197.2577258695701 127
556 163.4968525883336 198.1897447048762 127
557 161.710699129471 199.0775094321615 127
558 159.9029682505109 199.9204681849059 127
559 158.0747837020373 200.7180969496066 127
560 156.2272819493695 201.4698998915136 127
561 154.3616114661094 202.1754096628524 127
562 152.4789320201868 202.834187693353 127
563 150.5804139529182 203.4458244628771 127
564 148.6672374514815 204.0099397559894 127
565 146.7405918152583 204.5261828983174 127
566 144.8016747165429 204.9942329745373 127
567 142.8516914559922 205.4137990278754 127
568 140.891854213382 205.7846202409718 127
569 138.9233812941208 206.1064660980063 127
570 136.9474963718138 206.3791365280119 127
571 134.9654277276756 206.6024620292311 127
572 132.9784074869136 206.7763037744944 127
573 130.9876708528514 206.900553697514 127
574 128.9944553390326 206.9751345600656 127
575 125.0055446609739 206.9751345600658 127
576 123.0123291471672 206.9005536975149 127
577 121.0215925131105 206.7763037744962 127
578 119.0345722723643 206.6024620292351 127
579 117.0525036282322 206.3791365280177 127
580 115.0766187059394 206.1064660980153 127
581 113.1081457866861 205.7846202409838 127
582 111.14830854409 205.413799027892 127
583 109.1983252835396 204.9942329745561 127
584 107.2594081848295 204.5261828983398 127
585 105.332762548624 204.0099397560191 127
586 103.4195860471985 203.4458244629131 127
587 101.5210679799403 202.8341876933957 127
588 99.63838853402223 202.1754096629002 127
589 97.77271805076602 201.4698998915668 127
590 95.92521629810177 200.7180969496652 127
591 94.09703174963211 199.9204681849704 127
592 92.28930087068684 199.0775094322376 127
593 90.50314741183743 198.1897447049639 127
594 88.73968171038726 197.2577258696688 127
595 87.00000000009877 196.2820323028121 127
596 85.2851837297445 195.2632705306362 127
597 83.59629889084137 194.2020738521277 127
598 81.93439535501189 193.0991019453489 127
599 80.30050622132049 191.955040457343 127
600 78.6956471740657 190.7706005779125 127
601 77.12081585140945 189.5465185975286 127
602 75.57699122518906 188.2835554496124 127
603 74.06513299237052 186.982496237524 127
604 72.58618097844808 185.644149746499 127
605 71.14105455323335 184.2693479408937 127
606 69.73065205933338 182.8589454469995 127
607 68.35585025372083 181.4138190217888 127
608 67.01750376268552 179.9348670078669 127
609 65.71644455057759 178.4230087750374 127
610 64.45348140264721 176.879184148811 127
611 63.22939942224789 175.304352826146 127
612 62.04495954280777 173.6994937788893 127
613 60.90089805478664 172.0656046451869 127
614 59.79792614799563 170.4037011093495 127
615 58.7367294694765 168.71481627044 127
616 57.71796769728631 167.0000000000717 127
617 56.74227413041865 165.2603182897733 127
618 55.81025529511325 163.496852588313 127
619 54.92249056783037 161.7106991294542 127
620 54.07953181508704 159.9029682504952 127
621 53.28190305038726 158.0747837020227 127
622 52.53010010848263 156.22728194936 127
623 51.82459033714372 154.3616114660985 127
624 51.16581230664389 152.4789320201777 127
625 50.55417553712114 150.5804139529126 127
626 49.9900602440088 148.6672374514751 127
627 49.47381710168089 146.7405918152515 127
628 49.0057670254611 144.8016747165357 127
629 48.58620097212359 142.8516914559869 127
630 48.21537975902756 140.8918542133783 127
631 47.89353390199317 138.9233812941168 127
632 47.62086347198769 136.9474963718104 127
633 47.39753797076861 134.9654277276726 127
634 47.22369622550541 132.9784074869115 127
635 47.09944630248592 130.9876708528499 127
636 47.02486543993435 128.9944553390316 127
637 47.0248654399342 125.0055446609738 127
638 47.09944630248511 123.0123291471665 127
639 47.22369622550383 121.0215925131096 127
640 47.39753797076506 119.034572272363 127
641 47.62086347198262 117.05250362823 127
642 47.89353390198509 115.0766187059368 127
643 48.21537975901693 113.108145786682 127
644 48.58620097210874 111.1483085440865 127
645 49.00576702544446 109.1983252835371 127
646 49.47381710166096 107.2594081848268 127
647 49.9900602439821 105.3327625486198 127
648 50.5541755370886 103.419586047193 127
649 51.1658123066051 101.5210679799377 127
650 51.82459033709995 99.63838853402173 127
651 52.53010010843334 97.77271805076566 127
652 53.28190305033361 95.92521629810454 127
653 54.0795318150285 94.09703174963448 127
654 54.92249056776265 92.28930087068633 127
655 55.81025529503505 90.50314741183955 127
656 56.7422741303304 88.73968171038877 127
657 57.71796769718924 87.00000000009642 127
658 58.73672946936811 85.28518372973741 127
659 59.79792614787686 83.59629889083433 127
660 60.90089805465473 81.93439535500656 127
661 62.04495954266126 80.30050622131448 127
662 63.22939942209099 78.69564717406111 127
663 64.45348140247721 77.12081585140214 127
664 65.71644455039387 75.57699122518159 127
665 67.01750376248609 74.06513299235908 127
666 68.35585025351304 72.58618097843514 127
667 69.73065205911882 71.14105455322048 127
668 71.14105455301079 69.73065205932336 127
669 72.58618097822199 68.35585025371081 127
670 74.06513299214896 67.01750376267154 127
671 75.57699122497726 65.71644455056533 127
672 77.12081585120072 64.45348140263783 127
673 78.69564717386295 63.22939942224108 127
674 80.30050622111787 62.0449595428026 127
675 81.93439535481876 60.90089805478277 127
676 83.59629889065059 59.79792614799555 127
677 85.28518372955635 58.73672946947876 127
678 86.99999999992058 57.71796769729076 127
679 88.73968171021778 56.74227413042352 127
680 90.50314741167821 55.81025529511776 127
681 92.28930087053712 54.9224905678345 127
682 94.09703174949739 54.07953181509038 127
683 95.92521629797372 53.28190305038876 127
684 97.77271805064038 52.53010010848251 127
685 99.63838853390325 51.82459033714308 127
686 101.5210679798298 51.16581230664136 127
687 103.4195860470958 50.55417553711857 127
688 105.3327625485351 49.99006024400592 127
689 107.2594081847566 49.47381710167885 127
690 109.1983252834764 49.00576702545831 127
691 111.1483085440391 48.58620097211833 127
692 113.1081457866426 48.21537975902388 127
693 115.0766187059087 47.89353390198931 127
694 117.0525036282046 47.6208634719858 127
695 119.0345722723458 47.39753797076678 127
696 121.0215925130989 47.22369622550463 127
697 123.012329147158 47.09944630248552 127
698 125.005544660971 47.02486543993429 127
699 128.9944553390268 47.02486543993422 127
700 130.987670852824 47.09944630248462 127
701 132.9784074868814 47.22369622550315 127
702 134.965427727626 47.39753797076395 127
703 136.9474963717488 47.62086347197996 127
704 138.9233812940401 47.89353390198158 127
705 140.8918542132908 48.21537975901214 127
706 142.8516914558805 48.58620097210208 127
707 144.8016747164284 49.00576702543658 127
708 146.7405918151521 49.47381710165558 127
709 148.6672374513618 49.99006024397691 127
710 150.5804139527885 50.55417553708287 127
711 152.4789320200416 51.16581230659816 127
712 154.3616114659624 51.82459033709419 127
713 156.2272819492158 52.53010010842607 127
714 158.0747837018766 53.28190305032567 127
715 159.902968250344 54.07953181501881 127
716 161.7106991292933 54.92249056775287 127
717 163.4968525881491 55.81025529502924 127
718 165.2603182895976 56.74227413032298 127
719 166.9999999998858 57.71796769717896 127
720 168.7148162702436 58.73672946935653 127
721 170.4037011091471 59.79792614786486 127
722 172.0656046449767 60.90089805464335 127
723 173.6994937786725 62.0449595426519 127
724 175.3043528259285 63.22939942208313 127
725 176.87918414859 64.45348140247096 127
726 178.4230087748097 65.71644455038657 127
727 179.934867007633 67.01750376247908 127
728 181.4138190215563 68.35585025350505 127
729 182.8589454467688 69.73065205910832 127
730 184.2693479406694 71.14105455300336 127
731 185.644149746284 72.58618097821636 127
732 186.9824962373239 74.06513299214379 127
733 188.2835554494293 75.57699122497093 127
734 189.5465185973556 77.12081585119248 127
735 190.7706005777512 78.69564717385271 127
736 191.9550404571903 80.30050622110801 127
737 193.0991019452093 81.93439535480721 127
738 194.2020738519958 83.59629889063716 127
739 195.2632705305115 85.28518372954044 127
740 196.2820323026986 86.99999999990217 127
741 197.2577258695651 88.73968171019699 127
742 198.1897447048717 90.50314741165757 127
743 199.0775094321574 92.28930087052029 127
744 199.9204681849025 94.0970317494817 127
745 200.7180969496051 95.92521629795905 127
746 201.4698998915137 97.77271805063071 127
747 202.175409662853 99.63838853389234 127
748 202.8341876933555 101.5210679798206 127
749 203.4458244628797 103.4195860470901 127
750 204.0099397559923 105.3327625485288 127
751 204.5261828983194 107.2594081847497 127
752 204.99423297454 109.1983252834692 127
753 205.4137990278806 111.1483085440338 127
754 205.7846202409755 113.1081457866389 127
755 206.1064660980101 115.0766187059046 127
756 206.3791365280138 117.0525036282012 127
757 206.6024620292329 119.0345722723428 127
758 206.7763037744952 121.0215925130968 127
759 206.9005536975144 123.0123291471565 127
760 206.9751345600657 125.00554466097 127
761 127 128.9944553390268 47.02486543993422
762 127 130.987670852824 47.09944630248462
763 127 132.9784074868814 47.22369622550315
764 127 134.965427727626 47.39753797076395
765 127 136.9474963717488 47.62086347197996
766 127 138.9233812940401 47.89353390198158
767 127 140.8918542132908 48.21537975901214
768 127 142.8516914558805 48.58620097210208
769 127 144.8016747164284 49.00576702543658
770 127 146.7405918151521 49.47381710165558
771 127 148.6672374513618 49.99006024397691
772 127 150.5804139527885 50.55417553708287
773 127 152.4789320200416 51.16581230659816
774 127 154.3616114659624 51.82459033709419
775 127 156.2272819492158 52.53010010842607
776 127 158.0747837018766 53.28190305032567
777 127 159.902968250344 54.07953181501881
778 127 161.7106991292933 54.92249056775287
779 127 163.4968525881491 55.81025529502924
780 127 165.2603182895976 56.74227413032298
781 127 166.9999999998858 57.71796769717896
782 127 168.7148162702436 58.73672946935653
783 127 170.4037011091471 59.79792614786486
784 127 172.0656046449767 60.90089805464335
785 127 173.6994937786725 62.0449595426519
786 127 175.3043528259285 63.22939942208313
787 127 176.87918414859 64.45348140247096
788 127 178.4230087748097 65.71644455038657
789 127 179.934867007633 67.01750376247908
790 127 181.4138190215563 68.35585025350505
791 127 182.8589454467688 69.73065205910832
792 127 184.2693479406694 71.14105455300336
793 127 185.644149746284 72.58618097821636
794 127 186.9824962373239 74.06513299214379
795 127 188.2835554494293 75.57699122497093
796 127 189.5465185973556 77.12081585119248
797 127 190.7706005777512 78.69564717385271
798 127 191.9550404571903 80.30050622110801
799 127 193.0991019452093 81.93439535480721
800 127 194.2020738519958 83.59629889063716
801 127 195.2632705305115 85.28518372954044
802 127 196.2820323026986 86.99999999990217
803 127 197.2577258695651 88.73968171019699
804 127 198.1897447048717 90.50314741165757
805 127 199.0775094321574 92.28930087052029
806 127 199.9204681849025 94.0970317494817
807 127 200.7180969496051 95.92521629795905
808 127 201.4698998915137 97.77271805063071
809 127 202.175409662853 99.63838853389234
810 127 202.8341876933555 101.5210679798206
811 127 203.4458244628797 103.4195860470901
812 127 204.0099397559923 105.3327625485288
813 127 204.5261828983194 107.2594081847497
814 127 204.99423297454 109.1983252834692
815 127 205.4137990278806 111.1483085440338
816 127 205.7846202409755 113.1081457866389
817 127 206.1064660980101 115.0766187059046
818 127 206.3791365280138 117.0525036282012
819 127 206.6024620292329 119.0345722723428
820 127 206.7763037744952 121.0215925130968
821 127 206.9005536975144 123.0123291471565
822 127 206.9751345600657 125.00554466097
823 127 206.9751345600658 128.9944553390267
824 127 206.9005536975154 130.9876708528233
825 127 206.7763037744969 132.9784074868805
826 127 206.6024620292362 134.9654277276247
827 127 206.3791365280203 136.9474963717466
828 127 206.1064660980188 138.9233812940374
829 127 205.7846202409886 140.8918542132867
830 127 205.4137990278986 142.851691455877
831 127 204.994232974564 144.8016747164259
832 127 204.5261828983451 146.7405918151494
833 127 204.0099397560243 148.6672374513576
834 127 203.4458244629188 150.580413952783
835 127 202.8341876934027 152.4789320200391
836 127 202.175409662906 154.361611465962
837 127 201.469899891574 156.2272819492155
838 127 200.7180969496731 158.0747837018794
839 127 199.9204681849801 159.9029682503464
840 127 199.0775094322474 161.7106991292929
841 127 198.1897447049697 163.4968525881513
842 127 197.2577258696762 165.2603182895992
843 127 196.2820323028224 166.9999999998835
844 127 195.2632705306478 168.7148162702366
845 127 194.2020738521396 170.4037011091401
846 127 193.0991019453602 172.0656046449715
847 127 191.9550404573524 173.6994937786666
848 127 190.7706005779203 175.304352825924
849 127 189.5465185975348 176.8791841485828
850 127 188.2835554496197 178.4230087748023
851 127 186.982496237531 179.9348670076216
852 127 185.6441497465069 181.4138190215434
853 127 184.2693479409042 182.8589454467559
854 127 182.8589454470069 184.2693479406594
855 127 181.4138190217944 185.644149746274
856 127 179.934867007872 186.98249623731
857 127 178.4230087750437 188.2835554494171
858 127 176.8791841488192 189.5465185973463
859 127 175.3043528261562 190.7706005777444
860 127 173.6994937788991 191.9550404571852
861 127 172.0656046451984 193.0991019452055
862 127 170.4037011093629 194.2020738519957
863 127 168.7148162704558 195.2632705305138
864 127 167.0000000000901 196.2820323027031
865 127 165.260318289794 197.2577258695701
866 127 163.4968525883336 198.1897447048762
867 127 161.710699129471 199.0775094321615
868 127 159.9029682505109 199.9204681849059
869 127 158.0747837020373 200.7180969496066
870 127 156.2272819493695 201.4698998915136
871 127 154.3616114661094 202.1754096628524
872 127 152.4789320201868 202.834187693353
873 127 150.5804139529182 203.4458244628771
874 127 148.6672374514815 204.0099397559894
875 127 146.7405918152583 204.5261828983174
876 127 144.8016747165429 204.9942329745373
877 127 142.8516914559922 205.4137990278754
878 127 140.891854213382 205.7846202409718
879 127 138.9233812941208 206.1064660980063
880 127 136.9474963718138 206.3791365280119
881 127 134.9654277276756 206.6024620292311
882 127 132.9784074869136 206.7763037744944
883 127 130.9876708528514 206.900553697514
884 127 128.9944553390326 206.9751345600656
885 127 125.0055446609739 206.9751345600658
886 127 123.0123291471672 206.9005536975149
887 127 121.0215925131105 206.7763037744962
888 127 119.0345722723643 206.6024620292351
889 127 117.0525036282322 206.3791365280177
890 127 115.0766187059394 206.1064660980153
891 127 113.1081457866861 205.7846202409838
892 127 111.14830854409 205.413799027892
893 127 109.1983252835396 204.9942329745561
894 127 107.2594081848295 204.5261828983398
895 127 105.332762548624 204.0099397560191
896 127 103.4195860471985 203.4458244629131
897 127 101.5210679799403 202.8341876933957
898 127 99.63838853402223 202.1754096629002
899 127 97.77271805076602 201.4698998915668
900 127 95.92521629810177 200.7180969496652
901 127 94.09703174963211 199.9204681849704
902 127 92.28930087068684 199.0775094322376
903 127 90.50314741183743 198.1897447049639
904 127 88.73968171038726 197.2577258696688
905 127 87.00000000009877 196.2820323028121
906 127 85.2851837297445 195.2632705306362
907 127 83.59629889084137 194.2020738521277
908 127 81.93439535501189 193.0991019453489
909 127 80.30050622132049 191.955040457343
910 127 78.6956471740657 190.7706005779125
911 127 77.12081585140945 189.5465185975286
912 127 75.57699122518906 188.2835554496124
913 127 74.06513299237052 186.982496237524
914 127 72.58618097844808 185.644149746499
915 127 71.14105455323335 184.2693479408937
916 127 69.73065205933338 182.8589454469995
917 127 68.35585025372083 181.4138190217888
918 127 67.01750376268552 179.9348670078669
919 127 65.71644455057759 178.4230087750374
920 127 64.45348140264721 176.879184148811
921 127 63.22939942224789 175.304352826146
922 127 62.04495954280777 173.6994937788893
923 127 60.90089805478664 172.0656046451869
924 127 59.79792614799563 170.4037011093495
925 127 58.7367294694765 168.71481627044
926 127 57.71796769728631 167.0000000000717
927 127 56.74227413041865 165.2603182897733
928 127 55.81025529511325 163.496852588313
929 127 54.92249056783037 161.7106991294542
930 127 54.07953181508704 159.9029682504952
931 127 53.28190305038726 158.0747837020227
932 127 52.53010010848263 156.22728194936
933 127 51.82459033714372 154.3616114660985
934 127 51.16581230664389 152.4789320201777
935 127 50.55417553712114 150.5804139529126
936 127 49.9900602440088 148.6672374514751
937 127 49.47381710168089 146.7405918152515
938 127 49.0057670254611 144.8016747165357
939 127 48.58620097212359 142.8516914559869
940 127 48.21537975902756 140.8918542133783
941 127 47.89353390199317 138.9233812941168
942 127 47.62086347198769 136.9474963718104
943 127 47.39753797076861 134.9654277276726
944 127 47.22369622550541 132.9784074869115
945 127 47.09944630248592 130.9876708528499
946 127 47.02486543993435 128.9944553390316
947 127 47.0248654399342 125.0055446609738
948 127 47.09944630248511 123.0123291471665
949 127 47.22369622550383 121.0215925131096
950 127 47.39753797076506 119.034572272363
951 127 47.62086347198262 117.05250362823
952 127 47.89353390198509 115.0766187059368
953 127 48.21537975901693 113.108145786682
954 127 48.58620097210874 111.1483085440865
955 127 49.00576702544446 109.1983252835371
956 127 49.47381710166096 107.2594081848268
957 127 49.9900602439821 105.3327625486198
958 127 50.5541755370886 103.419586047193
959 127 51.1658123066051 101.5210679799377
960 127 51.82459033709995 99.63838853402173
961 127 52.53010010843334 97.77271805076566
962 127 53.28190305033361 95.92521629810454
963 127 54.0795318150285 94.09703174963448
964 127 54.92249056776265 92.28930087068633
965 127 55.81025529503505 90.50314741183955
966 127 56.7422741303304 88.73968171038877
967 127 57.71796769718924 87.00000000009642
968 127 58.73672946936811 85.28518372973741
969 127 59.79792614787686 83.59629889083433
970 127 60.90089805465473 81.93439535500656
971 127 62.04495954266126 80.30050622131448
972 127 63.22939942209099 78.69564717406111
973 127 64.45348140247721 77.12081585140214
974 127 65.71644455039387 75.57699122518159
975 127 67.01750376248609 74.06513299235908
976 127 68.35585025351304 72.58618097843514
977 127 69.73065205911882 71.14105455322048
978 127 71.14105455301079 69.73065205932336
979 127 72.58618097822199 68.35585025371081
980 127 74.06513299214896 67.01750376267154
981 127 75.57699122497726 65.71644455056533
982 127 77.12081585120072 64.45348140263783
983 127 78.69564717386295 63.22939942224108
984 127 80.30050622111787 62.0449595428026
985 127 81.93439535481876 60.90089805478277
986 127 83.59629889065059 59.79792614799555
987 127 85.28518372955635 58.73672946947876
988 127 86.99999999992058 57.71796769729076
989 127 88.73968171021778 56.74227413042352
990 127 90.50314741167821 55.81025529511776
991 127 92.28930087053712 54.9224905678345
992 127 94.09703174949739 54.07953181509038
993 127 95.92521629797372 53.28190305038876
994 127 97.77271805064038 52.53010010848251
995 127 99.63838853390325 51.82459033714308
996 127 101.5210679798298 51.16581230664136
997 127 103.4195860470958 50.55417553711857
998 127 105.3327625485351 49.99006024400592
999 127 107.2594081847566 49.47381710167885
1000 127 109.1983252834764 49.00576702545831
1001 127 111.1483085440391 48.58620097211833
1002 127 113.1081457866426 48.21537975902388
1003 127 115.0766187059087 47.89353390198931
1004 127 117.0525036282046 47.6208634719858
1005 127 119.0345722723458 47.39753797076678
1006 127 121.0215925130989 47.22369622550463
1007 127 123.012329147158 47.09944630248552
1008 127 125.005544660971 47.02486543993429
1009 212.9082358330054 127 123.0282225564956
1010 212.6331391613769 127 119.0649210861983
1011 212.1752970552739 127 115.1185534741826
1012 211.5356865728243 127 111.1975414678218
1013 210.7156726750297 127 107.3102527043316
1014 209.7170053128783 127 103.4649828538565
1015 208.5418156928433 127 99.66993791601676
1016 207.1926117287996 127 95.93321670796951
1017 205.6722726900001 127 92.26279358108565
1018 203.9840430565715 127 88.66650140329025
1019 202.1315255956335 127 85.15201484333247
1020 200.1186736728069 127 81.72683399264453
1021 197.949782815524 127 78.3982683597593
1022 195.6294815461828 127 75.1734212714928
1023 193.1627215046133 127 72.05917471403455
1024 190.5547668810688 127 69.06217464649717
1025 187.8111831821516 127 66.18881681806545
1026 184.93782535372 127 63.44523311912913
1027 181.9408252861853 127 60.83727849556928
1028 178.8265787287394 127 58.37051845399253
1029 175.6017316404611 127 56.05021718462699
1030 172.2731660075708 127 53.88132632732639
1031 168.8479851568631 127 51.86847440447542
1032 165.3334985968673 127 50.01595694350698
1033 161.7372064190529 127 48.32772731006109
1034 158.0667832921517 127 46.80738827124731
1035 154.330062084091 127 45.45818430719285
1036 150.5350171462414 127 44.2829946871496
1037 146.6897472957544 127 43.2843273249905
1038 142.8024585322439 127 42.46431342718797
1039 138.8814465258706 127 41.82470294473359
1040 134.9350789138382 127 41.36686083862649
1041 130.9717774435194 127 41.09176416699532
1042 123.0282225564958 127 41.09176416699462
1043 119.0649210861978 127 41.36686083862315
1044 115.1185534741814 127 41.82470294472633
1045 111.1975414678195 127 42.46431342717612
1046 107.3102527043314 127 43.28432732497032
1047 103.4649828538537 127 44.28299468712252
1048 99.66993791601584 127 45.45818430715704
1049 95.93321670796894 127 46.80738827120058
1050 92.26279358108874 127 48.32772730999854
1051 88.6665014032944 127 50.01595694342646
1052 85.15201484333484 127 51.86847440436516
1053 81.72683399263965 127 53.88132632719606
1054 78.39826835975373 127 56.05021718447982
1055 75.17342127148652 127 58.37051845382194
1056 72.05917471403603 127 60.83727849538548
1057 69.06217464650425 127 63.4452331189247
1058 66.18881681806097 127 66.18881681785285
1059 63.4452331191221 127 69.06217464628773
1060 60.83727849556195 127 72.05917471382352
1061 58.37051845398351 127 75.17342127127259
1062 56.05021718461722 127 78.39826835955313
1063 53.88132632731131 127 81.72683399245352
1064 51.86847440446356 127 85.15201484315818
1065 50.01595694350046 127 88.66650140314577
1066 48.32772731005728 127 92.26279358095567
1067 46.80738827124664 127 95.93321670785002
1068 45.45818430719243 127 99.66993791591025
1069 44.28299468714677 127 103.4649828537685
1070 43.284327324987 127 107.3102527042605
1071 42.46431342718797 127 111.1975414677561
1072 41.82470294473454 127 115.1185534741225
1073 41.36686083862728 127 119.0649210861534
1074 41.09176416699542 127 123.0282225564783
1075 41.09176416699569 127 130.9717774435277
1076 41.36686083862693 127 134.935078913843
1077 41.82470294473264 127 138.8814465258639
1078 42.46431342718559 127 142.8024585322311
1079 43.28432732498119 127 146.6897472957148
1080 44.28299468713438 127 150.535017146188
1081 45.45818430716476 127 154.3300620840072
1082 46.80738827120611 127 158.0667832920454
1083 48.32772731000209 127 161.7372064189193
1084 50.01595694343217 127 165.3334985967171
1085 51.8684744043796 127 168.8479851566911
1086 53.88132632721607 127 172.2731660073927
1087 56.05021718449782 127 175.6017316402726
1088 58.37051845383506 127 178.8265787285308
1089 60.83727849540408 127 181.9408252859864
1090 63.44523311894224 127 184.937825353515
1091 66.1888168178661 127 187.8111831819523
1092 69.06217464629312 127 190.5547668808828
1093 72.05917471383154 127 193.1627215044447
1094 75.17342127128579 127 195.6294815460265
1095 78.39826835956163 127 197.9497828153886
1096 81.72683399247005 127 200.1186736726989
1097 85.15201484317032 127 202.1315255955432
1098 88.66650140315397 127 203.9840430565036
1099 92.2627935809638 127 205.6722726899463
1100 95.93321670786139 127 207.1926117287578
1101 99.66993791592313 127 208.5418156928119
1102 103.4649828537821 127 209.7170053128571
1103 107.3102527042694 127 210.7156726750151
1104 111.1975414677651 127 211.5356865728137
1105 115.1185534741289 127 212.1752970552664
1106 119.0649210861572 127 212.6331391613731
1107 123.0282225564798 127 212.9082358330047
1108 130.9717774435278 127 212.9082358330043
1109 134.9350789138425 127 212.6331391613731
1110 138.8814465258626 127 212.1752970552675
1111 142.8024585322289 127 211.5356865728148
1112 146.6897472957146 127 210.7156726750189
1113 150.5350171461852 127 209.7170053128664
1114 154.3300620840063 127 208.5418156928355
1115 158.0667832920448 127 207.1926117287941
1116 161.7372064189224 127 205.6722726899965
1117 165.3334985967212 127 203.9840430565658
1118 168.8479851566934 127 202.1315255956191
1119 172.2731660073878 127 200.1186736727869
1120 175.601731640267 127 197.949782815506
1121 178.8265787285246 127 195.6294815461697
1122 181.9408252859878 127 193.1627215045947
1123 184.9378253535221 127 190.5547668810513
1124 187.8111831819478 127 187.8111831821384
1125 190.5547668808758 127 184.9378253537146
1126 193.1627215044374 127 181.9408252861773
1127 195.6294815460174 127 178.8265787287262
1128 197.9497828153789 127 175.6017316404526
1129 200.1186736726839 127 172.2731660075543
1130 202.1315255955313 127 168.847985156851
1131 203.9840430564971 127 165.3334985968591
1132 205.6722726899425 127 161.7372064190448
1133 207.1926117287571 127 158.0667832921403
1134 208.5418156928114 127 154.3300620840782
1135 209.7170053128543 127 150.5350171462278
1136 210.7156726750116 127 146.6897472957455
1137 211.5356865728137 127 142.8024585322349
1138 212.1752970552673 127 138.8814465258642
1139 212.6331391613739 127 134.9350789138344
1140 212.9082358330048 127 130.9717774435181
1141 212.9082358330043 130.9717774435278 127
1142 212.6331391613731 134.9350789138425 127
1143 212.1752970552675 138.8814465258626 127
1144 211.5356865728148 142.8024585322289 127
1145 210.7156726750189 146.6897472957146 127
1146 209.7170053128664 150.5350171461852 127
1147 208.5418156928355 154.3300620840063 127
1148 207.1926117287941 158.0667832920448 127
1149 205.6722726899965 161.7372064189224 127
1150 203.9840430565658 165.3334985967212 127
1151 202.1315255956191 168.8479851566934 127
1152 200.1186736727869 172.2731660073878 127
1153 197.949782815506 175.601731640267 127
1154 195.6294815461697 178.8265787285246 127
1155 193.1627215045947 181.9408252859878 127
1156 190.5547668810513 184.9378253535221 127
1157 187.8111831821384 187.8111831819478 127
1158 184.9378253537146 190.5547668808758 127
1159 181.9408252861773 193.1627215044374 127
1160 178.8265787287262 195.6294815460174 127
1161 175.6017316404526 197.9497828153789 127
1162 172.2731660075543 200.1186736726839 127
1163 168.847985156851 202.1315255955313 127
1164 165.3334985968591 203.9840430564971 127
1165 161.7372064190448 205.6722726899425 127
1166 158.0667832921403 207.1926117287571 127
1167 154.3300620840782 208.5418156928114 127
1168 150.5350171462278 209.7170053128543 127
1169 146.6897472957455 210.7156726750116 127
1170 142.8024585322349 211.5356865728137 127
1171 138.8814465258642 212.1752970552673 127
1172 134.9350789138344 212.6331391613739 127
1173 130.9717774435181 212.9082358330048 127
1174 123.0282225564956 212.9082358330054 127
1175 119.0649210861983 212.6331391613769 127
1176 115.1185534741826 212.1752970552739 127
1177 111.1975414678218 211.5356865728243 127
1178 107.3102527043316 210.7156726750297 127
1179 103.4649828538565 209.7170053128783 127
1180 99.66993791601676 208.5418156928433 127
1181 95.93321670796951 207.1926117287996 127
1182 92.26279358108565 205.6722726900001 127
1183 88.66650140329025 203.9840430565715 127
1184 85.15201484333247 202.1315255956335 127
1185 81.72683399264453 200.1186736728069 127
1186 78.3982683597593 197.949782815524 127
1187 75.1734212714928 195.6294815461828 127
1188 72.05917471403455 193.1627215046133 127
1189 69.06217464649717 190.5547668810688 127
1190 66.18881681806545 187.8111831821516 127
1191 63.44523311912913 184.93782535372 127
1192 60.83727849556928 181.9408252861853 127
1193 58.37051845399253 178.8265787287394 127
1194 56.05021718462699 175.6017316404611 127
1195 53.88132632732639 172.2731660075708 127
1196 51.86847440447542 168.8479851568631 127
1197 50.01595694350698 165.3334985968673 127
1198 48.32772731006109 161.7372064190529 127
1199 46.80738827124731 158.0667832921517 127
1200 45.45818430719285 154.330062084091 127
1201 44.2829946871496 150.5350171462414 127
1202 43.2843273249905 146.6897472957544 127
1203 42.46431342718797 142.8024585322439 127
1204 41.82470294473359 138.8814465258706 127
1205 41.36686083862649 134.9350789138382 127
1206 41.09176416699532 130.9717774435194 127
1207 41.09176416699462 123.0282225564958 127
1208 41.36686083862315 119.0649210861978 127
1209 41.82470294472633 115.1185534741814 127
1210 42.46431342717612 111.1975414678195 127
1211 43.28432732497032 107.3102527043314 127
1212 44.28299468712252 103.4649828538537 127
1213 45.45818430715704 99.66993791601584 127
1214 46.80738827120058 95.93321670796894 127
1215 48.32772730999854 92.26279358108874 127
1216 50.01595694342646 88.6665014032944 127
1217 51.86847440436516 85.15201484333484 127
1218 53.88132632719606 81.72683399263965 127
1219 56.05021718447982 78.39826835975373 127
1220 58.37051845382194 75.17342127148652 127
1221 60.83727849538548 72.05917471403603 127
1222 63.4452331189247 69.06217464650425 127
1223 66.18881681785285 66.18881681806097 127
1224 69.06217464628773 63.4452331191221 127
1225 72.05917471382352 60.83727849556195 127
1226 75.17342127127259 58.37051845398351 127
1227 78.39826835955313 56.05021718461722 127
1228 81.72683399245352 53.88132632731131 127
1229 85.15201484315818 51.86847440446356 127
1230 88.66650140314577 50.01595694350046 127
1231 92.26279358095567 48.32772731005728 127
1232 95.93321670785002 46.80738827124664 127
1233 99.66993791591025 45.45818430719243 127
1234 103.4649828537685 44.28299468714677 127
1235 107.3102527042605 43.284327324987 127
1236 111.1975414677561 42.46431342718797 127
1237 115.1185534741225 41.82470294473454 127
1238 119.0649210861534 41.36686083862728 127
1239 123.0282225564783 41.09176416699542 127
1240 130.9717774435277 41.09176416699569 127
1241 134.935078913843 41.36686083862693 127
1242 138.8814465258639 41.82470294473264 127
1243 142.8024585322311 42.46431342718559 127
1244 146.6897472957148 43.28432732498119 127
1245 150.535017146188 44.28299468713438 127
1246 154.3300620840072 45.45818430716476 127
1247 158.0667832920454 46.80738827120611 127
1248 161.7372064189193 48.32772731000209 127
1249 165.3334985967171 50.01595694343217 127
1250 168.8479851566911 51.8684744043796 127
1251 172.2731660073927 53.88132632721607 127
1252 175.6017316402726 56.05021718449782 127
1253 178.8265787285308 58.37051845383506 127
1254 181.9408252859864 60.83727849540408 127
1255 184.937825353515 63.44523311894224 127
1256 187.8111831819523 66.1888168178661 127
1257 190.5547668808828 69.06217464629312 127
1258 193.1627215044447 72.05917471383154 127
1259 195.6294815460265 75.17342127128579 127
1260 197.9497828153886 78.39826835956163 127
1261 200.1186736726989 81.72683399247005 127
1262 202.1315255955432 85.15201484317032 127
1263 203.9840430565036 88.66650140315397 127
1264 205.6722726899463 92.2627935809638 127
1265 207.1926117287578 95.93321670786139 127
1266 208.5418156928119 99.66993791592313 127
1267 209.7170053128571 103.4649828537821 127
1268 210.7156726750151 107.3102527042694 127
1269 211.5356865728137 111.1975414677651 127
1270 212.1752970552664 115.1185534741289 127
1271 212.6331391613731 119.0649210861572 127
1272 212.9082358330047 123.0282225564798 127
1273 127 130.9717774435277 41.09176416699569
1274 127 134.935078913843 41.36686083862693
1275 127 138.8814465258639 41.82470294473264
1276 127 142.8024585322311 42.46431342718559
1277 127 146.6897472957148 43.28432732498119
1278 127 150.535017146188 44.28299468713438
1279 127 154.3300620840072 45.45818430716476
1280 127 158.0667832920454 46.80738827120611
1281 127 161.7372064189193 48.32772731000209
1282 127 165.3334985967171 50.01595694343217
1283 127 168.8479851566911 51.8684744043796
1284 127 172.2731660073927 53.88132632721607
1285 127 175.6017316402726 56.05021718449782
1286 127 178.8265787285308 58.37051845383506
1287 127 181.9408252859864 60.83727849540408
1288 127 184.937825353515 63.44523311894224
1289 127 187.8111831819523 66.1888168178661
1290 127 190.5547668808828 69.06217464629312
1291 127 193.1627215044447 72.05917471383154
1292 127 195.6294815460265 75.17342127128579
1293 127 197.9497828153886 78.39826835956163
1294 127 200.1186736726989 81.72683399247005
1295 127 202.1315255955432 85.15201484317032
1296 127 203.9840430565036 88.66650140315397
1297 127 205.6722726899463 92.2627935809638
1298 127 207.1926117287578 95.93321670786139
1299 127 208.5418156928119 99.66993791592313
1300 127 209.7170053128571 103.4649828537821
1301 127 210.7156726750151 107.3102527042694
1302 127 211.5356865728137 111.1975414677651
1303 127 212.1752970552664 115.1185534741289
1304 127 212.6331391613731 119.0649210861572
1305 127 212.9082358330047 123.0282225564798
1306 127 212.9082358330043 130.9717774435278
1307 127 212.6331391613731 134.9350789138425
1308 127 212.1752970552675 138.8814465258626
1309 127 211.5356865728148 142.8024585322289
1310 127 210.7156726750189 146.6897472957146
1311 127 209.7170053128664 150.5350171461852
1312 127 208.5418156928355 154.3300620840063
1313 127 207.1926117287941 158.0667832920448
1314 127 205.6722726899965 161.7372064189224
1315 127 203.9840430565658 165.3334985967212
1316 127 202.1315255956191 168.8479851566934
1317 127 200.1186736727869 172.2731660073878
1318 127 197.949782815506 175.601731640267
1319 127 195.6294815461697 178.8265787285246
1320 127 193.1627215045947 181.9408252859878
1321 127 190.5547668810513 184.9378253535221
1322 127 187.8111831821384 187.8111831819478
1323 127 184.9378253537146 190.5547668808758
1324 127 181.9408252861773 193.1627215044374
1325 127 178.8265787287262 195.6294815460174
1326 127 175.6017316404526 197.9497828153789
1327 127 172.2731660075543 200.1186736726839
1328 127 168.847985156851 202.1315255955313
1329 127 165.3334985968591 203.9840430564971
1330 127 161.7372064190448 205.6722726899425
1331 127 158.0667832921403 207.1926117287571
1332 127 154.3300620840782 208.5418156928114
1333 127 150.5350171462278 209.7170053128543
1334 127 146.6897472957455 210.7156726750116
1335 127 142.8024585322349 211.5356865728137
1336 127 138.8814465258642 212.1752970552673
1337 127 134.9350789138344 212.6331391613739
1338 127 130.9717774435181 212.9082358330048
1339 127 123.0282225564956 212.9082358330054
1340 127 119.0649210861983 212.6331391613769
1341 127 115.1185534741826 212.1752970552739
1342 127 111.1975414678218 211.5356865728243
1343 127 107.3102527043316 210.7156726750297
1344 127 103.4649828538565 209.7170053128783
1345 127 99.66993791601676 208.5418156928433
1346 127 95.93321670796951 207.1926117287996
1347 127 92.26279358108565 205.6722726900001
1348 127 88.66650140329025 203.9840430565715
1349 127 85.15201484333247 202.1315255956335
1350 127 81.72683399264453 200.1186736728069
1351 127 78.3982683597593 197.949782815524
1352 127 75.1734212714928 195.6294815461828
1353 127 72.05917471403455 193.1627215046133
1354 127 69.06217464649717 190.5547668810688
1355 127 66.18881681806545 187.8111831821516
1356 127 63.44523311912913 184.93782535372
1357 127 60.83727849556928 181.9408252861853
1358 127 58.37051845399253 178.8265787287394
1359 127 56.05021718462699 175.6017316404611
1360 127 53.88132632732639 172.2731660075708
1361 127 51.86847440447542 168.8479851568631
1362 127 50.01595694350698 165.3334985968673
1363 127 48.32772731006109 161.7372064190529
1364 127 46.80738827124731 158.0667832921517
1365 127 45.45818430719285 154.330062084091
1366 127 44.2829946871496 150.5350171462414
1367 127 43.2843273249905 146.6897472957544
1368 127 42.46431342718797 142.8024585322439
1369 127 41.82470294473359 138.8814465258706
1370 127 41.36686083862649 134.9350789138382
1371 127 41.09176416699532 130.9717774435194
1372 127 41.09176416699462 123.0282225564958
1373 127 41.36686083862315 119.0649210861978
1374 127 41.82470294472633 115.1185534741814
1375 127 42.46431342717612 111.1975414678195
1376 127 43.28432732497032 107.3102527043314
1377 127 44.28299468712252 103.4649828538537
1378 127 45.45818430715704 99.66993791601584
1379 127 46.80738827120058 95.93321670796894
1380 127 48.32772730999854 92.26279358108874
1381 127 50.01595694342646 88.6665014032944
1382 127 51.86847440436516 85.15201484333484
1383 127 53.88132632719606 81.72683399263965
1384 127 56.05021718447982 78.39826835975373
1385 127 58.37051845382194 75.17342127148652
1386 127 60.83727849538548 72.05917471403603
1387 127 63.4452331189247 69.06217464650425
1388 127 66.18881681785285 66.18881681806097
1389 127 69.06217464628773 63.4452331191221
1390 127 72.05917471382352 60.83727849556195
1391 127 75.17342127127259 58.37051845398351
1392 127 78.39826835955313 56.05021718461722
1393 127 81.72683399245352 53.88132632731131
1394 127 85.15201484315818 51.86847440446356
1395 127 88.66650140314577 50.01595694350046
1396 127 92.26279358095567 48.32772731005728
1397 127 95.93321670785002 46.80738827124664
1398 127 99.66993791591025 45.45818430719243
1399 127 103.4649828537685 44.28299468714677
1400 127 107.3102527042605 43.284327324987
1401 127 111.1975414677561 42.46431342718797
1402 127 115.1185534741225 41.82470294473454
1403 127 119.0649210861534 41.36686083862728
1404 127 123.0282225564783 41.09176416699542
1405 218.6857733566164 127 119.4027002165785
1406 217.745239913057 127 111.8572976942117
1407 216.1848244664336 127 104.4153351831064
1408 214.0151862364868 127 97.12764883325194
1409 211.2511460522999 127 90.04402093200567
1410 207.9115851110504 127 83.21283984068796
1411 204.0193160002149 127 76.68076945283198
1412 199.6009268645524 127 70.49243043265869
1413 194.6865997820249 127 64.69009541053691
1414 189.3099045896815 127 59.31340021817623
1415 183.5075695675678 127 54.39907313562394
1416 177.3192305473695 127 49.98068399991675
1417 170.7871601595045 127 46.08841488905372
1418 163.9559790681403 127 42.74885394776413
1419 156.8723511668725 127 39.98481376355591
1420 149.5846648169731 127 37.81517553358657
1421 142.1427023058456 127 36.25476008695256
1422 134.5972997834537 127 35.31422664338631
1423 119.4027002165784 127 35.31422664338365
1424 111.8572976942105 127 36.25476008694319
1425 104.4153351831023 127 37.81517553356746
1426 97.12764883324633 127 39.98481376351511
1427 90.04402093200329 127 42.74885394770116
1428 83.21283984068373 127 46.08841488895187
1429 76.68076945283175 127 49.98068399978528
1430 70.49243043265579 127 54.39907313544988
1431 64.69009541054379 127 59.31340021796882
1432 59.3134002181755 127 64.69009541031929
1433 54.39907313562065 127 70.49243043243638
1434 49.98068399991382 127 76.68076945263503
1435 46.08841488905186 127 83.21283984049896
1436 42.74885394775995 127 90.04402093186928
1437 39.98481376355589 127 97.12764883312751
1438 37.81517553358789 127 104.4153351830216
1439 36.25476008695254 127 111.8572976941545
1440 35.31422664338601 127 119.4027002165498
1441 35.31422664338464 127 134.5972997834336
1442 36.25476008694399 127 142.1427023057942
1443 37.81517553357017 127 149.5846648169084
1444 39.9848137635128 127 156.872351166747
1445 42.74885394770095 127 163.9559790679962
1446 46.08841488895965 127 170.7871601593307
1447 49.98068399978941 127 177.3192305471746
1448 54.39907313545744 127 183.5075695673539
1449 59.3134002179691 127 189.3099045894565
1450 64.69009541031831 127 194.6865997818236
1451 70.49243043243048 127 199.6009268643747
1452 76.68076945262533 127 204.0193160000798
1453 83.21283984049373 127 207.9115851109453
1454 90.04402093186675 127 211.2511460522389
1455 97.12764883312823 127 214.0151862364444
1456 104.4153351830242 127 216.1848244664127
1457 111.8572976941544 127 217.7452399130474
1458 119.4027002165493 127 218.6857733566139
1459 134.5972997834336 127 218.6857733566154
1460 142.142702305793 127 217.7452399130562
1461 149.5846648169044 127 216.1848244664309
1462 156.8723511667413 127 214.0151862364891
1463 163.9559790679938 127 211.2511460523001
1464 170.7871601593264 127 207.9115851110427
1465 177.3192305471743 127 204.0193160002108
1466 183.507569567351 127 199.6009268645448
1467 189.3099045894634 127 194.6865997820246
1468 194.6865997818229 127 189.3099045896825
1469 199.6009268643714 127 183.5075695675737
1470 204.0193160000769 127 177.3192305473792
1471 207.9115851109434 127 170.7871601595097
1472 211.2511460522347 127 163.9559790681428
1473 214.0151862364443 127 156.8723511668718
1474 216.1848244664141 127 149.5846648169706
1475 217.7452399130474 127 142.1427023058457
1476 218.6857733566137 127 134.5972997834542
1477 218.6857733566154 134.5972997834336 127
1478 217.7452399130562 142.142702305793 127
1479 216.1848244664309 149.5846648169044 127
1480 214.0151862364891 156.8723511667413 127
1481 211.2511460523001 163.9559790679938 127
1482 207.9115851110427 170.7871601593264 127
1483 204.0193160002108 177.3192305471743 127
1484 199.6009268645448 183.507569567351 127
1485 194.6865997820246 189.3099045894634 127
1486 189.3099045896825 194.6865997818229 127
1487 183.5075695675737 199.6009268643714 127
1488 177.3192305473792 204.0193160000769 127
1489 170.7871601595097 207.9115851109434 127
1490 163.9559790681428 211.2511460522347 127
1491 156.8723511668718 214.0151862364443 127
1492 149.5846648169706 216.1848244664141 127
1493 142.1427023058457 217.7452399130474 127
1494 134.5972997834542 218.6857733566137 127
1495 119.4027002165785 218.6857733566164 127
1496 111.8572976942117 217.745239913057 127
1497 104.4153351831064 216.1848244664336 127
1498 97.12764883325194 214.0151862364868 127
1499 90.04402093200567 211.2511460522999 127
1500 83.21283984068796 207.9115851110504 127
1501 76.68076945283198 204.0193160002149 127
1502 70.49243043265869 199.6009268645524 127
1503 64.69009541053691 194.6865997820249 127
1504 59.31340021817623 189.3099045896815 127
1505 54.39907313562394 183.5075695675678 127
1506 49.98068399991675 177.3192305473695 127
1507 46.08841488905372 170.7871601595045 127
1508 42.74885394776413 163.9559790681403 127
1509 39.98481376355591 156.8723511668725 127
1510 37.81517553358657 149.5846648169731 127
1511 36.25476008695256 142.1427023058456 127
1512 35.31422664338631 134.5972997834537 127
1513 35.31422664338365 119.4027002165784 127
1514 36.25476008694319 111.8572976942105 127
1515 37.81517553356746 104.4153351831023 127
1516 39.98481376351511 97.12764883324633 127
1517 42.74885394770116 90.04402093200329 127
1518 46.08841488895187 83.21283984068373 127
1519 49.98068399978528 76.68076945283175 127
1520 54.39907313544988 70.49243043265579 127
1521 59.31340021796882 64.69009541054379 127
1522 64.69009541031929 59.3134002181755 127
1523 70.49243043243638 54.39907313562065 127
1524 76.68076945263503 49.98068399991382 127
1525 83.21283984049896 46.08841488905186 127
1526 90.04402093186928 42.74885394775995 127
1527 97.12764883312751 39.98481376355589 127
1528 104.4153351830216 37.81517553358789 127
1529 111.8572976941545 36.25476008695254 127
1530 119.4027002165498 35.31422664338601 127
1531 134.5972997834336 35.31422664338464 127
1532 142.1427023057942 36.25476008694399 127
1533 149.5846648169084 37.81517553357017 127
1534 156.872351166747 39.9848137635128 127
1535 163.9559790679962 42.74885394770095 127
1536 170.7871601593307 46.08841488895965 127
1537 177.3192305471746 49.98068399978941 127
1538 183.5075695673539 54.39907313545744 127
1539 189.3099045894565 59.3134002179691 127
1540 194.6865997818236 64.69009541031831 127
1541 199.6009268643747 70.49243043243048 127
1542 204.0193160000798 76.68076945262533 127
1543 207.9115851109453 83.21283984049373 127
1544 211.2511460522389 90.04402093186675 127
1545 214.0151862364444 97.12764883312823 127
1546 216.1848244664127 104.4153351830242 127
1547 217.7452399130474 111.8572976941544 127
1548 218.6857733566139 119.4027002165493 127
1549 127 134.5972997834336 35.31422664338464
1550 127 142.1427023057942 36.25476008694399
1551 127 149.5846648169084 37.81517553357017
1552 127 156.872351166747 39.9848137635128
1553 127 163.9559790679962 42.74885394770095
1554 127 170.7871601593307 46.08841488895965
1555 127 177.3192305471746 49.98068399978941
1556 127 183.5075695673539 54.39907313545744
1557 127 189.3099045894565 59.3134002179691
1558 127 194.6865997818236 64.69009541031831
1559 127 199.6009268643747 70.49243043243048
1560 127 204.0193160000798 76.68076945262533
1561 127 207.9115851109453 83.21283984049373
1562 127 211.2511460522389 90.04402093186675
1563 127 214.0151862364444 97.12764883312823
1564 127 216.1848244664127 104.4153351830242
1565 127 217.7452399130474 111.8572976941544
1566 127 218.6857733566139 119.4027002165493
1567 127 218.6857733566154 134.5972997834336
1568 127 217.7452399130562 142.142702305793
1569 127 216.1848244664309 149.5846648169044
1570 127 214.0151862364891 156.8723511667413
1571 127 211.2511460523001 163.9559790679938
1572 127 207.9115851110427 170.7871601593264
1573 127 204.0193160002108 177.3192305471743
1574 127 199.6009268645448 183.507569567351
1575 127 194.6865997820246 189.3099045894634
1576 127 189.3099045896825 194.6865997818229
1577 127 183.5075695675737 199.6009268643714
1578 127 177.3192305473792 204.0193160000769
1579 127 170.7871601595097 207.9115851109434
1580 127 163.9559790681428 211.2511460522347
1581 127 156.8723511668718 214.0151862364443
1582 127 149.5846648169706 216.1848244664141
1583 127 142.1427023058457 217.7452399130474
1584 127 134.5972997834542 218.6857733566137
1585 127 119.4027002165785 218.6857733566164
1586 127 111.8572976942117 217.745239913057
1587 127 104.4153351831064 216.1848244664336
1588 127 97.12764883325194 214.0151862364868
1589 127 90.04402093200567 211.2511460522999
1590 127 83.21283984068796 207.9115851110504
1591 127 76.68076945283198 204.0193160002149
1592 127 70.49243043265869 199.6009268645524
1593 127 64.69009541053691 194.6865997820249
1594 127 59.31340021817623 189.3099045896815
1595 127 54.39907313562394 183.5075695675678
1596 127 49.98068399991675 177.3192305473695
1597 127 46.08841488905372 170.7871601595045
1598 127 42.74885394776413 163.9559790681403
1599 127 39.98481376355591 156.8723511668725
1600 127 37.81517553358657 149.5846648169731
1601 127 36.25476008695256 142.1427023058456
1602 127 35.31422664338631 134.5972997834537
1603 127 35.31422664338365 119.4027002165784
1604 127 36.25476008694319 111.8572976942105
1605 127 37.81517553356746 104.4153351831023
1606 127 39.98481376351511 97.12764883324633
1607 127 42.74885394770116 90.04402093200329
1608 127 46.08841488895187 83.21283984068373
1609 127 49.98068399978528 76.68076945283175
1610 127 54.39907313544988 70.49243043265579
1611 127 59.31340021796882 64.69009541054379
1612 127 64.69009541031929 59.3134002181755
1613 127 70.49243043243638 54.39907313562065
1614 127 76.68076945263503 49.98068399991382
1615 127 83.21283984049896 46.08841488905186
1616 127 90.04402093186928 42.74885394775995
1617 127 97.12764883312751 39.98481376355589
1618 127 104.4153351830216 37.81517553358789
1619 127 111.8572976941545 36.25476008695254
1620 127 119.4027002165498 35.31422664338601
1621 162.9413508075175 169.7319295036519 181.4628451609525
1622 181.1815766895664 157.4432428100449 174.1334882503012
1623 157.4522743978725 183.5016144464698 171.3195955412406
1624 187.3202955453451 166.2314453349358 157.1057410181872
1625 169.2296079380919 187.1672700830313 153.0875415505299
1626 189.270432991629 150.7649872663609 167.516892221205
1627 164.5747047656025 152.1711550913853 190.5496224468976
1628 193.9204718800994 147.378209346117 161.5018699086101
1629 151.0265553039315 192.4672351554432 161.939458515109
1630 149.7353518517251 161.2635008376402 193.2805875541798
1631 160.6386409609777 193.9644629902075 148.6379881396484
1632 195.0461736835548 150.5287492630889 157.001936689857
1633 149.4500556661689 195.8716911580769 155.9255104987344
1634 146.2977267089566 156.7128318368437 196.4891744669763
1635 196.6041534451067 155.909173456059 147.0878449137169
1636 158.1729049958628 196.2207853137573 144.9090165744977
1637 151.6543326262232 145.1961189403304 198.7291094205476
1638 198.3839807852377 145.357954429093 152.5208306375824
1639 153.910991305611 197.8230498014436 145.5443836180007
1640 147.8305316497 200.7385736633953 141.5846393606037
1641 141.0386151310684 147.2005021171197 201.0193015328974
1642 201.2140814363385 145.3871533852547 142.4331690507046
1643 139.3008235024308 201.2706397415225 147.4098459951814
1644 143.7234112590392 141.5786317956665 201.7782790041829
1645 202.2423168612265 139.8837169332293 143.0188511241977
1646 142.842279997589 201.8575899508469 142.1447479750853
1647 137.116469982715 143.3467060041933 202.5939299011587
1648 202.3601827919081 144.1297438924794 137.55531732106
1649 140.481027204212 136.4817193879246 203.2388280534791
1650 203.2489278818463 135.3106878040867 141.1786270524335
1651 141.4660602836697 202.9480714577454 137.325867601245
1652 135.3680959795698 139.5353737336243 203.5299900368154
1653 203.3360305911264 139.5117836887888 137.0132763127549
1654 135.6520298199976 135.2048062894904 204.0832247233197
1655 204.0832264739786 135.2047942146833 135.6520256735646
1656 136.0912525991626 203.8771555273885 136.5525956784496
1657 131.7727867329606 204.4979507526911 134.4355992317457
1658 131.0022850447232 134.396426655286 204.5453066739294
1659 204.5453069594313 134.3964241089398 131.0022842188265
1660 133.8066713419786 204.6450058550942 129.9870204225407
1661 130.5315708693856 130.4364255709759 204.8441968709913
1662 204.8441969589218 130.4364240692547 130.531570392452
1663 130.4894924228942 204.8537609618681 130.2581201210005
1664 175.0610518649097 175.1299115526387 165.1791423106077
1665 185.3392190537873 170.8348693500937 154.550676021732
1666 172.2553290128759 184.0852339932529 154.8788675500264
1667 172.9363547518462 150.6482794874578 185.4346659902803
1668 152.5972744873863 187.5090397413597 169.0408806805466
1669 190.1326254383883 163.6101646380987 154.5312086626699
1670 186.4071547557385 150.9725812381466 171.4983742692719
1671 166.8579406545892 189.5808547136261 151.0620279712096
1672 151.5823834687922 190.4302678286601 165.1615977938254
1673 152.6533683797651 166.0850900514376 189.4360506954362
1674 164.631234516506 191.73580415775 148.8441261856174
1675 147.2408918430657 178.9567040390851 181.5417931754379
1676 145.6063760770325 175.3248924045344 185.3310169924219
1677 160.3581975940348 148.792179621239 194.0546908175184
1678 148.2338585568505 194.3424843485018 160.1377888906224
1679 191.6773959289181 166.9329868225597 144.4983147555197
1680 189.4179054325724 141.4676883458902 171.4824805438797
1681 187.2253063440928 174.0032688779 142.7354755426077
1682 193.8980146670999 162.1749002998712 146.271274542557
1683 145.5648809816028 160.3605830865045 195.0177674601817
1684 161.4746498227603 194.8678227566446 144.0134403890199
1685 176.6691116545013 185.2455468579296 141.9811754770248
1686 178.561596158872 141.5767328540332 183.6826310332499
1687 156.7004632632688 145.4086877958434 196.7352328137104
1688 145.8090748246305 197.6621935977952 154.1490902276513
1689 196.3956861488586 144.8755796811317 157.8010128890695
1690 140.2954013548844 198.0114940024245 156.4040817295179
1691 140.3410136246082 182.2144658643155 180.4544676784491
1692 186.4892905988926 140.3042196223201 175.6623267454567
1693 181.4395315823348 144.9133494541662 179.9098224569777
1694 198.3075595285818 154.6699182442414 142.2842264585017
1695 142.2920068385486 154.8340217387928 198.241994362133
1696 170.8957784606106 140.896291576161 189.9607315218566
1697 191.5423495252074 137.3454815690339 169.5588548820423
1698 167.6106030817477 141.1393872551417 192.0757761796652
1699 152.5634672206317 199.3780448703161 140.8537996380125
1700 136.4162419764803 199.6528591961516 153.7749218050128
1701 199.5753301316874 153.5988779289352 137.4556754539433
1702 138.1685695521349 152.8806267628277 199.7286478117277
1703 141.4563934293175 166.3660390661524 192.7672232746598
1704 164.75236236181 194.0151175535264 139.9511835516927
1705 160.49462631497 138.6335721847795 196.4749595627233
1706 196.3800073099924 139.0410297403284 160.5474021119061
1707 201.0149927380158 137.7083581574622 149.1610450016008
1708 146.7484546033305 201.7308431368866 137.4546460882349
1709 135.2724574904361 197.6721532897964 158.9532971139513
1710 174.4130067613907 164.4669638127366 176.3176784986825
1711 160.2542605034196 197.0399325403793 135.5183336463081
1712 201.1433225794436 148.8282670123758 137.5021176967784
1713 136.5184067351681 148.928595861682 201.2464586142594
1714 154.5425052316147 139.2938977181437 198.9324021874864
1715 198.3106080507181 139.5381263072846 156.0102148930242
1716 162.5413496399198 162.232598311317 186.8287262275101
1717 131.3548839860093 200.2739353887129 153.3811557388816
1718 136.507265119496 202.9284822946236 142.115471755213
1719 197.6248498854738 158.4084644099556 137.4708615721365
1720 138.0631937111995 159.1475392683837 197.2007226736036
1721 151.4659577665571 200.3467191895544 137.2798684181115
1722 160.9424702563991 178.3233875440659 174.9355672115715
1723 184.6532614406801 162.054177590545 166.1319061470704
1724 133.9206415929215 201.6507412942564 148.5260666207351
1725 200.6635066512632 152.0541546753921 132.4751366504253
1726 132.4785979750388 152.0596596367066 200.6613767392405
1727 146.4934055388305 136.7151767180145 201.8974130516965
1728 202.0843936944658 134.3903420645503 146.7918333588227
1729 145.2020929912624 131.5413650642948 202.7103679431704
1730 202.9269885265827 131.2721319170512 144.3447773743999
1731 131.232163444253 202.786852344028 144.956664622519
1732 145.6933726052002 202.5383776198643 132.3395999102869
1733 203.0821094178933 143.0726245458314 133.0978165545099
1734 132.0365470947443 143.9091098251577 202.978386389046
1735 131.6196359068799 203.7210003010312 140.2871018998516
1736 202.1562252167903 147.1386142133304 132.4752195142975
1737 133.0798093379983 147.7290953439665 201.9489194360688
1738 203.9313541499072 139.0407007515311 131.5374303381582
1739 131.5374312912691 139.0407036218836 203.931353644447
1740 139.8810705233065 131.316425577897 203.8078543666211
1741 203.8078561243292 131.3164104681355 139.8810651056084
1742 134.787837679139 130.9188798201365 204.5112376706675
1743 204.5112381040267 130.9188746899425 134.787835947515
1744 136.1713944054169 204.2821725150116 132.2298504778127
1745 140.0986699199449 203.7246320528445 132.0750056831458
1746 146.085631393287 146.1158734938723 200.173233185953
1747 199.6599881928465 146.6506951714883 147.4542488273868
1748 180.4408449584352 178.7358875070917 150.4834842811291
1749 184.80046907624 177.0976862585496 142.2750648478672
1750 179.9453078653344 182.3232254478017 141.8369505322579
1751 142.3138761806125 187.5085191482906 173.7782460851817
1752 189.6177234235756 171.0015907097514 142.0625604815421
1753 183.4650106686415 139.5483804809221 179.3282019325737
1754 172.4721309430621 188.6011645219583 141.8856251812159
1755 175.0378172223932 139.4599533327238 187.1757233396849
1756 141.5491418545049 172.3576978350876 188.7657001773507
1757 138.9015937277001 190.8458164313443 170.1979604953272
1758 192.1058803309671 168.3429348224298 138.6613072422485
1759 168.6831177597179 191.6306685825955 140.0151593304188
1760 165.2103698003928 138.7284039966074 193.9806851219782
1761 138.69890864203 193.8824728303663 165.3910193232838
1762 194.2974094063997 138.4018546377593 164.749919178812
1763 195.114508879757 163.45669132261 137.7388704190636
1764 136.9795131130678 164.7792652757875 194.5065658528693
1765 163.9852592981318 195.148066934361 135.4812480072101
1766 139.5077603613182 196.0922370560203 160.9679070497218
1767 166.790622956453 183.3547039629142 163.3985393386836
1768 168.4300230015786 172.2224636807471 175.1921360050804
1769 162.2533952697732 186.954559256427 162.3079161990725
1770 138.2905770006175 176.7168714186166 186.03181826217
1771 187.1985829558682 159.6553436606197 164.3330837262645
1772 182.1968566913488 166.6327370085625 165.2956024708429
1773 190.028471212306 157.0292321836603 161.7801240811376
1774 136.7018826994315 180.4468595884174 182.9759472650751
1775 177.7275441346206 167.1087241009481 170.6119996911875
1776 168.0914101490333 162.3026027060492 183.1179316630858
1777 151.0144672487326 180.5940541988942 178.3320827288893
1778 158.9592148967882 190.6600917268491 158.7805176878866
1779 178.0338904304585 150.0084815671893 181.315299902553
1780 166.7120249461526 180.1182221098359 168.0537398365398
1781 180.7674841875634 138.9521317433484 182.2286537128125
1782 138.7996644957436 185.5081009663365 177.2152371208268
1783 157.2823813908951 193.5468129049025 154.1753393630377
1784 199.6259972222702 136.0250615451387 153.9817121691204
1785 158.7998647222025 159.3812583265131 190.436761525485
1786 193.9965450541764 155.1477912965274 155.3401622424935
1787 137.3872484807363 188.1554727198596 174.2875588861378
1788 155.0665292817021 157.1501756868678 193.2362200018265
1789 153.3082843736429 195.3542196468424 153.8248919808964
1790 154.8188870807687 175.0761004845867 181.7612827076153
1791 165.7987273782638 177.013270576912 172.5777524679283
1792 155.3208119463332 199.253176895105 134.8364557846708
1793 188.2711568997391 170.5341672126119 147.8475806095552
1794 178.666528683838 136.4645651580809 184.6627420448472
1795 155.5631212994961 195.8866789222291 149.8642421412999
1796 151.1207333033501 155.7082479496746 195.396101676694
1797 195.7878732704255 153.3788004966163 152.6200580657344
1798 155.6628729584571 180.3705835937905 176.1326828152663
1799 191.501512941759 149.0969421293395 164.8850891084701
1800 169.0898147008399 137.5387151928855 191.8180760323245
1801 174.1979113292772 185.8157138716321 146.9265894704537
1802 185.0110636584183 135.9298967154992 178.3709396241636
1803 154.1578152847132 170.980057467898 185.4141045817
1804 173.1091542650347 169.8359769647675 173.0762951031996
1805 176.8339015629596 159.286222504449 177.5784745856028
1806 198.8298009598066 156.9116155840045 132.4566424868499
1807 132.2937534704695 156.7692186271764 198.9011112328681
1808 154.4232114478267 178.0898993603346 179.1707739758446
1809 197.7497246206214 150.3710904044112 150.0709470853513
1810 152.6880006695342 150.0552435796051 196.9469968267908
1811 145.7837285328942 189.7850427610832 169.2990537469987
1812 131.3273438023245 182.2144160398442 181.923968875123
1813 172.3752442900533 134.1715750181985 190.0369393084431
1814 188.2904874044135 136.5255109928017 174.294194084004
1815 187.2955045535374 145.1055843367426 173.0504065829982
1816 182.4091593782134 151.5880771673934 176.0841269476198
1817 136.3038905682398 169.7890566526949 191.5486967418141
1818 150.9564057677612 200.9982493428052 132.860863152336
1819 150.6723683319865 197.4128621110615 150.783351884951
1820 181.5868162990864 172.8078553446319 158.7162399261809
1821 168.6135567414794 192.5670959922918 134.2984805583946
1822 159.1816551842836 167.3074654118162 185.5119586210812
1823 147.7100921949634 151.41669830931 198.1260636120702
1824 198.5645774743367 151.6218627441876 145.8752516784822
1825 192.3298153300045 143.6215819187446 166.2394985119072
1826 131.4400872562611 198.817651586516 157.1083135654353
1827 168.3959938148366 147.6116907730787 189.813453173321
1828 172.4442109346637 160.5006669667719 180.8194110457113
1829 151.4833357868356 184.2205934754688 174.0145716886178
1830 146.6882915674466 198.9544511015629 149.7799943333618
1831 135.2315684010447 183.893995778242 179.7192045278028
1832 172.6847380510903 145.2982012653108 187.515126535912
1833 149.4611150037055 199.275477616273 145.8614328228252
1834 195.6940520061125 134.9555722833782 163.0809657385367
1835 144.8416933962704 200.4341304638054 146.3158603168042
1836 173.9187462678674 180.8501719234809 158.3494853620124
1837 176.068919168094 145.8611943423004 184.6237496146948
1838 153.8210788923847 132.6926142601494 200.0220779623096
1839 200.6892769924054 132.3950225353882 151.995683390922
1840 162.8686984398773 196.1396282135731 131.1410485046706
1841 167.3367482767517 167.8897417483042 179.7728695279588
1842 189.9763684189982 132.1290168072624 172.7347811555431
1843 166.5931049383265 194.0734336636918 131.1881425363758
1844 146.4391654992057 167.1500388117093 190.9851016105525
1845 144.8284301028577 163.8077947982867 193.4178689973921
1846 184.8539689010045 157.7118781869907 169.3520816563844
1847 157.4808715956446 163.1989584170073 189.0044504555407
1848 166.2981297865527 157.3243780571098 187.1671761904174
1849 158.372692311225 186.1522558785265 167.0095588781796
1850 156.3437410789584 197.9519429817259 140.7392374828066
1851 196.365484876094 130.3174733970301 162.5165296469738
1852 156.5457210775979 188.959455157086 164.0415480594675
1853 201.0119609557188 142.1980481750223 146.3713439688335
1854 188.2730715376453 154.7942198179301 166.4600056900045
1855 158.0049788314657 134.9086898567478 198.1346885310545
1856 197.723416387557 135.2384580151658 158.8484879390621
1857 130.9736225868906 196.8899375743025 161.4035891935282
1858 168.0450599840116 190.6187189625238 145.7606409399122
1859 162.0514293739497 191.4938715422512 153.380633660597
1860 147.234250530442 192.4035557390106 164.3757943349093
1861 193.9688423408343 164.1377707804025 141.8310531315467
1862 178.3634460497514 162.0989551334349 174.0516711545445
1863 168.6722726139361 152.9473891578633 187.6148058734843
1864 158.1947612752799 130.9123326344603 198.3833350463232
1865 198.70490032301 131.3710975856729 157.3858647328611
1866 191.6823395397107 158.4339696912562 157.2010016575406
1867 189.5008933563456 146.8961878991402 169.2111364066501
1868 154.8127129559385 161.5054892374695 191.1858567794607
1869 164.637215419367 192.9662087896337 144.7735565770789
1870 161.5999469905622 143.5137194775881 194.9274667367024
1871 144.5390397896299 196.1764114727043 158.4802506187116
1872 193.4806133206708 159.3111855930599 151.9061305320253
1873 153.3001597749348 193.5017287107376 158.141960026568
1874 194.7488320390453 142.7904072200572 162.2811393972756
1875 199.9213262829718 141.2004124070291 150.7661200157421
1876 149.2059585785531 140.9447359636761 200.460463805444
1877 148.3019196653193 158.5376897594805 195.0852578992474
1878 167.7150347868286 185.8546360086598 158.0228587108845
1879 185.7840506494454 164.3661549518628 162.1027898229872
1880 161.7546145478679 174.1078702614831 178.5457595448588
1881 170.4908552301251 188.1796360546003 148.2037176829667
1882 196.078900547977 159.8921860107416 142.1726595729778
1883 142.5212451786448 159.0555067796552 196.394059062746
1884 162.6174068907846 157.1051921851571 189.5226177464687
1885 160.6897125224006 196.0711171764523 140.3485595535552
1886 148.5844235458844 171.3649738851963 187.4140857115103
1887 155.8499637545754 152.1253628412393 194.9734928737354
1888 196.7824274339411 148.9711442542544 154.0496144443039
1889 164.7134764605172 188.7154373718118 156.2044257479581
1890 188.7092012332646 161.839266978236 159.591409290972
1891 154.3378304411378 191.297526683626 161.6766649079752
1892 183.7957048042186 154.6417627634094 172.7622209592526
1893 132.2625930151422 162.491311870761 196.258009619461
1894 196.3867807911564 162.2323655576496 132.3061350013125
1895 164.7375719860148 145.6818578966472 192.6571690383452
1896 159.6296114384717 154.5305561302915 192.2792228548351
1897 143.2376708039191 150.6130227304661 199.5449047445377
1898 199.8955427650824 150.2021367802675 142.2282859775418
1899 182.7858458736107 180.1482785502528 139.1325960664026
1900 185.6674123504718 177.4041668277403 137.0774349167353
1901 179.3989711818118 184.0381892441095 136.219153260512
1902 188.6020003682978 173.7508957808793 137.1758190977239
1903 178.1347355629591 177.3658692155716 157.5371583004409
1904 133.2894848520531 187.0801086433226 176.3439249118101
1905 181.7636744667057 135.7336974305751 181.85127608448
1906 134.1898099416097 174.691981372057 188.3007466986406
1907 175.8965535408159 187.4283026245057 133.4457190251581
1908 132.8401596919308 189.9212316729059 172.7253883475827
1909 191.0529198865063 171.0631226608162 133.2979897896603
1910 176.3378024923692 133.6806505106805 187.0429026112005
1911 172.2874869986183 189.8118057344947 136.3659266344594
1912 167.9780062779523 132.7246320046929 193.12133989791
1913 132.9300183443529 193.0289956633988 168.097525644721
1914 191.1128331391867 165.1752219345731 149.7199704470075
1915 193.1318046733702 132.935978285441 167.9310221279409
1916 147.2939486040978 186.5341134261828 173.1285701990928
1917 170.5004837568258 182.9394464348212 159.5958010407461
1918 184.7311926899163 145.4900510672201 176.0838812863382
1919 184.4657941708665 175.2652010852268 148.2638863925254
1920 177.9932682915168 182.4527026550496 147.2159431439653
1921 171.0109838101788 175.0855873998217 169.8346774059791
1922 183.9962773550591 168.6087933708778 160.2284920194217
1923 181.6384479233678 162.2836478254328 170.0546653065177
1924 170.6919328804879 156.6391531048325 184.4154648539506
1925 162.2797947601475 183.6976222865203 167.3077623881177
1926 193.7225956426386 167.002521052146 132.6474366027034
1927 178.5228078517904 170.8776224003684 165.7834310441737
1928 134.2026636998741 195.5901036239952 163.4351385406466
1929 131.9733257486684 167.7752630164691 193.3071938550818
1930 143.5671720153714 194.3312525749113 162.7215794458559
1931 178.6388675892864 155.1423601875661 178.2389980109822
1932 171.3244333482033 179.5435713214547 163.8580753858349
1933 175.3960840246397 171.7131692396424 168.7438803614028
1934 142.0913022984441 178.5705350694346 183.5396542931524
1935 162.504348804734 132.8769422888983 196.2018985670534
1936 150.6417954067186 175.0715092145837 183.6938754344687
1937 178.6168306629916 185.3470295638567 130.9149627562075
1938 132.8226380466387 178.2185489966942 185.5385097593974
1939 141.5299250265464 162.4177629532816 194.9592771158441
1940 178.6772550064908 145.7604726456931 182.3308772847885
1941 181.5766574945318 175.6024976821996 154.2614320199133
1942 176.8193647542657 180.8861085511892 153.4257109779638
1943 164.2790323425998 165.9392572916864 183.3738236167394
1944 181.3600714377829 182.7989656172313 130.9316751297852
1945 186.5782384484635 177.0677122144465 132.2590585649319
1946 151.6641992918165 177.6595738580615 180.9377868457092
1947 145.2251958882404 183.3921141949211 177.7126383800158
1948 158.5929513748723 172.4166413513142 181.9837622556974
1949 175.0166341163032 155.549099868767 181.4366764674721
1950 170.8818582960356 167.8995240995679 176.8559067805964
1951 192.6417302990378 152.9376164698755 160.202459174134
1952 165.019239301129 171.8603572331208 178.2453489780319
1953 164.4508378069783 174.7842294109662 175.9704213495816
1954 162.6388075712424 180.7894440883734 170.8243208682543
1955 190.4355954415813 152.8899963510317 164.2777858773236
1956 182.9089384288982 131.5442869032608 181.1990780391561
1957 178.3592754236814 174.1758384810119 161.9380178540213
1958 131.3275146947842 171.8864331972458 190.6433871772678
1959 130.7899955385083 185.1800837808657 178.8142237717553
1960 181.0157784670707 170.695745681045 162.4538782924207
1961 186.6345691417403 175.6099275048203 139.8371769192102
1962 175.4483257629967 177.5042260591343 161.4395540175887
1963 188.2513222472243 167.8075300258973 152.826750011416
1964 142.4208638404618 199.420419675989 151.5250845537292
1965 172.2399048068244 185.9002392186057 150.8351176431015
1966 170.7173642332518 164.6801492486643 179.4690234052015
1967 159.0238611994955 198.0033365699966 131.1229249087545
1968 158.240857035747 176.6473271300223 178.4115916940584
1969 141.7875879382747 175.6763050462068 186.1265132577291
1970 186.5236447451869 131.7211175312126 177.1861212438783
1971 183.7305217179556 180.1319575625401 133.5301601190938
1972 179.2780893743913 178.048996572281 154.2947123144099
1973 181.7983249022038 179.5116594824547 144.9908089398791
1974 143.7395758536786 180.7983904855725 180.9399646032587
1975 142.884121811268 192.3661904301216 166.4836146133796
1976 175.4437169525908 187.1320900399729 138.0153545218422
1977 189.2607544362506 173.7809620296595 131.3749341261842
1978 174.7261270242108 183.8873800813829 150.8755688255836
1979 149.330709682332 133.0199843180283 201.4922760686912
1980 172.9282182365519 189.8766997151263 131.5955851150321
1981 150.6932005819332 136.5066569165458 200.7038378950199
1982 179.2706471876042 131.8036656049081 184.6949238611616
1983 171.8891916520907 170.2031985116253 80.06979532127558
1984 182.880473291511 158.9115272343667 82.92021853176905
1985 183.8431943592772 171.6498860612147 97.68722241489253
1986 153.3487689682173 175.6970522525608 72.06058358727427
1987 151.9716403015105 171.2993170958338 67.85621177592064
1988 190.9770162344175 162.4679505410969 99.92665742551571
1989 192.9267527724408 149.1825743298785 91.70698843990654
1990 163.2353012764477 148.7283748082881 61.43415012679527
1991 163.138159590605 188.6914019373957 95.81980839695419
1992 150.4693953707381 193.6224535333404 93.91471375173137
1993 195.32650574065 149.5269801994722 96.86656713274247
1994 155.7217464745075 151.189504474525 58.6338596033749
1995 156.4789099198938 195.5469864352372 104.27766471988
1996 196.7190507371431 155.6539681172719 106.9449738108865
1997 146.5019334665606 157.0422455478676 57.7097548459563
1998 146.809177105437 196.6570743311092 98.02607209859595
1999 198.3853021441844 145.3795608099143 101.4984239267811
2000 152.780151842067 144.3355681775912 55.45377824818378
2001 151.6817679983934 198.6885182044914 108.6815206384977
2002 201.2156028496647 145.3839223507386 111.5702983611848
2003 142.526035127876 145.3405352065117 52.79375362176937
2004 141.1765408602831 201.0564307057385 107.0332586443636
2005 202.242544539468 139.8836272357067 110.9821461962743
2006 143.0289495477837 139.8738007489386 51.75813644870807
2007 144.1079083743752 201.6809106678943 112.3684910939447
2008 202.3603745223326 144.1295442446641 116.4457276032946
2009 137.5424178604559 144.1151522746578 51.6346963897125
2010 138.0370417638619 202.4530878229189 110.598315723998
2011 203.2489696596938 135.3106940116128 112.8216012582364
2012 141.179599718282 135.3082560792527 50.75098798836237
2013 141.2964523129734 203.0493397308483 117.1964609571394
2014 203.3360710725763 139.5118333025377 116.9870942972535
2015 137.0092739377977 139.5073511543519 50.66271813628772
2016 135.3404953845009 203.5328162579146 114.4634864346822
2017 204.0832264855075 135.2047965351189 118.3479766296394
2018 135.6520233703934 135.2047965351208 49.91677351449644
2019 204.545306939524 134.3964245971907 122.997716297777
2020 131.0022837022383 134.3964245971923 49.45469306047691
2021 133.1114674416181 204.6697432791125 123.2502073834944
2022 204.8441969592668 130.4364243683682 123.4684299062077
2023 130.5315700938067 130.4364243683692 49.15580304073393
2024 129.7850717732291 204.9191785627902 124.7988668104873
2025 180.1850217345533 175.0361015899473 96.21223608094682
2026 172.3759537018103 184.9338364587826 101.14089292303
2027 165.8886766487654 159.8415981509869 67.89754438775945
2028 186.7460606426288 155.2958777844615 85.60251773242562
2029 164.5701461092927 153.8728090563363 64.14829950790443
2030 175.4776432811416 147.6734268777637 69.49758680684658
2031 179.0183915897153 153.834657047004 75.4443202198951
2032 152.425055399262 182.5480003358248 78.50271949237086
2033 186.436074907751 171.2879381089024 102.7114937136464
2034 190.4007587406576 154.3549238828748 90.72256995774018
2035 149.9452972540757 190.349187569146 87.70122434157449
2036 193.168365399661 161.7491215716259 104.6785759787304
2037 146.8863054071934 165.0241576722382 61.86400157694213
2038 161.2939180390418 193.4065844353146 104.6820088456216
2039 159.585282674549 148.6246571102176 59.5124192322376
2040 187.8477752982568 173.7314104307066 112.9385804269377
2041 142.174605876645 172.644794566088 65.59736108677316
2042 183.5937169689588 139.533460842637 74.80743770475078
2043 145.5825709025828 194.6458115362756 92.90114019136178
2044 194.8377782404785 160.1777431229254 107.4737816086975
2045 145.418011901344 161.201622477992 59.36106256397234
2046 190.5952617689891 169.3574749527252 111.3319753586164
2047 143.626506549691 169.3139948780833 63.6195210067751
2048 156.6156916318299 196.9524296543649 109.2921374915129
2049 196.8197165662591 144.6677011697273 97.04904819568395
2050 156.9467426977614 145.2472281047793 57.32768650111993
2051 142.3569829452102 182.6616219034418 74.56006367377238
2052 182.3209142449434 179.1622210941078 109.6017490064938
2053 198.3241316413817 154.6303544032746 111.721526216526
2054 142.258958138584 154.6680857876011 55.68631810532506
2055 142.3254828104369 198.2391178825713 99.17702999426362
2056 171.0318558352475 189.8294716538424 112.941082424205
2057 143.1761865612009 179.1611007970984 71.30843374466684
2058 138.2536726935974 178.1875299809164 69.23156895537008
2059 167.0499183178696 191.5105525147127 109.156439341363
2060 139.7727180933897 191.1324873014176 84.48080733315474
2061 165.4903102681812 182.2345833033549 87.60917844517715
2062 139.5140078507002 174.5939905401283 66.48379000648842
2063 199.5793337604153 153.586168764525 116.539792482057
2064 137.5019744733772 153.6004952023317 54.4319478892312
2065 137.8743010485204 199.9335418764215 101.574657405132
2066 141.0164279944156 193.618243955638 88.92705266801025
2067 141.0314145089956 165.4652401169636 60.61065816246493
2068 160.5640493330917 196.4532832025868 115.4372994180834
2069 196.369712743073 139.0948998149034 93.45068775055162
2070 160.5405671373866 139.1072809497483 57.62821824324874
2071 201.0150186061077 137.7103225687915 104.8399907217986
2072 149.1594991355652 137.7104690178257 52.98484985167507
2073 201.1452985859216 148.8226102951346 116.5000772616549
2074 137.5534149897836 148.8202908761291 52.86161359906379
2075 136.3083412406988 201.5961474895471 106.1968857363989
2076 154.5809628321828 198.9325000860004 114.7932018683316
2077 198.3096175187899 139.5604834596712 97.99702248762686
2078 155.9949997835283 139.5628503139451 55.68755522671654
2079 137.4454150385162 197.5970224388818 95.52058247938567
2080 197.6254144294203 158.4053474314435 116.5235984525717
2081 137.4702114387868 158.3993883468038 56.37101810252608
2082 162.2959298700693 170.5580822900098 72.77001934516397
2083 179.9868269047369 164.4161366838016 83.68223354988707
2084 200.663408550288 152.0545629426451 121.5254117500592
2085 132.4745937291995 152.0545635913591 53.33659207756708
2086 137.0058479578385 204.0641768784608 120.2921204028453
2087 146.8528563690352 201.7917830639819 117.1993224672614
2088 202.0843972696411 134.3903731883472 107.2081918261197
2089 146.7918081739614 134.3903731883503 51.91560273038061
2090 145.6386233646281 202.6005602718765 122.4003254843509
2091 202.9269894394687 131.2721391285218 109.6552283980053
2092 144.3447716020613 131.2721391285234 51.07301056054662
2093 203.0820904743692 143.0727857765995 120.9023720653485
2094 133.097617888222 143.0727952097709 50.91791071326971
2095 157.3766382053968 191.3549005200375 95.06715436428331
2096 132.2217335649816 202.6000596324599 108.5239484157232
2097 202.1565038691861 147.137750155883 121.525427430361
2098 132.4815920273882 147.1350798329859 51.84329232221145
2099 203.9313541027409 139.0407012778499 122.4625702588056
2100 131.5374297412114 139.0407012778515 50.06864589726037
2101 141.2870253283404 203.5638029917178 122.7733016771021
2102 203.8078563926449 131.3164134824175 114.1189375043966
2103 139.8810624956505 131.3164134824188 50.19214360736306
2104 204.5112381486256 130.91887571153 119.2121650104392
2105 134.7878349895901 130.9188757115311 49.4887618513774
2106 153.4327367223822 165.2230592825996 64.35570122952844
2107 131.7207921355254 204.3217933373239 117.8865815023483
2108 130.6811051287664 203.6695966613669 113.1355702311891
2109 146.2217780192395 200.1377321389173 107.8846818662344
2110 199.6656732062277 146.640951274165 106.5565910246946
2111 147.8035876744583 146.4010389260729 54.3721098443571
2112 178.4399510939123 182.3065673163119 107.5291232056136
2113 172.7427168511903 145.7834627052013 66.67765435699516
2114 170.7529395752189 142.4050143790359 64.29142155566799
2115 185.7324943504063 144.5221362016835 78.7561522024918
2116 142.3929558793076 186.0991163795146 78.47834140862162
2117 175.2187527906329 186.3996795984107 111.81349471004
2118 189.5258170533847 143.4119004571589 83.35172712247396
2119 184.4070236835173 178.4964517259864 115.3145778239197
2120 179.3935086558682 143.0393953960859 71.48731634972521
2121 192.2004641641616 168.3655515251686 115.9641212494653
2122 169.3568455692517 138.1451118507196 62.45788882243227
2123 174.4449853908125 158.3849238689165 73.63371930696408
2124 191.826083559741 138.5912387933481 85.20021443187707
2125 164.9302920578668 194.0744952200996 114.90433815892
2126 139.4170898792406 188.574469370601 80.7571562221809
2127 173.293419869063 177.2360685796104 89.35353017225489
2128 194.2946349598509 138.8762793588193 89.39167520067268
2129 164.7423928147359 138.8954537553331 59.78385636937429
2130 185.4328680109698 164.5370623939715 91.4955089764172
2131 136.8960839663896 195.1310526379786 90.33629603311807
2132 194.9942305003959 163.6617186949069 116.1970836810357
2133 136.381787644114 163.3825138514323 58.64581398004151
2134 176.2986745963325 140.608530466616 68.10646400848299
2135 182.6759063896639 165.8271828384741 88.57288300539464
2136 188.3650848551033 163.2746573777516 95.33810503376819
2137 163.3345421987563 176.9227329293053 79.33951552831155
2138 158.756871050599 186.3804251551386 87.63673985210815
2139 176.8676299287376 162.1848417381747 78.42792574791483
2140 157.9502540254702 167.9894684378219 68.29782582438989
2141 138.6758350700808 171.089431556062 63.72443678259672
2142 176.3161280945845 170.5953484197806 85.15068571748805
2143 199.625576512157 136.0358524047622 100.0207671051198
2144 153.9770446990518 136.0371244839807 54.37376892357419
2145 159.8176741331284 162.7460245879248 65.93264382134041
2146 189.4418148248001 172.4020966858515 115.8793265530382
2147 168.9849038964021 191.7199395997781 115.4849115065947
2148 155.0420617417303 155.5949506962466 60.0674102700918
2149 138.4119921314073 181.8007651261863 72.68018246369688
2150 183.5753629472105 149.6630233200889 78.32130156439564
2151 181.4538891359506 178.4491424295053 105.2799700451848
2152 156.5161265723636 193.6946620144424 99.34823096177192
2153 168.6891262919145 188.6457614089613 103.6372765002405
2154 187.4398711248319 175.652670223311 119.0037722296417
2155 142.7440282474842 175.6122531742996 68.06805267208441
2156 183.8436023994483 133.3191083810283 73.96346791576346
2157 135.5987673812643 175.0939885023867 66.19679721054816
2158 180.1928746877982 168.7688540457056 88.14281386722983
2159 151.9137922949189 195.4509220057446 99.11139605413885
2160 195.430979852785 153.6640356773758 100.7277675523498
2161 151.293723961938 154.2191086731689 58.05846608103803
2162 186.6409122425134 149.4754428895208 82.0353910969894
2163 172.75165933438 189.439856787289 117.4057333509185
2164 184.5907471188616 179.4289970900423 122.6981271027997
2165 167.6220003037613 166.5646892411558 73.44172840193602
2166 169.178944938816 178.2390627080408 86.0183570772255
2167 183.848710832898 175.8317805421727 105.374059888212
2168 132.2229942632108 198.9613952361487 97.36424580690988
2169 198.8296771354557 156.9118725089701 121.5431359167277
2170 132.4559709035095 156.9107485769507 55.16978698996847
2171 149.2816304091665 179.5130167096569 73.80308258591862
2172 197.4974188206567 150.1148263632319 102.920574304553
2173 152.0254326280466 148.9716001528045 56.4664866286644
2174 152.8785230685792 197.1500055146285 104.7901199893695
2175 172.7904173214071 153.2416580125827 69.5664465117991
2176 146.7584402442328 182.6324272784666 76.02317120277868
2177 136.4729344241728 192.3878618681706 85.54290128694049
2178 136.1045246364835 167.5464352949212 60.9917110052197
2179 171.2036219251391 188.2465453259184 107.5346334650596
2180 147.9604472078758 198.1646409429207 102.9115477394038
2181 198.5493842225992 151.5080927028275 107.9201936740312
2182 147.1287213661686 151.9990410455287 55.90933589445714
2183 134.3569238995982 184.4159221718252 74.71914736832969
2184 134.4741121507121 177.9966753093714 68.45534392492237
2185 161.583490457749 182.0331134461866 83.87995115751906
2186 195.7042365735413 135.1049998146656 90.97172145590149
2187 163.0554756298432 135.1109182230143 58.31073094954819
2188 164.8890751864661 190.3478436503917 101.7914957532216
2189 159.1733589312466 175.6239082611399 75.18696572778794
2190 180.0347124841972 158.7917478037011 79.45419005522783
2191 156.777818695191 159.2765585599966 62.5367912582732
2192 190.287960304302 166.903335133029 104.9464758874627
2193 133.2061014234373 181.1669737620048 71.21986681094884
2194 190.7596754801403 158.6876480971659 95.1472647840508
2195 145.3218519782026 192.1186948081024 88.1687583693483
2196 147.7706923533983 175.7354228299612 69.75109694723069
2197 153.8742964038201 200.003931344078 121.3256541250323
2198 200.6892877747858 132.3981342385111 102.0050202242966
2199 151.9944233968996 132.3985015222625 53.31055041343674
2200 146.1756670373684 172.318165418037 66.48093129586823
2201 187.8322296381249 159.6861458356294 90.73630317154067
2202 176.334922866428 180.2217243253917 98.40780796099031
2203 151.5402730582057 186.3708651028519 82.76341587364971
2204 167.9827482836927 184.5861220935841 94.01132186130653
2205 148.4510339333499 168.7412878737454 64.69816993192424
2206 196.3647934598031 130.3432264431011 91.48453484425397
2207 162.5156491988692 130.3456863747305 57.63541937944981
2208 201.0119982477348 142.1988439267488 107.6294228617824
2209 146.3705792946911 142.198852554611 52.9880040884501
2210 184.3453398126939 161.340516882043 86.79750129605391
2211 158.0410702289058 198.1197177502958 119.0982466399918
2212 197.7232240063288 135.2832978982761 95.16271741999562
2213 158.8387482342878 135.2876327111786 56.27794364614219
2214 188.5477803014276 166.3547208621561 99.66729640469173
2215 132.1523209636148 200.9046087858551 102.5958530389278
2216 163.3371619326401 185.688158169366 90.67768243395574
2217 193.3863375112476 164.3910070691231 110.3036895632747
2218 166.8639996187683 171.5047968412551 76.85835470875082
2219 181.6075998324012 146.8051975749788 74.94460460662714
2220 182.5478062422899 169.6358078223084 92.63971605169414
2221 160.3665645439713 191.8666022740205 99.3776127035146
2222 188.2983299485651 171.379445819993 108.1060979618515
2223 193.1382746413354 158.15103505322 99.80916252521182
2224 167.97793540009 187.1069788460886 98.85821781866123
2225 158.2169802154058 198.3724914717931 123.0671120865464
2226 198.7051029211534 131.3852394166271 96.61665110087986
2227 157.3831887999158 131.3866550454244 55.29491582976055
2228 160.6054890288588 195.2534646748085 109.791407175021
2229 166.1637050885118 143.4423174838109 61.57940385855809
2230 155.2668760149573 189.8488470913854 90.46226416923612
2231 192.4219352395319 144.0152358668555 88.08403749218364
2232 194.8930284850632 144.4090163722521 92.77336078319915
2233 161.9585396256836 144.086726105396 59.39863686109068
2234 151.1023384392389 159.7030019449153 60.41478433202121
2235 190.0559823550726 149.167705167693 86.79383210457624
2236 175.6036626581276 166.593957292937 80.58876728527878
2237 199.9210989232342 141.2080730128665 103.2377611936724
2238 150.7603760581693 141.2086786447107 54.07841210762264
2239 149.3685942808874 200.4046219051774 113.0211777014296
2240 185.9391841259782 167.8473034183612 96.31335179573411
2241 194.7346716457499 158.1338130396568 104.0500557156637
2242 148.6751777205207 195.1914687319206 95.94987499272608
2243 141.744640019445 196.1367590785411 94.03480418967993
2244 196.1430123699243 159.5878807154991 111.4670070210247
2245 141.5022658596076 159.9634268983694 57.81115138945357
2246 196.7883666021102 148.7184393184089 99.76228202323
2247 132.2027784053643 196.3238591569581 91.62863236386087
2248 196.3520517989735 162.2996634157555 121.6871218716344
2249 132.0673153985935 162.1960729231271 57.57695796465629
2250 178.3107914437029 148.6301362389781 72.38004130627644
2251 143.2971861168782 199.5244333060389 103.3651042246904
2252 199.8986780839872 150.1715264511164 111.7401475913947
2253 142.4774097274187 150.2228357463236 54.16354149171666
2254 177.2668552645102 185.9041453457913 117.6434556112483
2255 173.4335561096891 137.1172499381137 65.14883897049233
2256 136.625556309963 187.1616818421525 78.29763143698912
2257 186.6929667349047 134.6659647049516 77.38162933420732
2258 180.4656944461858 136.8583691886923 71.06939948179942
2259 179.5352839403089 178.8894434965468 101.8697474161163
2260 168.8538261601603 153.5033888425311 66.75194927952707
2261 175.2634889784781 187.9920757975664 121.1176261995483
2262 181.5952449887506 182.2772410693985 120.0872693981388
2263 190.5317122190186 171.8454670427593 120.9497414735736
2264 172.3972199799784 165.0292056495396 76.23710079443373
2265 132.4786404349232 172.2477830228997 63.70211195863312
2266 172.0578929808095 132.3088848475469 63.552367878656
2267 134.0949984319113 190.3112415632644 81.99613695504395
2268 189.9973001215078 134.5911590167204 81.6379621028382
2269 172.281354619286 174.1470484219659 84.44703595589068
2270 185.710975577514 175.0617316729894 108.914334534496
2271 167.8264275543847 133.0893008945178 60.81750059296185
2272 193.1889468232591 133.0975389468582 86.18525588443163
2273 168.3150426030682 192.8627592807492 120.7418697174993
2274 172.4904875066024 181.5945043581962 94.84326446458618
2275 176.1995174607257 152.1567854330736 71.94962644717069
2276 168.2786578436242 148.3018934583356 64.33979140061277
2277 148.2032629472827 185.1469089727953 79.53044536444601
2278 163.4000697606674 193.7482717870745 109.5729194970191
2279 174.8196416147239 185.1505533986661 106.6089476664826
2280 131.884544095431 166.9973428182599 60.21411978225949
2281 193.6148563288032 167.190493778483 121.415635565741
2282 132.1814176206948 193.4991169472546 86.56461504232578
2283 158.2749704982587 180.1699842209476 79.26291799578409
2284 162.5361050446463 196.1742524088777 120.9910032510626
2285 180.0076325293768 182.6040261469082 113.4950686827182
2286 159.6455997104684 188.5093941676227 91.85943585148526
2287 163.4456972191327 165.3206532384162 69.66555407442777
2288 156.3982875372604 184.2141590696691 82.88332864066952
2289 161.3136159571541 157.877323052349 64.12578683541386
2290 145.3106131149662 188.7300774611447 82.97592722163125
2291 176.3854337966876 182.4470521444375 103.1106019915733
2292 154.4017620742108 187.6087597123891 86.26031809949643
2293 168.1770608366918 175.2198337185381 81.57646758553545
2294 169.6392699274868 162.1783584735781 71.96931987377084
2295 178.0361322482284 185.8079368091349 122.4240002847308
2296 177.6090336810324 133.0376871888586 67.9553385708613
2297 177.8264710589497 173.3819185183717 90.26599022365133
2298 177.6317738991062 158.5894417116815 76.77519891354399
2299 138.8813838739758 184.5131368765004 75.66704953088949
2300 176.1387362702363 177.6211156104474 93.73008487961116
2301 186.2592884178614 130.5999677254233 76.40971468172344
2302 170.4917711852681 157.439863307295 69.8521167408496
2303 169.6485479401148 180.8683650349475 90.07709915159192
2304 145.2626894461375 180.9212283476199 73.68044160274988
2305 174.9883065529277 174.0161921051342 87.36920245421047
2306 183.3064595708936 154.4137242539079 80.50193194204702
2307 162.4148821643918 183.958052345135 87.18082880908861
2308 130.758158889368 177.257468912403 67.46796609991296
2309 165.6289827317232 179.0377295943791 83.59635508653089
2310 181.2655492798099 131.4461922620016 71.14768101743813
2311 159.7208592069506 153.5950786830973 61.37952177407742
2312 156.8258927657017 172.3021722148484 70.94530070239358
2313 193.1395803916139 154.07797703972 95.75357516358645
2314 170.2385716631571 184.6607280624096 97.1727245655444
2315 129.9845950412311 189.2531144866518 80.09965960516183
2316 169.8295516771592 168.281691980824 76.54753315908212
2317 182.6406172145057 175.2969186526236 101.3966923103536
2318 166.4809656588594 163.5722309283396 70.54005600810287
2319 162.8942790317006 173.8072968847594 75.96395694084023
2320 187.6789045857972 138.9417373663777 79.46616524053442
2321 173.3720096091264 141.5108013159122 65.98300753084261
2322 189.8058954507729 138.6389472679503 82.23445071128411
2323 174.7726676797726 132.3949953871696 65.57796610718241
2324 172.4331472123775 190.2329442999364 122.3714052305719
2325 188.1626930030917 130.9210347991067 78.75323357245843
2326 131.7757486318258 186.8851043504361 77.25096481394846
2327 171.6880465152742 149.7238593850649 67.24546282250618
2328 149.526887147882 201.430829916906 120.9509576537114
2329 150.8544636562378 200.6503616246312 117.4821853225505
2330 154.5771840919944 178.8279553847164 75.64474751112505
2331 181.4628451609831 91.05864919240757 84.26807049645014
2332 174.1334882501875 72.81842331032021 96.55675718998083
2333 171.3195955413683 96.5477256021085 70.49838555364062
2334 153.0875415506309 84.77039206190787 66.83272991701276
2335 157.1057410180863 66.67970445460338 87.76855466506598
2336 167.5168922210337 64.72956700826094 103.2350127336352
2337 190.5496224468464 89.42529523425733 101.8288449086946
2338 161.7643408360589 102.7640149643397 61.51673774478259
2339 161.5018699084429 60.07952811981544 106.6217906538797
2340 193.2805875542163 104.2646481481813 92.73649916249266
2341 149.0528547416269 93.9526400998077 59.87665382765947
2342 154.8650194023931 103.572425671338 58.01674511318508
2343 157.0019366897061 58.95382631638005 103.4712507369071
2344 196.4891744670053 107.7022732909555 97.28716816328134
2345 146.4695181098621 97.96602745258748 57.27219849524977
2346 147.0878449136082 57.39584655486473 98.09082654393434
2347 198.7291094205261 102.3456673736544 108.8038810597508
2348 152.5208306374419 55.61601921471291 108.6420455709038
2349 149.0997868005564 111.2546124490903 53.87215171877673
2350 201.0193015329097 112.9613848688664 106.7994978829706
2351 138.7725450853379 107.1387352079484 52.49538710204783
2352 142.4331690506191 52.78591856364535 108.6128466147385
2353 201.7782790041786 110.2765887408856 112.4213682043978
2354 143.7605253271795 111.9935976655736 52.31470908047356
2355 143.0188511241106 51.75768313875579 114.1162830667657
2356 202.5939299011685 116.8835300172441 110.6532939958774
2357 138.2428348428888 111.3736552549927 51.41285813972253
2358 137.5553173210024 51.63981720808587 109.8702561075118
2359 203.2388280534749 113.5189727957358 117.5182806121156
2360 140.149979338699 115.615822360225 50.96396549754952
2361 141.1786270523598 50.75107211814036 118.6893121959095
2362 203.5299900368206 118.6319040203998 114.4646262664278
2363 135.6844240474261 114.1050297244037 50.56505694019275
2364 137.013276312702 50.66396940886787 114.4882163112042
2365 204.0832247233199 118.3479701799725 118.795193710543
2366 132.8714249857973 117.5617244986681 49.79607960603872
2367 135.6520256735211 49.91677352601705 118.7952057853114
2368 135.7776610637918 122.3299392343211 49.63629275497418
2369 204.5453066739315 122.9977149552636 119.6035733447437
2370 130.7798693615815 121.3118137141228 49.29956805534131
2371 131.0022842188062 49.4546930405683 119.6035758910534
2372 204.8441968709914 123.468429130602 123.5635744290388
2373 129.2310507294938 124.2445741128976 49.08061832366025
2374 130.5315703924331 49.15580304107758 123.5635759307408
2375 165.1791423056652 78.9389481372765 78.87008844125754
2376 154.5506760216654 68.66078094617566 83.16513064991378
2377 154.8788332022698 81.74469052175716 69.91473374583873
2378 185.434665990185 81.06364524800674 103.3517205125923
2379 169.0408806807078 101.4027255126087 66.49096025875444
2380 154.5312086625587 63.86737456156492 90.38983536189829
2381 171.4983742691074 67.59284524413718 103.0274187618561
2382 151.0620279713157 87.1420593454128 64.41914528641347
2383 165.1615977939902 102.4176165312074 63.56973217143925
2384 189.4360506954848 101.3466316201529 87.91490994869375
2385 148.8257705906771 89.37345290094902 62.25528058964166
2386 181.5417925102816 106.759108242208 75.04329522944377
2387 185.3310169925399 108.3936239229297 78.67510759562268
2388 194.0546908174742 93.64180240582334 105.207820378842
2389 159.8854096549496 105.4084989810277 59.64751737631441
2390 144.4983147554442 62.32260407106681 87.06701317743162
2391 171.482480543687 64.5820945672908 112.5323116541074
2392 142.7354755425638 66.77469365590183 79.9967311220921
2393 146.2712745424643 60.10198533287733 91.82509970012126
2394 195.0177674602266 108.4351190183162 93.63941691363209
2395 143.8363747949004 93.54456041219311 58.5801925919676
2396 140.5224819333474 77.16052283823812 68.54344349344115
2397 183.6826310330938 75.43840384095101 112.4232671459859
2398 196.7352328136712 97.29953673659188 108.5913122042331
2399 152.9148307920731 107.9756832912144 55.93315175989552
2400 157.8010128889091 57.60431385107091 109.1244203188655
2401 155.4576778846557 114.4006492010162 55.47785707309012
2402 180.4543792850702 113.6591151654261 71.78541744178003
2403 175.6623267452601 67.51070940094701 113.6957803776781
2404 179.9098224568143 72.56046841750211 109.0866505458468
2405 142.2842264584162 55.69244047140333 99.33008175574973
2406 198.2419943621654 111.7079931613775 99.16597826133079
2407 189.9607315217426 83.1042215392134 113.1037084238785
2408 169.5588548818446 62.45765047466254 116.6545184309638
2409 192.0757761795682 86.38939691807941 112.8606127449085
2410 143.6352028943001 101.3700195381477 55.23389291461783
2411 139.6317565846412 103.0972010693279 53.83515236900828
2412 137.4556754538847 54.42466986830864 100.4011220710526
2413 199.7286478117614 115.8314304478113 101.1193732372901
2414 192.7672232747414 112.5436065706241 87.63396093400536
2415 196.474959562653 93.5053736848668 115.3664278152703
2416 160.547402111728 57.61999268992174 114.9589702596699
2417 149.1610450014788 52.98500726194806 116.2916418425349
2418 147.1125208447912 115.4163772897765 52.53318732364707
2419 158.5398342717041 119.7874029470998 56.02664374664293
2420 176.3176784986357 79.58699323851555 89.53303618732052
2421 136.0743718182426 94.30358917422242 56.76752535175585
2422 137.50211769672 52.85667742055116 105.1717329876137
2423 201.2464586142829 117.481593264789 105.0714041384163
2424 198.9324021874445 99.45749476825205 114.7061022819097
2425 156.0102148928636 55.68939194921691 114.4618736927136
2426 186.8287262275061 91.4586503599749 91.76740168878237
2427 137.4708615720776 56.37515011452329 95.59153559003133
2428 197.2007226736603 115.9368062887496 94.85246073175762
2429 174.9355670456859 93.05752976353133 75.67661228781762
2430 135.4262333454221 102.4854505209809 53.43346239322379
2431 166.1319061469574 69.34673855923579 91.94582240946725
2432 132.4751366503946 53.33649334874002 101.9458453245917
2433 200.6613767392771 121.5214020249359 101.9403403634066
2434 137.4845375261724 118.4111165589062 50.18655355930456
2435 201.8974130516797 107.5065944610837 117.2848232820279
2436 146.7918333587179 51.91560630550687 119.6096579354471
2437 147.9541907255944 120.8249795030236 52.12149164882267
2438 202.7103679431543 108.7979070086659 122.4586349357247
2439 144.3447773743116 51.07301147339724 122.727868082947
2440 133.0978165544776 50.91789058210651 110.9273754541575
2441 202.9783863890606 121.9634529052375 110.0908901749129
2442 132.9045129714557 107.9553796390506 51.59151797127049
2443 132.4752195142675 51.84377478321107 106.8613857866564
2444 201.9489194360918 120.9201906619761 106.2709046561243
2445 131.5374303381355 50.06864585009292 114.9592992484598
2446 203.9313536444536 122.462568708716 114.9592963781641
2447 141.1776992698349 121.0133223599997 50.53332402772537
2448 203.8078543666149 114.1189294766503 122.6835744221209
2449 139.8810651055452 50.19214387566038 122.6835895318622
2450 204.5112376706658 119.2121623208359 123.0811201798795
2451 134.7878359474765 49.48876189596959 123.0811253100544
2452 131.1186381438218 112.8824836003066 50.39887369924223
2453 144.4448989652076 107.6916826370859 53.46861635528209
2454 200.1732331859514 107.9143686066218 107.8841265062127
2455 147.4542488272733 54.34001180712285 107.3493048285069
2456 150.4834830911074 73.55915558953592 75.26411138671492
2457 142.2750648478467 69.19953092375764 76.90231374144685
2458 141.8369310251655 74.0547017144369 71.67676015265167
2459 173.777254631091 111.6876080292604 66.49033877708034
2460 142.0625604814839 64.38227657641831 82.99840929023736
2461 179.3282019323832 70.53498933118129 114.4516195190808
2462 141.884580744763 81.52872136951541 65.39795396448697
2463 187.1757233395437 78.96218277742341 114.5400466673019
2464 188.7657001774625 112.4508581454536 81.64230216507792
2465 170.1945621426262 115.103965379154 63.15084838773163
2466 138.661307230532 61.89411967390829 85.65706516658783
2467 139.4040681871015 85.4022380069307 62.19440387144259
2468 193.9806851218868 88.78963019943322 115.2715960034377
2469 165.2839900776054 115.45710942832 60.02912736877295
2470 164.7499191786231 59.70259059349479 115.5981453622384
2471 137.7388704167302 58.88549112111627 90.54330867507106
2472 194.5065658529529 117.0204868868901 89.22073472437293
2473 137.7110557364644 90.23562619201738 59.04667702372993
2474 160.5791426709665 114.9180848104263 57.64245893318576
2475 163.3985393387754 87.20937704352868 70.64529603715806
2476 175.1921360049766 85.56997699841659 81.77753631914658
2477 162.3079161991989 91.7466047302199 67.04544074365157
2478 186.0318182623161 115.7094229993592 77.28312858156214
2479 164.3330837261305 66.80141704404744 94.34465633938248
2480 165.2956024707662 71.80314330858084 87.36726299146142
2481 161.7801240809898 63.9715287876143 96.97076781633571
2482 182.9759111071762 117.2981679772177 73.55309334373757
2483 170.6119996911372 76.27245586530142 86.89127589909575
2484 183.1179316630587 85.90858985086085 91.69739729403094
2485 178.3320811126592 102.9855329595484 73.40594415976301
2486 158.7721817678014 95.04382243684195 63.33422284095086
2487 181.3152999024279 75.96610956939418 103.9915184328422
2488 168.0537398313072 87.2879750564534 73.88177788417164
2489 182.2286537126359 73.23251581225296 115.0478682566613
2490 177.2148651575456 115.2008807971117 68.49146982494308
2491 137.7937458668164 98.4938133961499 55.20242082445213
2492 154.1230953917147 96.78256967211237 60.4023679043226
2493 153.9817121689711 54.37400277767453 117.9749384548597
2494 190.4367615254833 95.20013527768478 94.61874167359436
2495 155.3401622423539 60.00345494576675 98.85220870346747
2496 174.2866001088651 116.6141737357928 65.84354438856036
2497 193.2362200018297 98.93347071818516 96.84982431324408
2498 154.4714899106137 100.0424072525206 59.15749536351053
2499 181.761282682563 99.18111292185412 78.92389948535978
2500 172.5777524306394 88.20127262649743 76.98672938541247
2501 147.847580609488 65.72884310024045 83.46583278738471
2502 184.6627420446763 75.33347131596898 117.5354348419319
2503 151.1775833932414 99.92374799109535 57.96145251808129
2504 195.3961016767051 102.8792666965426 98.291752050442
2505 152.6200580656004 58.21212672952649 100.6211995033789
2506 176.1326817539893 98.33712717635817 73.62941535680037
2507 164.8850891082988 62.49848705814172 104.9030578706567
2508 191.8180760322119 84.91018529897777 116.46128480715
2509 146.6700603090761 79.75231995677396 68.13791153917279
2510 178.3709396239647 68.98893634140543 118.0701032845021
2511 185.4141045817684 99.84218471522217 83.01994253223269
2512 173.0762951031865 80.89084573489352 84.16402303529564
2513 177.5784745855204 77.16609843692777 94.71377749559576
2514 132.456642486819 55.17019904019872 97.08838441597689
2515 198.9011112329232 121.7062465295049 97.23078137296127
2516 179.1707735254166 99.57678860554023 75.91010015106249
2517 150.0709470852262 56.25027537933943 103.628909595584
2518 196.9469968267788 101.3119993303471 103.9447564204908
2519 169.2974663001004 108.2180667525284 64.21335071785251
2520 181.9239513938971 122.6726768720783 71.78556495057306
2521 190.0369393083055 81.62475570975235 119.8284249818215
2522 174.2941940838029 65.70951259543146 117.4744890071973
2523 173.0504065828131 66.70449544632154 108.8944156632561
2524 176.0841269474757 71.59084062165178 102.4119228326228
2525 191.5486967419242 117.6961094317261 84.2109433474786
2526 149.52453037601 102.6883748085533 56.3912865724717
2527 158.7162398609079 72.4131837282938 81.19214457754714
2528 133.9181911774546 85.27022857619264 61.46554488096372
2529 185.5119586211135 94.81834481563314 86.69253458829721
2530 198.1260636120778 106.289907804939 102.5833016907951
2531 145.8752516783783 55.43542252563807 102.378137255806
2532 166.2394985117243 61.67018466988638 110.3784180812525
2533 189.8134531732381 85.60400618500744 106.3883092269817
2534 180.819411045656 81.5557890652247 93.49933303329058
2535 174.0145674795615 102.5166648002979 69.77940281499342
2536 153.3674332020373 119.8520687059582 53.94067106418402
2537 179.7190649929321 118.7686195991447 70.1058477260851
2538 187.5151265358005 81.31526194874492 108.701798734732
2539 163.0809657383479 58.30594799378851 119.0444277166205
2540 158.3494851729526 80.08125382192128 73.14982788822445
2541 184.6237496145662 77.93108083174238 108.1388056577325
2542 200.0220779622645 100.1789211074873 121.3073857398752
2543 151.9956833907864 53.31072300754877 121.6049774646106
2544 131.4700913759384 91.10629762784599 57.89384677823554
2545 179.7728695279455 86.66325172317296 86.11025825175295
2546 172.7347811553366 64.02363158085186 121.8709831927369
2547 131.2774234910484 87.39891955140671 59.9369097373058
2548 190.9851016106248 107.5608345007264 86.84996118843873
2549 193.4178689974535 109.1715698970692 90.19220520185951
2550 169.3520816562527 69.14603109889325 96.2881218130204
2551 189.0044504555599 96.51912840425766 90.80104158310797
2552 187.1671761903776 87.70187021332366 96.67562194297146
2553 167.009558878318 95.62730768876563 67.84774412157199
2554 162.5165296467794 57.63451512380647 123.6825266029695
2555 164.0415480596159 97.45427892239853 65.04054484300443
2556 146.3713439687257 52.98803904425398 111.801951824973
2557 166.4600056898509 65.72692846225564 99.20578018207027
2558 198.1346885309921 95.99502116838244 119.0913101432859
2559 158.8484879388889 56.27658361236513 118.761541984833
2560 145.6537187882736 85.96868733943194 63.34098526745238
2561 130.9364915619381 101.7102194139901 53.31871993447544
2562 161.4668892535161 123.6139727476882 57.11031288786266
2563 157.1249507128726 123.4496026877555 55.13984397823643
2564 153.3630999578365 91.95251967434749 62.49681338541387
2565 164.2558020046214 106.6752940366125 61.55604271978743
2566 141.8310531287924 60.03115766015817 89.86222921670789
2567 174.0516711544665 75.63655395014973 91.9010448666051
2568 187.6148058734177 85.3277273859249 101.0526108422043
2569 198.3833350462557 95.80523872456351 123.0876673655562
2570 157.3858647326934 55.29509967691904 122.6289024143265
2571 157.2010016574066 62.31766046022859 95.5660303087401
2572 169.2111364064715 64.49910664353433 107.103812100858
2573 191.185856779482 99.18728704396125 92.49451076265086
2574 150.6063888953917 116.3157112289435 53.4297317065093
2575 144.1701822370317 89.47698921924253 60.80930198363006
2576 194.9274667366387 92.40005300928227 110.4862805224757
2577 157.7993214195315 109.381864258532 57.53775778819406
2578 151.9061305319082 60.51938667928762 94.68881440693534
2579 157.5960050358599 100.0160528889381 60.51879157120378
2580 162.281139397099 59.25116796086333 111.2095927799401
2581 150.7661200156097 54.07867371698563 112.7995875929678
2582 200.4604638054238 104.7940414213416 113.0552640363856
2583 195.0852578992776 105.6980803345854 95.46231024064879
2584 158.022858710987 86.28496521316454 68.14536399139898
2585 162.1027898228825 68.2159493504864 89.6338450481461
2586 152.5837310853886 123.599523293301 53.39355013371643
2587 178.5457595228757 92.24538545423573 79.89212971291083
2588 148.2031704835882 83.50943675853955 65.81996673436321
2589 142.1726595721025 57.92109945227604 94.10781398832319
2590 196.3940590627934 111.4787548212837 94.94449322048206
2591 189.5226177464434 91.38259310909237 96.89480781493592
2592 187.4140857115977 105.415576454059 82.63502611495014
2593 194.9734928737186 98.15003624529993 101.8746371588585
2594 154.0496144441613 57.21757256600482 105.0288557457419
2595 156.2040306967589 89.28672563674778 65.28425218904962
2596 159.5914092908486 65.29079876667033 92.1607330217639
2597 161.5376210183925 99.50685394312161 62.69385990214431
2598 172.7622209591113 70.20429519566183 99.35823723660251
2599 196.2580096195419 121.7374069848337 91.5086881294004
2600 132.3061350012831 57.61321920885111 91.76763444233117
2601 192.6571690382734 89.26242801382813 108.3181421034179
2602 192.2792228548123 94.37038856140209 99.46944386980397
2603 199.5449047445545 110.7623291960022 103.3869772696397
2604 142.2282859774571 54.10445723490245 103.7978632197244
2605 140.9882022316355 95.87348729775027 56.86106355722553
2606 139.1325927835748 71.21415572567817 73.85171902169306
2607 137.0774343670274 68.33258791303302 76.59583275565149
2608 135.8808856740224 73.76772150373478 70.68433259082332
2609 137.1758190296493 65.39799966292195 80.24910416316644
2610 157.537156257015 75.86526550243721 76.6341284638257
2611 176.3436691121116 120.7108052131315 66.91965090408291
2612 181.8512760842919 72.23632553310497 118.2663025694305
2613 188.3007466987828 119.8101900583698 79.30801862812885
2614 134.3782837327976 77.23790882798585 67.39047717565182
2615 172.7250159979338 121.1598929939564 64.07849284905316
2616 133.2979897758435 62.94708011980896 82.9368773280286
2617 187.042902611037 77.66219750742998 120.3193494893324
2618 134.3323206930083 81.11988934505831 64.34816427633433
2619 193.1213398977929 86.02199372185589 121.2753679953275
2620 168.0911915600272 121.0829791435758 60.96589638405173
2621 149.7199704469146 62.887166860783 88.82477806542252
2622 167.9310221277391 60.86819532650502 121.0640217145577
2623 173.1285487077829 106.7060544889166 67.46586886745651
2624 159.5958010030428 83.49951626162193 71.06055352886354
2625 176.0838812861632 69.26880730993312 108.5099489327853
2626 148.2638862221914 69.53420590427208 78.73479875026831
2627 147.2158867840045 76.00676539309322 71.54724582258083
2628 169.8346774060053 82.98901618977054 78.91441260024804
2629 160.2284920193483 70.00372264488651 85.39120662913803
2630 170.0546653064233 72.36155207654079 91.71635217459362
2631 184.4154648538882 83.30806711938574 97.36084689523283
2632 167.3077623882302 91.72020523983441 70.30237771357102
2633 132.6474366003972 60.27740435835796 86.99747894586613
2634 165.7834310433445 75.47719214848281 83.12237759857791
2635 193.3071938551897 122.026674251311 86.22473698370885
2636 162.4925248140158 110.455781316896 59.54209082329851
2637 163.2861509361274 120.3617112287654 58.27410697247885
2638 178.2389980108732 75.36113241058665 98.85763981246834
2639 163.8580753550405 82.6755666665108 74.45642864453131
2640 168.7438803613889 78.60391597529937 82.28683076041057
2641 183.5396541945317 111.9086977149488 75.4294648185228
2642 196.2018985669657 91.49565119509111 121.1230577111255
2643 183.6938754345709 103.3582045932362 78.92849078555906
2644 130.7957519985808 74.93346792530861 69.04597939331212
2645 185.5385097595658 121.1773619533505 75.78145100349946
2646 194.9592771159075 112.4700749733906 91.58223704686591
2647 132.2887047612377 96.99487875163464 55.1966414377478
2648 182.3308772846444 75.32274499334622 108.2395273543308
2649 154.2614317743899 72.42334261322418 78.39750205908372
2650 148.2454093864774 106.0425124671956 54.93463872071878
2651 153.4256978593981 77.18064244289346 73.11387836148373
2652 183.3738236167455 89.72096765730927 88.06074270840941
2653 130.639510090672 72.44434973381328 71.37235408240414
2654 132.2590584595542 67.42176160363577 76.93228771248896
2655 180.9377863607912 102.3358007660487 76.34042559746874
2656 177.7126351945715 108.7748045522075 70.60788279810671
2657 181.9837622481873 95.40704862574663 81.58335863916321
2658 181.436676467384 78.98336588356801 98.45090013128153
2659 176.855906780555 83.11814170389539 86.10047590045566
2660 160.2024591739775 61.35826970088507 101.0623835301196
2661 178.2453489736337 88.98076069920029 82.13964276157597
2662 175.970421304706 89.54916219766531 79.21577053940476
2663 170.8243208672114 91.36119242931409 73.21055591040819
2664 164.2777858771623 63.56440455832525 101.1100036489649
2665 181.199078038952 71.09106157090386 122.4557130967412
2666 161.9380175202771 75.64072474505187 79.8241610881239
2667 190.6433871773988 122.6724853052006 82.11356680294134
2668 178.8141407580331 123.2101052532026 68.81983572286059
2669 162.4538782150285 72.98422156892227 83.30425421166669
2670 139.8371767675343 67.36543092822707 78.39007236928836
2671 161.4395535090207 78.55167450448914 76.49577333746876
2672 152.8267500113261 65.74867775273873 86.19246997410127
2673 150.7851813235168 81.74825655044022 68.08866947536617
2674 143.9200240438155 116.8646990943219 51.53485266755213
2675 179.4690234051654 83.28263576665636 89.31985075139197
2676 178.4115916941454 95.75914296420865 77.35267287009577
2677 186.1265132578594 112.2124120616933 78.32369495396119
2678 177.186121243669 67.4763552546366 122.2788824687877
2679 133.5301518229991 70.26948246110507 73.86803695572959
2680 154.2947110013423 74.7219112231505 75.95100211372363
2681 144.9908013374802 72.20167868195293 74.48833417268705
2682 180.9399636418167 110.2604242768759 73.20160850983292
2683 166.3948262729229 111.1333305274808 61.57602532117106
2684 137.5387242696891 79.04252075242877 66.39459203184718
2685 131.3749340883257 64.73924558196838 80.2190379425523
2686 150.8754594773295 79.27394100137931 70.11251695489969
2687 201.4922760686637 104.6692903175692 120.9800156819981
2688 200.7038378949898 103.3067994179564 117.4933430834959
2689 184.6949238609756 74.72935281219011 122.1963343950973
2690 170.2031985116253 80.06979532127558 171.8891916520907
2691 158.9115272343667 82.92021853176905 182.880473291511
2692 171.6498860612147 97.68722241489253 183.8431943592772
2693 175.6970522525608 72.06058358727427 153.3487689682173
2694 171.2993170958338 67.85621177592064 151.9716403015105
2695 162.4679505410969 99.92665742551571 190.9770162344175
2696 149.1825743298785 91.70698843990654 192.9267527724408
2697 188.6914019373957 95.81980839695419 163.138159590605
2698 148.7283748082881 61.43415012679527 163.2353012764477
2699 193.6224535333404 93.91471375173137 150.4693953707381
2700 149.5269801994722 96.86656713274247 195.32650574065
2701 195.5664374692437 104.3007387734336 156.4514378688783
2702 151.189504474525 58.6338596033749 155.7217464745075
2703 155.6539681172719 106.9449738108865 196.7190507371431
2704 196.9556433087179 98.10530593909276 145.849525839925
2705 157.0422455478676 57.7097548459563 146.5019334665606
2706 145.3795608099143 101.4984239267811 198.3853021441844
2707 198.7376727061659 108.7675752764367 151.6025405883747
2708 144.3355681775912 55.4537782481838 152.780151842067
2709 145.3839223507386 111.5702983611848 201.2156028496647
2710 200.7413823870434 106.0492233517766 141.3969955714412
2711 145.3405352065117 52.79375362176937 142.526035127876
2712 139.8836272357067 110.9821461962743 202.242544539468
2713 201.7855456631909 112.4612844123407 143.7256661726801
2714 139.8738007489386 51.75813644870807 143.0289495477837
2715 144.1295442446641 116.4457276032946 202.3603745223326
2716 202.1403301205287 109.6110235262952 138.6427783013724
2717 144.1151522746578 51.6346963897125 137.5424178604559
2718 135.3106940116128 112.8216012582364 203.2489696596938
2719 203.2560081238464 114.3539427492476 137.4450208724814
2720 135.3082560792527 50.75098798836237 141.179599718282
2721 139.5118333025377 116.9870942972535 203.3360710725763
2722 203.8007256863598 119.4930003563364 138.3707295455721
2723 139.5073511543519 50.66271813628772 137.0092739377977
2724 135.2047965351189 118.3479766296394 204.0832264855075
2725 135.2047965351208 49.91677351449644 135.6520233703934
2726 204.4796787538453 119.6898020715759 132.2402658757156
2727 134.3964245971907 122.997716297777 204.545306939524
2728 204.6573537071992 124.1148293506523 133.7090390905919
2729 134.3964245971923 49.45469306047691 131.0022837022383
2730 130.4364243683682 123.4684299062077 204.8441969592668
2731 204.8563480602883 123.7564433420167 130.4450554308592
2732 130.4364243683692 49.15580304073393 130.5315700938067
2733 175.0361015899473 96.21223608094682 180.1850217345533
2734 184.9338364587826 101.14089292303 172.3759537018103
2735 159.8415981509869 67.89754438775945 165.8886766487654
2736 155.2958777844615 85.60251773242562 186.7460606426288
2737 153.8728090563363 64.14829950790443 164.5701461092927
2738 147.6734268777637 69.49758680684658 175.4776432811416
2739 153.834657047004 75.4443202198951 179.0183915897153
2740 182.5480003358248 78.50271949237086 152.425055399262
2741 171.2879381089024 102.7114937136464 186.436074907751
2742 154.3549238828748 90.72256995774018 190.4007587406576
2743 190.349187569146 87.70122434157449 149.9452972540757
2744 161.7491215716259 104.6785759787304 193.168365399661
2745 165.0241576722382 61.86400157694213 146.8863054071934
2746 193.4116453765666 104.6874779725588 161.2876759077092
2747 148.6246571102176 59.5124192322376 159.585282674549
2748 173.7314104307066 112.9385804269377 187.8477752982568
2749 172.644794566088 65.59736108677316 142.174605876645
2750 139.533460842637 74.80743770475078 183.5937169689588
2751 194.6470039277023 92.90204376428699 145.5798880554441
2752 160.1777431229254 107.4737816086975 194.8377782404785
2753 161.201622477992 59.36106256397234 145.418011901344
2754 169.3574749527252 111.3319753586164 190.5952617689891
2755 169.3139948780833 63.61952100677508 143.626506549691
2756 196.9948588992246 109.3487314987805 156.5491530838956
2757 144.6677011697273 97.04904819568395 196.8197165662591
2758 145.2472281047793 57.32768650111991 156.9467426977614
2759 182.6616219034418 74.56006367377238 142.3569829452102
2760 179.1622210941078 109.6017490064938 182.3209142449434
2761 154.6303544032746 111.721526216526 198.3241316413817
2762 154.6680857876011 55.68631810532506 142.258958138584
2763 197.9528876341042 98.08072808791778 141.6069657512173
2764 189.8294716538424 112.941082424205 171.0318558352475
2765 179.1611007970984 71.30843374466684 143.1761865612009
2766 178.1875299809164 69.23156895537008 138.2536726935974
2767 191.5105525147127 109.156439341363 167.0499183178696
2768 191.1324873014176 84.48080733315474 139.7727180933897
2769 182.2345833033549 87.60917844517715 165.4903102681812
2770 174.5939905401283 66.48379000648842 139.5140078507002
2771 153.586168764525 116.539792482057 199.5793337604153
2772 153.6004952023318 54.43194788923118 137.5019744733772
2773 199.5442674742268 100.8895448244223 138.8141181284084
2774 193.6187814264227 88.92712477362161 141.0140691183944
2775 165.4652401169636 60.61065816246493 141.0314145089956
2776 196.4611768826706 115.4507044835854 160.552327477373
2777 139.0948998149034 93.45068775055162 196.369712743073
2778 139.1072809497483 57.62821824324874 160.5405671373866
2779 137.7103225687915 104.8399907217986 201.0150186061077
2780 137.7104690178257 52.98484985167507 149.1594991355652
2781 148.8226102951346 116.5000772616549 201.1452985859216
2782 148.8202908761291 52.86161359906379 137.5534149897836
2783 198.6503194465249 114.4564668251745 155.1583291177404
2784 139.5604834596712 97.99702248762686 198.3096175187899
2785 139.5628503139451 55.68755522671653 155.9949997835283
2786 202.9393175073786 117.1323931157575 141.8273527944669
2787 197.5106307548379 95.37458452213239 137.5869753190966
2788 158.4053474314435 116.5235984525717 197.6254144294203
2789 158.3993883468038 56.37101810252608 137.4702114387868
2790 199.9053908896835 118.8243751139422 153.494586936673
2791 170.5580822900098 72.77001934516397 162.2959298700693
2792 164.4161366838016 83.68223354988707 179.9868269047369
2793 152.0545629426452 121.5254117500592 200.663408550288
2794 152.0545635913591 53.33659207756708 132.4745937291995
2795 203.8472705916799 115.9196384406933 134.4647565482188
2796 201.7295185862131 119.2539350961106 147.964196392363
2797 134.3903731883472 107.2081918261197 202.0843972696411
2798 134.3903731883503 51.91560273038061 146.7918081739614
2799 131.2721391285218 109.6552283980053 202.9269894394687
2800 131.2721391285234 51.07301056054662 144.3447716020613
2801 203.0206782780718 122.4869881673201 143.8668075918353
2802 202.1795752900019 106.8552980874287 132.1207854933189
2803 143.0727857765995 120.9023720653485 203.0820904743692
2804 143.0727952097709 50.91791071326971 133.097617888222
2805 191.3549005200375 95.06715436428331 157.3766382053968
2806 147.137750155883 121.525427430361 202.1565038691861
2807 147.1350798329859 51.84329232221145 132.4815920273882
2808 139.0407012778499 122.4625702588056 203.9313541027409
2809 139.0407012778515 50.06864589726037 131.5374297412114
2810 131.3164134824175 114.1189375043966 203.8078563926449
2811 131.3164134824188 50.19214360736306 139.8810624956505
2812 130.91887571153 119.2121650104392 204.5112381486256
2813 130.9188757115311 49.4887618513774 134.7878349895901
2814 165.2230592825996 64.35570122952844 153.4327367223822
2815 203.2193662765176 111.7418039338766 133.4649560875369
2816 203.8809200481394 114.4171696691692 130.8725332041345
2817 203.6182795278822 124.3625013985474 141.3764683881212
2818 204.2586361824502 122.8946199832729 136.9120628602755
2819 200.0897830182245 107.8220125021695 146.3413653572316
2820 146.640951274165 106.5565910246946 199.6656732062277
2821 146.4010389260729 54.3721098443571 147.8035876744583
2822 182.3065673163119 107.5291232056136 178.4399510939123
2823 145.7834627052013 66.67765435699516 172.7427168511903
2824 142.4050143790359 64.29142155566799 170.7529395752189
2825 144.5221362016835 78.7561522024918 185.7324943504063
2826 186.0991163795146 78.47834140862162 142.3929558793076
2827 186.3997492950073 111.8136027035969 175.2187009452358
2828 143.4119004571589 83.35172712247396 189.5258170533847
2829 178.4964517259864 115.3145778239197 184.4070236835173
2830 143.0393953960859 71.48731634972521 179.3935086558682
2831 168.3655515251686 115.9641212494653 192.2004641641616
2832 138.1451118507196 62.45788882243227 169.3568455692517
2833 158.3849238689165 73.63371930696408 174.4449853908125
2834 138.5912387933481 85.20021443187707 191.826083559741
2835 194.0758192133768 114.9063585004478 164.9285949137943
2836 188.574469370601 80.7571562221809 139.4170898792406
2837 177.2360685796104 89.35353017225489 173.293419869063
2838 138.8762793588193 89.39167520067268 194.2946349598509
2839 138.8954537553331 59.78385636937429 164.7423928147359
2840 164.5370623939715 91.4955089764172 185.4328680109698
2841 195.112957544182 90.30791734521219 136.9154467896649
2842 163.6617186949069 116.1970836810357 194.9942305003959
2843 163.3825138514323 58.64581398004151 136.381787644114
2844 140.608530466616 68.10646400848299 176.2986745963325
2845 165.8271828384741 88.57288300539464 182.6759063896639
2846 163.2746573777516 95.33810503376819 188.3650848551033
2847 176.9227329293053 79.33951552831155 163.3345421987563
2848 186.3804251551386 87.63673985210815 158.756871050599
2849 162.1848417381747 78.42792574791483 176.8676299287376
2850 167.9894684378219 68.29782582438989 157.9502540254702
2851 171.089431556062 63.72443678259672 138.6758350700808
2852 170.5953484197806 85.15068571748805 176.3161280945845
2853 136.0358524047622 100.0207671051198 199.625576512157
2854 136.0371244839807 54.37376892357419 153.9770446990518
2855 162.7460245879248 65.93264382134041 159.8176741331284
2856 172.4020966858515 115.8793265530382 189.4418148248001
2857 191.7202290612835 115.4853174139812 168.9845690128913
2858 155.5949506962466 60.0674102700918 155.0420617417303
2859 181.8007651242217 72.68018203524323 138.4119901014494
2860 149.6630233200889 78.32130156439564 183.5753629472105
2861 178.4491424295053 105.2799700451848 181.4538891359506
2862 193.6991999117744 99.35303257491563 156.5103697592132
2863 188.6457614089613 103.6372765002405 168.6891262919145
2864 175.652670223311 119.0037722296417 187.4398711248319
2865 175.6122531742996 68.06805267208441 142.7440282474842
2866 133.3191083810283 73.96346791576346 183.8436023994483
2867 175.0939885023867 66.19679721054817 135.5987673812643
2868 168.7688540457056 88.14281386722983 180.1928746877982
2869 195.4655438042977 99.12851875279806 151.8927669146815
2870 153.6640356773758 100.7277675523498 195.430979852785
2871 154.2191086731689 58.05846608103803 151.293723961938
2872 149.4754428895208 82.0353910969894 186.6409122425134
2873 189.4401696361134 117.4063351792892 172.7513585713172
2874 179.4289970900423 122.6981271027997 184.5907471188616
2875 166.5646892411558 73.44172840193602 167.6220003037613
2876 178.2390627080408 86.0183570772255 169.178944938816
2877 175.8317805421727 105.374059888212 183.848710832898
2878 199.2113060345162 98.11468534645829 132.9300824745813
2879 156.9118725089701 121.5431359167277 198.8296771354557
2880 156.9107485769507 55.16978698996847 132.4559709035095
2881 179.5130167096569 73.80308258591862 149.2816304091665
2882 150.1148263632319 102.920574304553 197.4974188206567
2883 148.9716001528045 56.4664866286644 152.0254326280466
2884 197.1934629428208 104.8559663868466 152.8170396334355
2885 153.2416580125827 69.5664465117991 172.7904173214071
2886 182.6324272784666 76.0231712027787 146.7584402442328
2887 192.3878710851128 85.54282926854739 136.4725556160867
2888 167.5464352949212 60.9917110052197 136.1045246364835
2889 188.2465453259184 107.5346334650596 171.2036219251391
2890 198.162297865309 103.5559257521015 148.6864645617505
2891 151.5080927028275 107.9201936740312 198.5493842225992
2892 151.9990410455287 55.90933589445714 147.1287213661686
2893 184.4159216650775 74.71914554137581 134.3569148714549
2894 177.9966753093714 68.45534392492237 134.4741121507121
2895 182.0331134461866 83.87995115751906 161.583490457749
2896 135.1049998146656 90.97172145590149 195.7042365735413
2897 135.1109182230143 58.31073094954817 163.0554756298432
2898 190.3488069267268 101.7923916384178 164.8880606741673
2899 175.6239082611399 75.18696572778794 159.1733589312466
2900 158.7917478037011 79.45419005522783 180.0347124841972
2901 159.2765585599966 62.5367912582732 156.777818695191
2902 166.903335133029 104.9464758874627 190.287960304302
2903 181.1669737620049 71.21986681094883 133.2061014234373
2904 158.6876480971659 95.14726478405079 190.7596754801403
2905 192.1188048536045 88.16887381777227 145.321705539007
2906 175.7354228299612 69.75109694723069 147.7706923533983
2907 200.6515867083605 123.0402396245895 152.3725062441649
2908 132.3981342385111 102.0050202242966 200.6892877747858
2909 132.3985015222625 53.31055041343674 151.9944233968996
2910 172.318165418037 66.48093129586823 146.1756670373684
2911 159.6861458356294 90.73630317154067 187.8322296381249
2912 180.2217243253917 98.40780796099031 176.334922866428
2913 186.3708651028519 82.76341587364971 151.5402730582057
2914 184.5861220935841 94.01132186130653 167.9827482836927
2915 168.7412878737454 64.69816993192424 148.4510339333499
2916 130.3432264431011 91.48453484425397 196.3647934598031
2917 130.3456863747305 57.63541937944981 162.5156491988692
2918 142.1988439267488 107.6294228617824 201.0119982477348
2919 142.198852554611 52.9880040884501 146.3705792946911
2920 161.340516882043 86.79750129605391 184.3453398126939
2921 198.0709577761238 119.7838824686538 158.3184707250884
2922 135.2832978982761 95.16271741999562 197.7232240063288
2923 135.2876327111786 56.27794364614219 158.8387482342878
2924 166.3547208621561 99.66729640469173 188.5477803014276
2925 200.920297941619 102.4638254567196 131.2149366547967
2926 185.688158169366 90.67768243395574 163.3371619326401
2927 164.3910070691231 110.3036895632747 193.3863375112476
2928 171.5047968412551 76.85835470875082 166.8639996187683
2929 146.8051975749788 74.94460460662714 181.6075998324012
2930 169.6358078223084 92.63971605169414 182.5478062422899
2931 191.8666022740205 99.3776127035146 160.3665645439713
2932 171.379445819993 108.1060979618515 188.2983299485651
2933 158.15103505322 99.80916252521182 193.1382746413354
2934 187.1071585514156 98.85836326985287 167.9777716942176
2935 199.2266353951061 123.0939210760768 156.1899929246734
2936 131.3852394166271 96.61665110087986 198.7051029211534
2937 131.3866550454244 55.29491582976055 157.3831887999158
2938 195.2629670704863 109.8033957466681 160.5923224693975
2939 143.4423174838109 61.57940385855809 166.1637050885118
2940 189.8488470913854 90.46226416923612 155.2668760149573
2941 144.0152358668555 88.08403749218365 192.4219352395319
2942 144.4090163722521 92.77336078319915 194.8930284850632
2943 144.086726105396 59.39863686109068 161.9585396256836
2944 159.7030019449153 60.41478433202121 151.1023384392389
2945 149.167705167693 86.79383210457624 190.0559823550726
2946 166.593957292937 80.58876728527878 175.6036626581276
2947 141.2080730128665 103.2377611936724 199.9210989232342
2948 141.2086786447107 54.07841210762264 150.7603760581693
2949 200.3594149010822 113.51910885409 149.8180152354013
2950 167.8473034183612 96.31335179573411 185.9391841259782
2951 158.1338130396568 104.0500557156637 194.7346716457499
2952 195.192619765013 95.9512355272287 148.6735053532817
2953 196.1098402432235 93.98738877679608 141.7647377823556
2954 159.5878807154991 111.4670070210247 196.1430123699243
2955 159.9634268983694 57.81115138945357 141.5022658596076
2956 202.6352042970231 113.2320894436024 140.181824982096
2957 148.7184393184089 99.76228202323 196.7883666021102
2958 196.3566490474312 91.7151129175312 132.3508855798727
2959 162.2996634157555 121.6871218716344 196.3520517989735
2960 162.1960729231271 57.57695796465629 132.0673153985935
2961 148.6301362389781 72.38004130627644 178.3107914437029
2962 199.0584416415496 102.3422094698366 143.839666100074
2963 150.1715264511164 111.7401475913947 199.8986780839872
2964 150.2228357463236 54.16354149171667 142.4774097274187
2965 185.9042368208467 117.6436137192613 177.2667775008426
2966 137.1172499381137 65.14883897049233 173.4335561096891
2967 187.1616822153197 78.29763031714168 136.6255483115037
2968 134.6659647049516 77.38162933420732 186.6929667349047
2969 136.8583691886923 71.06939948179942 180.4656944461858
2970 178.8894434965468 101.8697474161163 179.5352839403089
2971 153.5033888425311 66.75194927952707 168.8538261601603
2972 187.9921904009579 121.1178584624599 175.2633724580622
2973 182.2772410693985 120.0872693981388 181.5952449887506
2974 171.8454670427593 120.9497414735736 190.5317122190186
2975 165.0292056495396 76.23710079443373 172.3972199799784
2976 172.2477830228997 63.70211195863312 132.4786404349232
2977 132.3088848475469 63.552367878656 172.0578929808095
2978 190.3115354714239 81.99710029182697 134.0984853389121
2979 134.5911590167204 81.6379621028382 189.9973001215078
2980 174.1470484219659 84.44703595589068 172.281354619286
2981 175.0617316729894 108.914334534496 185.710975577514
2982 133.0893008945178 60.81750059296185 167.8264275543847
2983 133.0975389468582 86.18525588443163 193.1889468232591
2984 192.8638238107791 120.7446030877385 168.3137594814695
2985 181.5945043581962 94.84326446458618 172.4904875066024
2986 152.1567854330736 71.94962644717069 176.1995174607257
2987 148.3018934583356 64.33979140061277 168.2786578436242
2988 185.1469089727953 79.53044536444601 148.2032629472827
2989 193.7511877185243 109.5764126831279 163.3963946453171
2990 185.1505533986661 106.6089476664826 174.8196416147239
2991 166.9973428182599 60.21411978225949 131.884544095431
2992 167.190493778483 121.415635565741 193.6148563288032
2993 193.5020331032546 86.57304257329574 132.2096743039341
2994 180.1699842209476 79.26291799578409 158.2749704982587
2995 195.7777815631255 120.8233730212709 163.2693540391971
2996 182.6040358436114 113.4950822537505 180.0076258152486
2997 188.5093941676227 91.85943585148526 159.6455997104684
2998 165.3206532384162 69.66555407442777 163.4456972191327
2999 184.2141590696691 82.88332864066952 156.3982875372604
3000 157.877323052349 64.12578683541386 161.3136159571541
3001 188.730095071732 82.975943235692 145.3105922473281
3002 182.4470521444375 103.1106019915733 176.3854337966876
3003 187.6087597123891 86.26031809949643 154.4017620742108
3004 175.2198337185381 81.57646758553545 168.1770608366918
3005 162.1783584735781 71.96931987377084 169.6392699274868
3006 185.8079615511183 122.4240480384214 178.0361080201803
3007 133.0376871888586 67.9553385708613 177.6090336810324
3008 173.3819185183717 90.26599022365133 177.8264710589497
3009 158.5894417116815 76.77519891354399 177.6317738991062
3010 184.5131369737853 75.66704887795541 138.8813805820866
3011 177.6211156104474 93.73008487961116 176.1387362702363
3012 130.5999677254233 76.40971468172344 186.2592884178614
3013 157.4398633072949 69.85211674084961 170.4917711852681
3014 180.8683650349475 90.07709915159192 169.6485479401148
3015 180.9212283476199 73.68044160274988 145.2626894461375
3016 174.0161921051342 87.36920245421047 174.9883065529277
3017 154.4137242539079 80.50193194204702 183.3064595708936
3018 183.958052345135 87.18082880908861 162.4148821643918
3019 177.257468912403 67.46796609991296 130.758158889368
3020 179.0377295943791 83.59635508653089 165.6289827317232
3021 131.4461922620016 71.14768101743813 181.2655492798099
3022 153.5950786830973 61.37952177407742 159.7208592069506
3023 172.3021722148484 70.94530070239358 156.8258927657017
3024 154.07797703972 95.75357516358645 193.1395803916139
3025 184.6607280624096 97.17272456554441 170.2385716631571
3026 189.2532176192065 80.09985245223395 129.985474175653
3027 168.281691980824 76.54753315908212 169.8295516771592
3028 175.2969186526236 101.3966923103536 182.6406172145057
3029 200.9973426733415 104.0555135253048 136.0522824578446
3030 163.5722309283396 70.54005600810287 166.4809656588594
3031 173.8072968847594 75.96395694084023 162.8942790317006
3032 138.9417373663777 79.46616524053442 187.6789045857972
3033 141.5108013159122 65.98300753084261 173.3720096091264
3034 138.6389472679503 82.23445071128411 189.8058954507729
3035 132.3949953871696 65.57796610718241 174.7726676797726
3036 190.2331983847174 122.371998374806 172.4328540045217
3037 130.9210347991067 78.75323357245843 188.1626930030917
3038 186.885099952492 77.25095558859421 131.7757076786607
3039 149.7238593850649 67.24546282250618 171.6880465152742
3040 178.8279553847164 75.64474751112505 154.5771840919944
3041 82.11080834797146 170.2031985117634 173.9302046786568
3042 71.11952670854029 158.9115272344811 171.0797814682131
3043 70.15680564083638 171.6498860613686 156.3127775850934
3044 100.6512310318092 175.6970522527303 181.9394164125881
3045 102.0283596984968 171.2993170960087 186.1437882239514
3046 63.022983765668 162.4679505412504 154.0733425744852
3047 61.07324722759438 149.1825743299819 162.2930115600941
3048 90.76469872353624 148.7283748083933 192.565849873161
3049 90.86184045954495 188.6914017243375 158.1801920827154
3050 103.5306046293759 193.6224535334625 160.0852862481038
3051 58.67349425938585 149.5269801995823 157.1334328672564
3052 98.27825352547663 151.1895044746483 195.3661403965748
3053 97.55195390965139 195.5680466470084 149.6988008598336
3054 57.28094926291483 155.6539681174138 147.0550261891123
3055 107.4980665334274 157.0422455480226 196.2902451539731
3056 107.1957062249806 196.6601819929302 155.9697944898573
3057 55.6146978558378 145.3795608100087 152.5015760732129
3058 101.2198481579191 144.3355681776863 198.5462217517881
3059 102.3647011086895 198.7565405860793 145.1135565710919
3060 52.78439715035745 145.3839223508322 142.4297016388102
3061 111.4739648721174 145.340535206613 201.2062463782042
3062 112.744048571821 200.934631890902 147.3577517431131
3063 51.75745546054159 139.8836272357719 143.0178538037183
3064 110.971050452214 139.8738007490097 202.2418635512793
3065 114.1777268948066 202.1635112242977 143.4327688735257
3066 51.63962547768611 144.1295442447489 137.5542723967014
3067 116.4575821395419 144.1151522747504 202.3653036102662
3068 112.4193844992017 202.8859794135906 137.6171455701605
3069 50.75103034030914 135.3106940116538 141.1783987417552
3070 112.820400281723 135.3082560792973 203.2490120116337
3071 118.0216878790515 203.06046145442 141.7714628523893
3072 50.66392892743301 139.5118333025983 137.0129057027414
3073 116.9907260622042 139.5073511544177 203.3372818637017
3074 49.91677351449604 135.2047965351575 135.6520233703551
3075 118.3479766296133 135.2047965351626 204.0832264854998
3076 118.0574195249085 203.9034184210662 136.4812704634409
3077 119.7118875480047 204.5081447323956 131.8343476322137
3078 49.45469306047917 134.3964245972255 131.0022837022203
3079 122.997716297766 134.3964245972288 204.5453069395198
3080 124.0896295079402 204.6521534823956 133.7581656642486
3081 49.15580304073389 130.4364243683866 130.531570093789
3082 123.4684299061989 130.4364243683877 204.8441969592655
3083 123.7866110099889 204.855496294684 130.4922525549171
3084 73.81497826556446 175.0361015900975 157.7877639190223
3085 81.6240462983386 184.9338364589285 152.8591070769045
3086 88.11132335123949 159.841598151118 186.1024556121709
3087 67.25393935741825 155.2958777845722 168.3974822675667
3088 89.4298538906969 153.8728090564564 189.851700492038
3089 78.52235671886072 147.6734268778454 184.502413193126
3090 74.98160841030975 153.8346570471001 178.5556797800801
3091 101.5749446008552 182.5480003358039 175.4972805077146
3092 67.56392509236977 171.2879381090686 151.2885062863461
3093 63.59924125939229 154.3549238829921 163.2774300422585
3094 104.0547027460151 190.3491875692846 166.2987756582552
3095 60.83163460042391 161.7491215717864 149.3214240212713
3096 107.1136945927983 165.0241576724155 192.1359984229518
3097 92.71390019612085 193.4124833883887 149.3124496733425
3098 94.41471732543469 148.6246571103262 194.4875807677197
3099 66.15222470188958 173.7314104308975 141.0614195730613
3100 111.8253941233545 172.6447945662825 188.4026389130821
3101 70.40628303104411 139.5334608426865 179.1925622952405
3102 108.4226010599038 194.6478013474855 161.0977304445859
3103 59.16222175959868 160.177743123083 146.5262183913028
3104 108.5819880986452 161.201622478162 194.6389374359387
3105 63.40473823113432 169.3574749529104 142.6680246413842
3106 110.373493450304 169.3139948782729 190.380478993097
3107 97.4582175014507 196.9981070185788 144.6507252152426
3108 57.18028343376129 144.6677011698164 156.9509518043109
3109 97.05325730222228 145.2472281048763 196.6723134988476
3110 111.6430170555961 182.6616219015563 179.4399363284651
3111 71.67908575521159 179.1622210942471 144.3982509935814
3112 55.67586835867199 154.6303544034143 142.2784737834718
3113 111.7410418614051 154.6680857877527 198.3136818946138
3114 111.8178456499545 198.2182033488696 154.9547795743492
3115 82.96814416200482 189.8294716279964 141.0589176826956
3116 110.8238134388126 179.1611007972872 182.6915662551603
3117 115.746327306403 178.1875299811215 184.7684310444483
3118 86.95008169944367 191.5105520845412 144.8435622527132
3119 114.2272825155605 191.1324858926493 169.5191949746444
3120 88.50968973192073 182.2345833035014 166.3908215547169
3121 114.4859921492995 174.593990540329 187.5162099933537
3122 54.42066623963373 153.5861687646596 137.4602075179412
3123 116.4980255266159 153.6004952024779 199.5680521107142
3124 116.2953310855539 199.8059680026215 152.8592553379509
3125 112.9898675819554 193.619867562463 165.072423558118
3126 112.9685854909967 165.4652401171497 193.3893418374256
3127 93.46945535406249 196.4715930676676 138.5499061635666
3128 57.63028725693356 139.0948998149655 160.5493122494395
3129 93.4594328625969 139.1072809498148 196.3717817567317
3130 52.98498139389713 137.7103225688474 149.1600092781904
3131 104.8405008644289 137.710469017887 201.0151501483143
3132 106.3388107658259 201.5714123087739 136.8091653928608
3133 52.85470141411032 148.8226102952444 137.4999227383424
3134 116.4465850102113 148.8202908762484 201.1383864009004
3135 98.23588924908776 198.4808934387524 139.128800678838
3136 55.6903824812172 139.5604834597367 156.0029775123621
3137 98.00500021645692 139.5628503140163 198.3124447732649
3138 122.2566428856006 200.7103808247052 152.0655205803155
3139 116.6675041562496 197.5674573849784 158.5828036731721
3140 56.37458557064959 158.4053474316011 137.4764015474271
3141 116.5297885612055 158.3993883469744 197.628981897397
3142 91.70407012996121 170.5580822901602 181.229980654735
3143 74.01317309532725 164.4161366839283 170.3177664500819
3144 53.33659144975485 152.0545629427714 132.4745882499393
3145 121.5254062707977 152.0545635914962 200.6634079223861
3146 51.91560273035962 134.3903731883852 146.7918081738687
3147 107.208191826041 134.3903731883918 202.0843972696159
3148 51.07301056052967 131.272139128543 144.3447716019823
3149 109.6552283979493 131.2721391285464 202.9269894394545
3150 122.6334356034567 202.6348524366306 145.5553822989438
3151 118.37706555115 201.7629620304707 147.4974269097668
3152 50.91790952564678 143.0727857766761 133.0976279346488
3153 120.9023821117786 143.0727952098545 203.0820892867127
3154 108.2132754747978 202.5316489401912 132.101861424017
3155 96.62336184255189 191.3549003585579 158.9328460067617
3156 51.84349613083991 147.1377501559807 132.4745725696373
3157 121.5184079726102 147.1350798330924 202.1567076777599
3158 113.7570243793474 203.7036041305032 132.0180384715395
3159 50.06864589726746 139.0407012779042 131.5374297411917
3160 122.462570258792 139.0407012779105 203.9313541027306
3161 122.3327690991915 203.7244240151644 140.2506496165209
3162 50.19214360735468 131.3164134824383 139.8810624955941
3163 114.1189375043613 131.3164134824412 203.8078563926377
3164 49.48876185137478 130.918875711549 134.787834989555
3165 119.2121650104197 130.9188757115511 204.5112381486226
3166 122.0257721858679 204.3354452157593 135.8592308319292
3167 100.5672632776138 165.2230592827657 189.6442987703685
3168 107.4384958884661 200.0792026821173 145.994148894869
3169 54.33432679379806 146.6409512742657 147.4434089753003
3170 106.1964123255304 146.4010389261797 199.6278901556112
3171 75.56004890604677 182.3065673113362 146.4708768084114
3172 81.25728314880328 145.7834627052803 187.3223456429754
3173 83.24706042476798 142.4050143791064 189.7085784443055
3174 68.26750564960869 144.5221362017538 175.243847797501
3175 111.6070441207326 186.0991163796802 175.5216585911894
3176 78.78135801435246 186.3997830132706 142.1864526152858
3177 64.47418294663305 143.4119004572308 170.6482728775244
3178 69.59297631664208 178.4964517261447 138.685422176166
3179 74.60649134413397 143.0393953961481 182.5126836502589
3180 61.7995358359571 168.3655515253556 138.0358787505349
3181 84.64315443073356 138.1451118507741 191.5421111775486
3182 79.55501460921303 158.3849238690287 180.3662806929927
3183 62.17391644026632 138.5912387934029 168.7997855681191
3184 89.07446849891505 194.077524159252 139.0937923343
3185 114.5829102474131 188.5744690661582 173.2428442172076
3186 80.7065801310402 177.2360685797559 164.6464698276779
3187 59.7053650401561 138.8762793588782 164.6083247993212
3188 89.25760718524774 138.8954537553951 194.2161436306055
3189 68.56713198911289 164.5370623941084 162.5044910235742
3190 117.1420222272527 195.1257857752462 163.6837509905582
3191 59.0057694996984 163.6617186950818 137.8029163189642
3192 117.6182123558794 163.3825138516198 195.3541860198578
3193 77.7013254036612 140.6085304666719 185.8935359914988
3194 71.32409361041539 165.8271828386074 165.4271169945855
3195 65.63491514498045 163.2746573778963 158.6618949662285
3196 90.66545780132006 176.9227329294143 174.6604844716324
3197 95.2431289495015 186.3804251552828 166.3632601477553
3198 77.1323700713082 162.1848417382952 175.5720742520449
3199 96.04974597454057 167.9894684379812 185.7021741755045
3200 115.3241649299159 171.0894315562606 190.2755632172642
3201 77.6838719054951 170.5953484199178 168.8493142824629
3202 54.37442348784386 136.0358524048096 153.9792328948666
3203 100.022955300939 136.0371244840326 199.6262310764159
3204 94.18232586687222 162.7460245880739 188.0673561785726
3205 64.55818517534098 172.4020966860457 138.1206734469616
3206 85.01601831760006 191.7206035444079 138.5147192297285
3207 98.95793825825436 155.5949506963876 193.9325897298415
3208 115.5880152278941 181.8007666759285 181.3198175189467
3209 70.42463705281305 149.6630233201752 175.6786984355916
3210 72.54611086419646 178.4491424296691 148.7200299547962
3211 97.49047276401414 193.6996127707544 154.6468706825931
3212 85.31087373509141 188.6457611588741 150.3627242078392
3213 66.56012887532805 175.6526702235099 134.9962277703572
3214 111.2559717525195 175.6122531744943 185.9319473277559
3215 70.15639760054586 133.3191083810541 180.0365320842272
3216 118.4012326187341 175.0939885025944 187.8032027892873
3217 73.80712531228639 168.7688540458425 165.8571861327388
3218 102.1091284303281 195.4664086672769 154.8710494367816
3219 58.56902014726519 153.664035677505 153.2722324476499
3220 102.7062760380473 154.2191086733091 195.9415339189014
3221 67.35908775751491 149.4754428896106 171.9646089030033
3222 81.24895570151696 189.4403524503152 136.5939737063772
3223 69.40925288132318 179.4289970902454 131.301872897199
3224 86.37799969627105 166.5646892412933 180.558271597987
3225 84.82105506128678 178.2390627081472 167.9816429227473
3226 70.15128916724331 175.8317805423419 148.6259401117771
3227 55.17032286460767 156.9118725091225 132.4568640832714
3228 121.5440290964867 156.9107485771164 198.8302130099622
3229 104.7183695908744 179.5130167098027 180.1969174139547
3230 121.7564649476455 198.7828716652297 157.0620138322084
3231 56.5025811793805 150.114826363349 151.0794256954436
3232 101.9745673719388 148.9716001529213 197.5335133712941
3233 101.1869298916604 197.2019678358877 149.1216889850421
3234 81.20958267860065 153.2416580126848 184.4335534881604
3235 107.2415597558038 182.632427278637 177.9768287970494
3236 117.528335806895 192.3880401901482 168.4571076837811
3237 117.8954753635113 167.5464352951178 193.0082889946588
3238 102.8062300181658 200.954002126845 132.4283573471824
3239 82.7963780768132 188.2465452227478 146.4653668639938
3240 106.075430147832 198.1754836608226 151.0876088923272
3241 55.45061577744247 151.5080927029515 146.079806325966
3242 106.871278633819 151.9990410456625 198.0906641054923
3243 119.6431092093752 184.4159271584852 179.2808518142766
3244 119.5258878494976 177.99667530903 185.5446560754018
3245 92.41650954233619 182.0331134463358 170.1200488423588
3246 58.29576342645717 135.1049998147068 163.0282785440862
3247 90.94452437014277 135.1109182230583 195.6892690504393
3248 89.11219622604796 190.3489643658302 152.2075988337501
3249 94.82664106879677 175.6239082612974 178.8130342720912
3250 73.96528751584573 158.7917478038131 174.5458099447452
3251 97.22218130479934 159.2765585601444 191.4632087416483
3252 63.7120396958043 166.903335133198 149.0535241125365
3253 120.793898577398 181.1669737601098 182.7801331909844
3254 63.24032451992682 158.6876480973016 158.8527352159486
3255 108.6782903689772 192.1187864508711 165.831155112388
3256 106.2293076466141 175.7354228301441 184.2489030526181
3257 53.31071222521102 132.3981342385394 151.9949797756878
3258 102.0055766030985 132.3985015222935 200.6894495865603
3259 107.8243329626343 172.3181654182237 187.5190687039928
3260 66.16777036194094 159.6861458357584 163.2636968284535
3261 77.66507713382641 180.2217243244982 155.5921920411118
3262 102.4597269418672 186.3708651030036 171.2365841261871
3263 86.01725171643447 184.5861220937279 159.9886781386004
3264 105.5489660666484 168.7412878739252 189.3018300679547
3265 57.63520654018697 130.3432264431185 162.5154651557249
3266 91.48435080112019 130.3456863747494 196.3645806205438
3267 52.98800175227939 142.1988439268279 146.3705771382095
3268 107.6294207053008 142.198852554698 201.0119959115299
3269 69.65466018737078 161.3405168821679 167.2024987039317
3270 94.82832229244947 197.7496199277336 133.5935145076607
3271 56.27677599366986 135.2832978983191 158.8372825799903
3272 95.16125176569987 135.2876327112253 197.7220563538468
3273 65.45221969867166 166.3547208623136 154.332703595305
3274 90.66283806747501 185.6881581695094 163.3223175659278
3275 60.61366248884906 164.3910070692946 143.6963104367257
3276 87.13600038128195 171.5047968413988 177.1416452911616
3277 72.3924001676119 146.8051975750533 179.0553953933583
3278 71.45219375780746 169.6358078224525 161.3602839482844
3279 93.63343562622572 191.8666015810152 154.6223891294835
3280 65.70167005156345 171.3794458201718 145.8939020381456
3281 60.86172535873247 158.151035053363 154.1908374747896
3282 86.02227008925067 187.107187508787 155.1416357226299
3283 55.29489707883991 131.38523941665 157.3833488991009
3284 96.61681120007708 131.3866550454495 198.7050841702349
3285 93.41314241345965 195.2656616310882 144.1965822049391
3286 87.83629491147238 143.4423174838914 192.4205961414122
3287 98.73312399481941 189.8488470615874 163.5377358895832
3288 61.57806476048775 144.0152358669348 165.9159625078148
3289 59.10697151495697 144.4090163723373 161.2266392167976
3290 92.04146037429965 144.0867261054834 194.6013631388786
3291 102.8976615607493 159.7030019450733 193.585215667897
3292 63.94401764495983 149.1677051677886 167.206167895422
3293 78.39633734193137 166.5939572930677 173.4112327146715
3294 54.07890107677717 141.2080730129405 150.7622388063184
3295 103.2396239418194 141.2086786447919 199.9215878923578
3296 103.3942483131229 200.3260827671055 139.2496560494201
3297 68.06081587412196 167.8473034185123 157.6866482042572
3298 59.26532835431829 158.1338130398047 149.9499442843369
3299 105.3263921853356 195.1925531948915 158.0488391579783
3300 112.3072063437263 196.1281927240594 160.0062840271283
3301 57.85698763015004 159.587880715657 142.5329929789749
3302 112.4977341403822 159.9634268985408 196.1888486104627
3303 57.21163339792234 148.7184393185172 154.237717976767
3304 121.8211806839792 196.2811638212199 162.4584287591724
3305 57.6479482011155 162.2996634159304 132.3128781283653
3306 121.9326846014027 162.1960729233163 196.4230420352475
3307 109.1281933321395 201.457415293867 141.8557003935604
3308 75.68920855630742 148.630136239059 181.6199586937013
3309 98.79320124400705 199.4162549207817 133.6530088822484
3310 111.0443498699919 199.5156091606754 150.893590290807
3311 54.1013219160495 150.1715264512339 142.2598524086021
3312 111.5225902725722 150.2228357464512 199.8364585082407
3313 76.7332982633452 185.9042884332123 136.3564683879719
3314 80.56644389029907 137.1172499381593 188.8511610294914
3315 117.3744707123845 187.1616860791934 175.7023686697253
3316 67.30703326509288 134.665964704984 176.6183706657848
3317 73.53430555380942 136.8583691887318 182.930600518189
3318 74.46471605983098 178.8894434967032 152.1302525838533
3319 85.14617383983821 153.5033888426411 187.2480507204235
3320 78.73673350310052 187.9922624581208 132.882263789475
3321 72.40475501141404 182.277241069534 133.9127306020777
3322 63.46828778112111 171.8454670429572 133.0502585264262
3323 81.60278002006388 165.0292056496693 177.7628992055068
3324 121.5213595650747 172.2477830231071 190.2978880412184
3325 81.94210701917896 132.3088848475727 190.4476321213336
3326 119.9065761942907 190.3100071847738 172.0058477197851
3327 64.00269987849097 134.5911590167546 172.3620378971543
3328 81.71864538079656 174.1470484221082 169.5529640440396
3329 68.289024422631 175.0617316731687 145.085665465498
3330 86.17357244560233 133.0893008945496 193.1824994070272
3331 60.81105317673709 133.0975389468885 167.8147441155577
3332 85.6873888225785 192.864396423442 133.2569514524938
3333 81.50951249367728 181.5945043574498 159.1567355370767
3334 77.8004825392878 152.1567854331672 182.0503735527986
3335 85.72134215636555 148.3018934584307 189.6602085993482
3336 105.7967370527716 185.1469089729556 174.4695546353819
3337 90.60573838273098 193.7523431005194 144.4236164995766
3338 79.18035838548266 185.1505533747886 147.391052402095
3339 122.1154559045659 166.997342818461 193.7858802176198
3340 60.38514367131101 167.1904937786724 132.584364434259
3341 121.8296131576839 193.4898593310752 167.4520173296046
3342 95.72502950188267 180.1699842208536 174.7370820044133
3343 90.73547925049505 195.7793924709504 133.1870595710484
3344 73.99238171873316 182.6040414103818 140.5049243974207
3345 94.35440031444467 188.5093940800062 162.1405643250214
3346 90.55430278088355 165.3206532385608 184.3344459254859
3347 97.60171246320274 184.2141590686209 171.1166713609984
3348 92.68638404283783 157.877323052486 189.8742131645145
3349 108.689407324237 188.7300918589146 171.0240610910926
3350 77.61456620374656 182.4470521390681 150.8893980217864
3351 99.59823792806232 187.6087597059533 167.7396819116071
3352 85.82293916338446 175.2198337186711 172.4235324143926
3353 84.36073007253648 162.178358473706 182.0306801261655
3354 75.96391287948714 185.807977754182 131.5759768237018
3355 76.39096631895772 133.0376871888844 186.0446614291276
3356 76.17352894114958 173.3819185185154 163.7340097763045
3357 76.36822610092941 158.589441711792 177.2248010864223
3358 115.1186277284833 184.513139154071 178.3329506028058
3359 77.86126372995103 177.6211156101688 160.2699151210895
3360 67.74071158213134 130.5999677254385 177.590285318267
3361 83.5082288147435 157.4398633074115 184.1478832590971
3362 84.3514520600382 180.8683650349012 163.9229008486523
3363 108.7373105538872 180.9212283477987 180.3195583970778
3364 79.01169344716436 174.0161921052767 166.6307975457319
3365 70.69354042914274 154.4137242540099 173.4980680579368
3366 91.58511783570846 183.9580523452815 166.8191711907909
3367 123.2418411106313 177.257468912619 186.5320338999047
3368 88.37101726836546 179.0377295945089 170.4036449133924
3369 72.73445072018134 131.4461922620198 182.8523189825519
3370 94.27914079303446 153.5950786832248 192.6204782258635
3371 97.17410723431968 172.3021722150116 183.0546992974859
3372 60.86041960843741 154.0779770398445 158.2464248364143
3373 83.76142833775816 184.6607280578339 156.8272754446279
3374 124.0158482900467 189.2527912753802 173.9007976157755
3375 84.17044832288747 168.2816919809609 177.4524668408455
3376 71.35938278562494 175.296918652784 152.6033076896279
3377 87.51903434115903 163.5722309284759 183.4599439918218
3378 91.10572096834635 173.8072968849103 178.0360430590544
3379 66.32109541420884 138.9417373664286 174.5338347594605
3380 80.62799039086389 141.5108013159752 188.016992469135
3381 64.19410454923378 138.6389472680025 171.7655492887118
3382 79.22733232021631 132.3949953871941 188.4220338928068
3383 81.56740256401739 190.2333590804029 131.6283247108185
3384 65.83730699690231 130.9210347991242 175.2467664275325
3385 122.2244045594084 186.8851205167287 176.7490304316042
3386 82.31195348472393 149.7238593851588 186.7545371774567
3387 122.5410168958538 201.7517732609723 148.8240661659812
3388 96.2627265678115 198.6107502085108 130.334737850139
3389 99.42281590808179 178.8279553847838 178.3552524888478
3390 82.11080834791328 80.06979532132959 170.2031985116881
3391 71.11952670849351 82.92021853178019 158.91152723439
3392 70.15680564072954 97.68722241489998 171.6498860612282
3393 100.6512310103164 72.06058364322232 175.6970523040658
3394 102.0283596984874 67.85621177603295 171.2993170959825
3395 63.02298376558795 99.92665742551188 162.4679505411038
3396 61.07324722756357 91.70698843990129 149.182574329883
3397 90.86241137420055 95.8212151238599 188.6924473656206
3398 90.76469872354554 61.43415012682973 148.7283748083807
3399 103.530604629276 93.91471375186828 193.6224535334134
3400 58.67349425935279 96.86656713273889 149.5269801994757
3401 97.61046757481625 104.4111201872048 195.6294243938572
3402 98.27825352548642 58.63385960341691 151.1895044746364
3403 57.28094926285875 106.9449738108847 155.6539681172752
3404 107.6461718168645 97.76266741743871 196.6750150205536
3405 107.4980665334346 57.70975484601904 157.0422455480091
3406 55.61469785581652 101.4984239267798 145.3795608099159
3407 101.2198481579306 55.45377824820565 144.3355681776778
3408 112.1620144706301 104.4557946187736 200.1819170913095
3409 52.78439715033558 111.5702983611844 145.3839223507393
3410 111.4739648721248 52.79375362179208 145.3405352066042
3411 51.7574554605321 110.982146196274 139.883627235707
3412 110.5519291560408 112.0999881236498 201.7760029126773
3413 110.9710504522216 51.75813644871806 139.8738007490035
3414 51.63962547766748 116.4457276032944 144.1295442446644
3415 107.6945929429448 116.5270627314704 201.8439633058729
3416 116.457582139547 51.63469638973133 144.1151522747425
3417 50.7510303403063 112.8216012582362 135.310694011613
3418 112.7719338619044 115.9959063352787 202.8977737261642
3419 112.8204002817293 50.75098798836471 135.3082560792934
3420 50.66392892742381 116.9870942972533 139.511833302538
3421 118.5203992650958 115.3178814557448 203.6526221188459
3422 116.9907260622088 50.66271813629673 139.5073511544121
3423 49.91677351449263 118.347976629639 135.2047965351191
3424 118.3479766296169 49.91677351449937 135.204796535159
3425 121.2875011803451 118.921883900748 204.3699644404884
3426 49.45469306047609 122.9977162977766 134.3964245971915
3427 122.3615045853903 122.8727138045556 204.75249107874
3428 122.9977162977675 49.45469306047985 134.3964245972263
3429 49.15580304073329 123.468429906207 130.4364243683689
3430 124.2462003833199 124.7673089465274 204.9193921840444
3431 123.4684299061998 49.15580304073443 130.4364243683869
3432 73.81497826545433 96.21223608096845 175.0361015899696
3433 81.62404629820188 101.140892923081 184.9338364588149
3434 88.1113233512302 67.89754438781705 159.8415981510853
3435 67.2539393573762 85.60251773242813 155.2958777844758
3436 89.42985389070044 64.14829950795146 153.8728090564368
3437 78.5223567188568 69.4975868068649 147.6734268778109
3438 74.98160841028653 75.44432021991177 153.8346570470395
3439 101.5749446552485 78.50272107174351 182.5480017396775
3440 67.56392509225569 102.7114937136489 171.2879381089128
3441 63.59924125934744 90.72256995773742 154.3549238828828
3442 104.0546981331334 87.70124264523982 190.3491972530832
3443 60.83163460034363 104.6785759787265 161.7491215716321
3444 107.113694592802 61.8640015770375 165.0241576723992
3445 92.70561015291337 104.6279500161007 193.3881480727844
3446 94.41471732544488 59.51241923227168 148.6246571103147
3447 66.15222470174982 112.9385804269355 173.7314104307145
3448 111.8253941230082 65.59736108757697 172.644794567054
3449 70.40628303104523 74.80743770474962 139.5334608426503
3450 108.6158163457925 92.94682954351779 194.7229899903285
3451 59.16222175952473 107.4737816086948 160.1777431229304
3452 108.5819880986513 59.3610625640523 161.2016224781476
3453 63.40473823101681 111.3319753586133 169.357474952733
3454 110.3734934503058 63.61952100689087 169.3139948782555
3455 97.73744187868289 109.9830878450386 197.2718107985476
3456 57.18028343374252 97.04904819568155 144.6677011697296
3457 97.05325730223431 57.3276865011448 145.2472281048672
3458 111.6430174188133 74.56006340099819 182.6616217468895
3459 71.67908584753334 109.601749266941 179.1622212790543
3460 55.67586835861918 111.7215262165252 154.6303544032764
3461 111.7410418614126 55.68631810537966 154.6680857877399
3462 112.5355069969277 99.19882034186321 198.4273956670693
3463 82.96826674166365 112.9413966689142 189.8296278728905
3464 110.8238134388001 71.30843374482052 179.1611007972628
3465 115.7463273064024 69.23156895553515 178.1875299811027
3466 86.95198018576028 109.1610686429969 191.5130113775384
3467 102.2187199155655 111.4906279785929 199.3142277624424
3468 114.2275830242573 84.48054199810153 191.1323713566133
3469 102.3166725189831 117.2626131633585 200.3479150491578
3470 88.50968973182862 87.60917844526296 182.2345833034229
3471 114.4859921490907 66.48379000704168 174.5939905407768
3472 54.42066623958519 116.5397924820566 153.5861687645263
3473 116.4980255266211 54.43194788928052 153.6004952024657
3474 113.5346806782199 88.86292774639256 193.695193945933
3475 112.968585491001 60.61065816256476 165.4652401171346
3476 93.71736032505376 115.077405836929 196.527819214257
3477 57.63028725692843 93.45068775054929 139.094899814905
3478 93.45943286261155 57.62821824326031 139.1072809498093
3479 52.98498139389251 104.8399907217982 137.7103225687918
3480 104.8405008644394 52.9848498516818 137.7104690178816
3481 115.8974716923872 106.2316839969759 201.3600088459999
3482 117.26177359555 95.39698718184556 197.6428802308572
3483 52.85470141407868 116.5000772616546 148.8226102951354
3484 116.4465850102164 52.86161359909589 148.8202908762383
3485 98.00501327258164 115.7639994507934 198.533509884075
3486 55.69038248121063 97.99702248762603 139.5604834596722
3487 98.00500021647096 55.68755522672831 139.5628503140102
3488 117.1695606951204 111.2727619766486 202.7628962436754
3489 56.37458557058061 116.5235984525711 158.4053474314454
3490 116.5297885612107 56.371018102596 158.3993883469602
3491 91.70407012993104 72.77001934524864 170.5580822901155
3492 74.01317309526782 83.68223354990963 164.4161366838343
3493 101.359020947545 122.6927369271562 200.5390214651574
3494 104.6154703002342 120.8583767462288 201.4661889311454
3495 117.4740777327122 101.4296490677089 200.0712936669187
3496 53.33659144971222 121.5254117500592 152.0545629426458
3497 121.5254062708005 53.33659207760992 152.054563591485
3498 114.8787319298492 120.9717802354437 203.816244550497
3499 51.91560273035898 107.2081918261195 134.3903731883473
3500 107.2081918260497 51.91560273038144 134.3903731883881
3501 51.07301056053133 109.6552283980052 131.2721391285218
3502 109.6552283979568 51.07301056054366 131.2721391285444
3503 122.1848167154556 110.1722365940553 203.0107912647263
3504 108.7678929092798 121.3268249222778 202.6267502645064
3505 50.91790952563086 120.9023720653484 143.0727857765996
3506 120.9023821117814 50.91791071328558 143.0727952098473
3507 96.62381890302025 95.0682589321499 191.3556643531808
3508 123.1561090374557 113.8243793728408 203.7829898047559
3509 51.84349613081395 121.5254274303608 147.1377501558833
3510 121.5184079726129 51.84329232223752 147.1350798330834
3511 50.06864589725916 122.4625702588054 139.0407012778501
3512 122.462570258794 50.06864589726848 139.0407012779054
3513 50.19214360735515 114.1189375043963 131.3164134824176
3514 114.1189375043668 50.19214360736132 131.3164134824393
3515 49.48876185137449 119.2121650104384 130.9188757115303
3516 119.2121650104224 49.48876185137708 130.9188757115496
3517 118.9868285715772 123.3323300667145 204.5005631006587
3518 100.567263277613 64.35570122961903 165.2230592827448
3519 107.4944640792624 108.0032308171621 200.0934800721569
3520 107.7485356776422 102.6112795191974 198.5441921804577
3521 54.3343267937729 106.5565910246937 146.6409512741663
3522 106.19641232554 54.37210984438359 146.4010389261702
3523 75.56006422948008 107.5291636432864 182.3065958046133
3524 81.25728314880601 66.6776543570152 145.7834627052567
3525 83.24706042477661 64.29142155568501 142.4050143790925
3526 68.26750564959801 78.75615220249126 144.5221362016968
3527 111.6070441206974 78.47834140878501 186.09911637965
3528 78.7864299508245 111.8032231939553 186.4012595642593
3529 64.4741829466208 83.35172712246816 143.4119004571644
3530 69.59297641693394 115.3145780922414 178.4964518988539
3531 74.60649134413298 71.48731634973208 143.0393953961134
3532 61.79953583584278 115.9641212494635 168.365551525175
3533 84.64315443074571 62.45788882244204 138.1451118507663
3534 79.55501460918757 73.63371930699725 158.3849238689731
3535 62.17391644026362 85.20021443187062 138.5912387933508
3536 88.85865949238573 114.2965968078838 193.842065285423
3537 114.5829712594641 80.75710653544657 188.574444384685
3538 80.70658013094528 89.35353017230756 177.2360685796575
3539 59.70536504015202 89.39167520066817 138.8762793588214
3540 89.25760718526146 59.78385636938567 138.8954537553891
3541 68.56713198903624 91.4955089764205 164.537062393984
3542 117.3692132072164 90.21072631204541 195.1013750761665
3543 59.00576949960654 116.1970836810344 163.6617186949111
3544 117.6182123558836 58.64581398013389 163.3825138516052
3545 77.70132540366664 68.1064640084916 140.60853046665
3546 71.3240936103419 88.5728830054075 165.8271828384951
3547 65.63491514490261 95.33810503376748 163.2746573777611
3548 90.66545781134549 79.33951586131934 176.9227332545751
3549 95.2431286758278 87.63674111087477 186.3804258432665
3550 77.13237007126509 78.42792574794542 162.1848417382207
3551 96.04974597452707 68.29782582448068 167.9894684379499
3552 115.3241649298515 63.72443678284073 171.0894315563942
3553 77.68387190542111 85.15068571752568 170.5953484198232
3554 54.3744234878433 100.0207671051192 136.0358524047627
3555 100.0229553009518 54.37376892357875 136.0371244840281
3556 94.18232586686668 65.93264382141484 162.7460245880474
3557 64.55818517520618 115.8793265530362 172.4020966858597
3558 84.97249674762601 115.3640010736165 191.6706463502329
3559 98.95793825826291 60.06741027014927 155.5949506963744
3560 115.5882677329487 72.68036150571388 181.8009967109651
3561 70.42463705279306 78.32130156440135 149.66302332011
3562 72.54611086405714 105.2799700451962 178.4491424295184
3563 97.51050641392867 99.37243036014095 193.7164684604318
3564 85.31169852261669 103.6393289997186 188.6470970147615
3565 66.56012887517501 119.0037722296407 175.6526702233195
3566 97.91889834120703 121.7598751400227 199.1860832693034
3567 111.2559717518939 68.06805267354999 175.6122531758749
3568 70.15639760055635 73.96346791575942 133.3191083810364
3569 118.4012326187347 66.19679721069903 175.0939885025772
3570 73.80712531220777 88.14281386725244 168.7688540457342
3571 102.5709204206402 99.60396044206223 195.8235213240736
3572 58.56902014721776 100.7277675523467 153.6640356773798
3573 102.7062760380562 58.05846608109043 154.2191086732964
3574 67.35908775749107 82.03539109699045 149.4754428895349
3575 81.27740929007301 117.340255069169 189.4510530467164
3576 69.40925288114552 122.6981271027995 179.4289970900502
3577 86.37799969623876 73.44172840199913 166.5646892412413
3578 84.82105511663742 86.01835727861724 178.2390629147645
3579 70.15128916710914 105.3740598882168 175.831780542183
3580 55.17032286454463 121.5431359167275 156.9118725089709
3581 121.5440290964895 55.16978699003181 156.9107485771025
3582 104.7183695760316 73.80308284322368 179.5130169640325
3583 56.50258117934455 102.9205743045515 150.1148263632342
3584 101.974567371949 56.46648662869899 148.9716001529106
3585 102.8049788283153 105.26935088015 197.8969663619798
3586 81.20958267859041 69.56644651182988 153.2416580126457
3587 107.2415597557713 76.02317120292733 182.6324272786042
3588 117.6053584733374 85.58963393248941 192.4287573834341
3589 117.8954753635144 60.99171100533152 167.5464352951028
3590 82.79675944480567 107.535586361511 188.2471234110585
3591 55.45061577740177 107.92019367403 151.5080927028296
3592 106.8712786338275 55.90933589450118 151.9990410456508
3593 119.6441061895682 74.71994932131696 184.4167843690674
3594 122.2887087836489 101.8783313334334 200.6933205825465
3595 119.5258879443526 68.45534387357284 177.9966752643545
3596 92.41650944363791 83.87995156902943 182.0331137066473
3597 90.67284766548833 118.8085469973225 195.5363998249843
3598 58.29576342646027 90.97172145589886 135.1049998146667
3599 90.94452437015784 58.31073094955237 135.1109182230543
3600 89.11179260073845 101.7848323861972 190.3457106857155
3601 94.8266410301643 75.18696584308245 175.6239083584628
3602 73.96528751580598 79.45419005524684 158.791747803735
3603 97.22218130480263 62.53679125834104 159.2765585601262
3604 63.71203969570367 104.9464758874604 166.9033351330368
3605 120.7938989583687 71.21986659350149 181.1669735818265
3606 63.24032451986481 95.14726478404806 158.6876480971735
3607 108.5551934096906 88.29540788171005 192.1593712278049
3608 106.2293076429673 69.7510969558293 175.7354228385129
3609 53.31071222521443 102.005020224296 132.3981342385113
3610 102.0055766031095 53.31055041343572 132.3985015222908
3611 107.8243329618178 66.48093129766515 172.3181654200923
3612 66.16777036188059 90.73630317154212 159.6861458356411
3613 77.66507933561596 98.40781414417118 180.2217296883958
3614 102.459726126517 82.76341877328058 186.3708669263495
3615 86.01725171631936 94.01132186138088 184.5861220936353
3616 105.548966066498 64.69816993231997 168.7412878742579
3617 90.29145116542792 122.7510083423359 195.6908182536279
3618 57.63520654019719 91.48453484425349 130.3432264431014
3619 91.48435080113696 57.63541937944751 130.3456863747478
3620 52.98800175226539 107.6294228617821 142.1988439267491
3621 107.6294207053102 52.98800408846604 142.1988525546903
3622 69.65466018731151 86.79750129606234 161.3405168820618
3623 56.27677599367183 95.16271741999439 135.2832978982769
3624 95.16125176571444 56.2779436461462 135.2876327112212
3625 65.45221969857849 99.66729640469107 166.3547208621652
3626 90.66283806737189 90.67768243405033 185.688158169432
3627 120.2468528154805 105.8820683046899 201.7825378281349
3628 122.0832604000203 91.70064350794917 196.3814175622919
3629 60.6136624887563 110.3036895632724 164.391007069129
3630 87.13600038123442 76.85835470882259 171.5047968413384
3631 72.39240016760129 74.94460460663359 146.8051975750028
3632 71.45219375771663 92.63971605170815 169.6358078223282
3633 93.63567106745413 99.38299664158131 191.8700445535686
3634 65.70167005144128 108.1060979618507 171.3794458200015
3635 60.86172535866893 99.80916252520773 158.1510350532257
3636 86.02244352837687 98.85770003088834 187.1069947515551
3637 55.29489707884692 96.61665110087927 131.3852394166274
3638 96.61681120009108 55.29491582975905 131.3866550454473
3639 93.34457845496036 109.4725413046275 195.1476396679129
3640 87.83629491148312 61.5794038585787 143.4423174838807
3641 98.73319680442307 90.46244596693124 189.8489855318533
3642 61.57806476047232 88.08403749217823 144.0152358668594
3643 59.1069715149395 92.77336078319522 144.4090163722551
3644 92.04146037431155 59.39863686111291 144.086726105474
3645 102.8976615607552 60.41478433209342 159.703001945058
3646 63.94401764493229 86.79383210457269 149.1677051677006
3647 78.39633734187609 80.58876728531742 166.5939572929869
3648 54.07890107676604 103.2377611936718 141.208073012867
3649 103.239623941831 54.07841210763698 141.2086786447848
3650 68.06081587402821 96.3133517957375 167.847303418373
3651 59.26532835425343 104.0500557156605 158.1338130396617
3652 105.2753743995591 96.05843939756166 195.2250721509791
3653 124.5792909614163 100.6192695043561 200.3634597484792
3654 112.7636441999319 93.95123461914983 196.2033617704761
3655 57.8569876300778 111.4670070210231 159.5878807155028
3656 112.4977341403886 57.81115138952946 159.9634268985271
3657 57.21163339789157 99.76228202322758 148.7184393184116
3658 57.64794820102746 121.6871218716339 162.2996634157574
3659 121.9326846014052 57.57695796474441 162.1960729233007
3660 75.6892085562977 72.38004130629011 148.6301362390141
3661 54.10132191601332 111.7401475913941 150.1715264511176
3662 111.5225902725794 54.16354149175424 150.2228357464402
3663 122.2592146601517 97.57011994114644 199.0791725402212
3664 76.73806645478555 117.6354059466892 185.9070659132938
3665 80.56644389030953 65.14883897049896 137.1172499381481
3666 117.376207696979 78.29848165683691 187.1626523083787
3667 67.30703326510044 77.38162933420207 134.6659647049578
3668 73.53430555381671 71.06939948180009 136.8583691887098
3669 74.46471605969964 101.8697474161374 178.8894434965657
3670 85.1461738398348 66.75194927956616 153.5033888426123
3671 78.73556919041249 121.0888972201543 187.9885528812796
3672 72.40475527459813 120.0872700484463 182.2772414108227
3673 63.46828778098659 120.9497414735726 171.8454670427665
3674 81.6027800200232 76.23710079448109 165.0292056496047
3675 121.5213595650665 63.7021119587862 172.2477830231126
3676 81.94210701919215 63.5523678786566 132.3088848475684
3677 119.9212518639285 82.00803494127676 190.3215161298329
3678 64.00269987849688 81.63796210283229 134.5911590167237
3679 81.7186453807202 84.44703595594589 174.1470484220218
3680 68.28902442249287 108.9143345344972 175.0617316729982
3681 86.17357244561691 60.81750059296351 133.0893008945465
3682 60.81105317674397 86.18525588442677 133.0975389468594
3683 85.9529650914356 120.5257039497367 193.0092752260517
3684 81.50951430848856 94.84326947898205 181.5945088241393
3685 77.80048253927393 71.94962644719249 152.1567854331204
3686 85.72134215637016 64.33979140064218 148.3018934584112
3687 105.7967368770938 79.53044591161922 185.1469093554515
3688 90.54052347697493 109.3512493235653 193.6575439933698
3689 79.18043547361623 106.6091455880617 185.1506861942158
3690 122.1154559045678 60.21411978237084 166.9973428184457
3691 60.38514367119944 121.4156355657402 167.1904937784874
3692 121.8601003811673 86.60772886579392 193.5285342129909
3693 95.72502973749899 79.2629195608435 180.1699857647637
3694 73.99181161980134 113.4933173949129 182.6030708653291
3695 94.35461417738281 91.85996145643605 188.5098079630339
3696 90.55430278086487 69.66555407450024 165.3206532385223
3697 97.60171423912905 82.8833359801955 184.2141656417872
3698 92.68638404283938 64.12578683547446 157.8773230524652
3699 108.671424419833 82.99267546023989 188.7366884765804
3700 77.61458059436976 103.1106405600726 182.447081579466
3701 99.59825080770122 86.26035792810393 187.6087923081804
3702 85.82293917318756 81.57646765978829 175.2198337969214
3703 84.36073007251198 71.96931987382243 162.1783584736573
3704 75.96343531458771 122.4179202896483 185.8070880986273
3705 76.39096631896984 67.95533857086099 133.0376871888745
3706 76.1735289410575 90.26599022368447 173.3819185184058
3707 76.36822610089585 76.7751989135688 158.5894417117241
3708 94.03540356792243 120.5279192481841 197.3949398239123
3709 115.1191662420948 75.66736612025851 184.5135330873129
3710 77.86126446339333 93.73008703817585 177.6211177412755
3711 67.74071158214466 76.40971468171659 130.5999677254265
3712 83.50822881472908 69.85211674089206 157.4398633073706
3713 84.35145240516283 90.07710011298494 180.8683659672759
3714 108.737310553865 73.68044160290083 180.92122834777
3715 79.01169344707922 87.36920245425517 174.0161921051789
3716 70.69354042911014 80.5019319420565 154.4137242539317
3717 91.58511783561846 87.18082880918695 183.9580523452101
3718 123.2418411106317 67.46796610008138 177.2574689126025
3719 88.37101726616883 83.59635529456048 179.0377297663277
3720 72.73445072019459 71.14768101743445 131.4461922620098
3721 94.27914079304229 61.37952177412691 153.5950786832107
3722 97.17410723429788 70.94530070249699 172.3021722149761
3723 60.86041960839026 95.75357516358227 154.0779770397253
3724 83.76143956226207 97.17275437858387 184.6607519020676
3725 124.0204188412968 80.10357276252324 189.256302560293
3726 84.17044832284289 76.54753315914071 168.2816919808978
3727 71.35938278550177 101.3966923103648 175.2969186526382
3728 112.5782063218503 108.3416113958878 201.3496899913027
3729 87.51903434113841 70.54005600816518 163.5722309284335
3730 91.10572096830215 75.96395694092789 173.8072968848571
3731 105.9101058142337 112.7364975483178 200.7276668628815
3732 66.32109541420812 79.46616524052931 138.9417373663844
3733 80.62799039087079 65.9830075308555 141.5108013159574
3734 64.19410454923229 82.2344507112779 138.6389472679547
3735 79.22733232022895 65.57796610718282 132.3949953871877
3736 104.8997915853796 101.3897093095961 197.2829552507815
3737 81.54259810188054 122.295810904353 190.209929739126
3738 65.83730699691475 78.75323357245041 130.9210347991087
3739 122.2278593584527 77.25451372998094 186.888340012532
3740 82.31195348472195 67.24546282253375 149.7238593851297
3741 99.42281594259316 75.64474819776592 178.8279560834984
3742 80.0697953212368 82.1108083480116 83.79680148831054
3743 82.92021853164513 71.11952670860613 95.08847276559933
3744 97.68722241479928 70.15680564079824 82.35011393875044
3745 72.06058358734499 100.6512310318601 78.30294774731756
3746 67.85621177598578 102.0283596985719 82.70068290403285
3747 99.92665742540451 63.0229837656476 91.53204945887057
3748 95.8198079172289 90.8618404594618 65.30859827573939
3749 61.43415012675008 90.76469872368324 105.27162519163
3750 91.70698843976277 61.07324722764376 104.817425670099
3751 93.91471375185748 103.530604629291 60.37754646658668
3752 104.3011991401372 97.55195390953619 58.43195335305074
3753 58.63385960336375 98.27825352560137 102.8104955253773
3754 96.86656713261527 58.67349425941414 104.4730198005036
3755 98.03020551011176 107.1957062248966 57.33981800710652
3756 57.70975484598931 107.4980665335149 96.95775445200726
3757 106.9449738107992 57.2809492628943 98.34603188269817
3758 108.8864434288865 102.3647011085874 55.24345941396119
3759 55.45377824816501 101.2198481580354 109.6644318223341
3760 101.4984239266733 55.6146978558596 108.6204391900646
3761 106.6422482568647 112.744048571763 53.06536810911534
3762 52.79375362177585 111.473964872185 108.6594647934105
3763 111.570298361124 52.78439715035303 108.616077649241
3764 110.5672311264564 114.1777268947583 51.83648877571451
3765 51.75813644870384 110.9710504522787 114.1261992510085
3766 110.9821461962167 51.75745546054678 114.1163727642785
3767 116.3828544298277 112.4193844991531 51.11402058642037
3768 51.63469638972232 116.4575821395847 109.8848477252739
3769 116.4457276032565 51.63962547767686 109.8704557553178
3770 112.2285371475955 118.0216878790212 50.9395385455865
3771 50.7509879883559 112.8204002817712 118.691743920716
3772 112.8216012581944 50.75103034031507 118.6893059883779
3773 50.66271813629021 116.99072606224 114.4926488456028
3774 116.9870942972221 50.66392892743005 114.4881666974489
3775 117.5187295365494 118.0574195248843 50.09658157893772
3776 49.91677351449584 118.3479766296374 118.7952034648525
3777 118.3479766296186 49.9167735144958 118.7952034648725
3778 122.165652367781 119.7118875479887 49.49185526760625
3779 120.2418343357435 124.0896295079337 49.34784651760536
3780 49.45469306047818 122.997716297776 119.6035754027868
3781 122.9977162977682 49.45469306047724 119.6035754028008
3782 123.5077474450777 123.7866110099817 49.14450370531655
3783 49.15580304073382 123.4684299062067 123.5635756316199
3784 123.4684299062001 49.15580304073382 123.5635756316266
3785 96.21223608087843 73.81497826552206 78.96389841001306
3786 101.1408929230318 81.62404629824496 69.06616354117334
3787 67.89754438772891 88.11132335135608 94.15840184892424
3788 85.60251773228711 67.25393935748053 98.70412221551018
3789 64.14829950786647 89.42985389083492 100.1271909435741
3790 69.49758680673747 78.52235671900691 106.3265731221916
3791 75.44432021977562 74.98160841042292 100.1653429529577
3792 78.50271949222238 101.5749446008616 71.45199966424826
3793 102.7114937135592 67.56392509231094 82.71206189106221
3794 90.72256995760165 63.59924125943315 99.6450761170986
3795 87.701224341696 104.0547027459617 63.65081243076502
3796 61.86400157700358 107.1136945928807 88.97584232761778
3797 104.6785759786342 60.83163460038921 92.2508784283403
3798 104.6875503266234 92.71390019600054 60.58751661168492
3799 59.51241923220618 94.41471732557267 105.3753428896972
3800 65.59736108687798 111.8253941234099 81.3552054337528
3801 112.9385804268781 66.15222470178432 80.26858956925781
3802 74.80743770458707 70.40628303119584 114.4665391573466
3803 92.90226955537747 108.4226010598337 59.35219865255215
3804 59.36106256402316 108.581988098727 92.79837752186927
3805 107.4737816086127 59.16222175956202 93.82225687704172
3806 63.61952100686274 110.3734934503706 84.68600512176121
3807 111.3319753585485 63.40473823105198 84.64252504723817
3808 109.3492747847357 97.45821750132868 57.00189298147821
3809 57.32768650108983 97.05325730235526 108.7527718951442
3810 97.04904819555789 57.18028343380006 109.3322988302527
3811 74.56006367148713 111.6430170556151 71.33837809848345
3812 109.6017490063532 71.67908575510144 74.83777890589161
3813 55.68631810535973 111.741041861477 99.33191421227595
3814 111.7215262164601 55.67586835864356 99.36964559669673
3815 99.04522042562161 111.81784564989 55.78179665115559
3816 112.9410823172731 82.96814416186089 64.17052837211152
3817 71.30843374479178 110.8238134388518 74.83889920275186
3818 69.23156895551344 115.7463273064451 75.81247001891245
3819 109.1564377472536 86.95008169930941 62.48944791555127
3820 84.48080502531512 114.2272825155249 62.86751410738457
3821 87.60917844520645 88.50968973188901 71.7654166965753
3822 66.48379000660995 114.4859921493458 79.40600945970507
3823 54.43194788926836 116.4980255266643 100.3995047975504
3824 116.5397924820131 54.42066623960083 100.4138312354481
3825 101.1407446620226 116.295331085509 54.1940319973945
3826 88.92757644184456 112.989867581906 60.38013243756872
3827 60.6106581625431 112.9685854910588 88.53475988288167
3828 115.4500938364182 93.46945535392595 57.52840693240086
3829 57.62821824319289 93.45943286274813 114.8927190501986
3830 93.4506877504119 57.63028725699702 114.9051001850826
3831 52.9848498516554 104.8405008645234 116.2895309821271
3832 104.8399907217137 52.98498139391965 116.2896774311954
3833 117.1908346071275 106.3388107657474 52.42858769124942
3834 52.86161359908505 116.4465850102577 105.1797091237786
3835 116.5000772616131 52.854701414091 105.1773897048427
3836 114.8711993211468 98.23588924897037 55.51910656129743
3837 55.6875552266784 98.00500021658986 114.4371496859987
3838 97.99702248750631 55.69038248126179 114.4395165403138
3839 101.9344794196613 122.2566428855812 53.28961917530403
3840 95.41719632679768 116.6675041562059 56.43254261504148
3841 56.37101810258243 116.5297885612551 95.60061165305544
3842 116.5235984525262 56.37458557059976 95.59465256852656
3843 72.77001934517673 91.70407013003015 83.44191770989377
3844 83.68223354978997 74.01317309537234 89.58386331615617
3845 53.33659207760293 121.5254062708218 101.9454364085309
3846 121.5254117500377 53.33659144972179 101.9454370573308
3847 51.91560273036342 107.2081918261155 119.6096268116186
3848 107.2081918260535 51.91560273037724 119.6096268116439
3849 51.07301056053279 109.6552283980032 122.7278608714603
3850 109.6552283979589 51.07301056054219 122.7278608714733
3851 108.4446177010392 122.6334356034412 51.36514756337448
3852 106.5025730902128 118.3770655511165 52.23703796953876
3853 50.91791071327984 120.9023821118008 110.9272047901725
3854 120.9023720653292 50.91790952563581 110.9272142233842
3855 121.8981385759771 108.2132754747402 51.46835105982349
3856 95.06715399319128 96.62336184246595 62.64509964150604
3857 51.84329232223054 121.5184079726331 106.8649201669371
3858 121.5254274303406 51.8434961308206 106.8622498440974
3859 121.9819615284552 113.7570243793152 50.29639586950269
3860 50.06864589726496 122.4625702588044 114.9592987221132
3861 122.4625702587952 50.06864589726155 114.9592987221384
3862 113.7493503834663 122.3327690991778 50.27557598483867
3863 50.1921436073563 114.1189375043948 122.6835865175661
3864 114.1189375043682 50.19214360736011 122.6835865175779
3865 49.48876185137523 119.2121650104377 123.0811242884566
3866 119.2121650104232 49.48876185137622 123.0811242884654
3867 118.1407691680625 122.0257721858565 49.66455478424237
3868 64.35570122956847 100.5672632777099 88.77694071727113
3869 108.0058511051092 107.4384958883855 53.92079731790987
3870 54.37210984435592 106.1964123256238 107.5989610738435
3871 106.5565910246095 54.33432679380225 107.3590487258127
3872 107.5291231915254 75.56004890593705 71.69343268878805
3873 66.67765435689769 81.25728314895906 108.2165372947481
3874 64.2914215555751 83.24706042493217 111.5949856209132
3875 78.75615220233335 68.2675056497298 109.4778637982964
3876 78.47834140876239 111.6070441207295 67.90088362036019
3877 111.8135473846714 78.78135801421823 67.60021698684932
3878 83.35172712230991 64.47418294673398 110.5880995428253
3879 115.3145778237867 69.59297631651319 75.50354827400972
3880 71.48731634958568 74.60649134428823 110.9606046038862
3881 115.9641212494169 61.79953583586861 85.6344484747967
3882 62.45788882233781 84.64315443090319 115.8548881492388
3883 73.63371930688118 79.55501460931737 95.61507613102808
3884 85.20021443171235 62.17391644036728 115.4087612066403
3885 114.9062076656811 89.07446849876902 59.92247584083394
3886 80.75715578274877 114.582910247396 65.42553093387804
3887 89.35353017222884 80.70658013101803 76.76393142033444
3888 59.78385636930143 89.25760718540937 115.1045462446177
3889 89.39167520051933 59.7053650402371 115.1237206411677
3890 91.49550897629598 68.56713198912396 89.46293760599715
3891 90.31624900940844 117.1420222272145 58.87421422477728
3892 58.64581398012022 117.6182123559238 90.61748614841008
3893 116.1970836809883 59.00576949962927 90.33828130506038
3894 68.10646400835613 77.70132540382789 113.3914695333521
3895 88.57288300528697 71.32409361043551 88.17281716148995
3896 95.33810503364953 65.63491514497672 90.72534262221649
3897 79.33951552828327 90.66545780134101 77.07726707065089
3898 87.63673985218151 95.2431289494578 67.61957484478241
3899 78.42792574782806 77.13237007138204 91.81515826177557
3900 68.2978258244186 96.04974597462729 86.01053156206336
3901 63.72443678270449 115.3241649299633 82.91056844377167
3902 85.15068571742532 77.68387190551327 83.40465158016893
3903 54.37376892353828 100.0229553010584 117.9628755159789
3904 100.0207671050121 54.37442348788443 117.9641475952266
3905 65.93264382134652 94.18232586697944 91.2539754119658
3906 115.8793265529898 64.55818517523466 81.5979033141125
3907 115.4852807702491 85.01601831744935 62.27939645569383
3908 60.06741027009596 98.95793825837468 98.40504930364071
3909 72.68018248101279 115.5880152279166 72.19923332410698
3910 78.32130156425228 70.424637052924 104.3369766798833
3911 105.2799700451249 72.54611086410617 75.55085757045981
3912 99.35312931736912 97.49047276391175 60.30038722930657
3913 103.6372757921112 85.31087373498019 65.35423884121991
3914 119.0037722296078 66.56012887520021 78.34732977665459
3915 68.06805267219991 111.2559717525711 78.38774682554245
3916 73.96346791559034 70.15639760071429 120.6808916189621
3917 66.1967972106834 118.4012326187685 78.90601149743648
3918 88.14281386714225 73.80712531229835 85.23114595425299
3919 99.12895056318499 102.1091284302317 58.53359133277171
3920 58.05846608104939 102.7062760381554 99.78089132671897
3921 100.7277675522375 58.56902014726907 100.3359643225961
3922 82.03539109684004 67.35908775760835 104.5245571104549
3923 117.4060262935987 81.24895570136293 64.55964754980135
3924 122.6981271027821 69.40925288116699 74.5710029099277
3925 73.44172840191089 86.3779996963496 87.43531075876436
3926 86.01835707716424 84.82105506127515 75.76093729193319
3927 105.374059888139 70.15128916715952 78.16821945779279
3928 55.16978699002411 121.5440290965122 97.08925142291179
3929 121.5431359167045 55.17032286455765 97.08812749100198
3930 73.80308258598635 104.7183695909067 74.48698329024339
3931 96.93798616776374 121.7564649476232 55.21712833478357
3932 56.46648662865861 101.9745673720506 105.0283998471033
3933 102.9205743044491 56.50258117938712 103.8851736367426
3934 104.8783110149309 101.1869298915556 56.79803216415935
3935 69.56644651171609 81.20958267873074 100.7583419873585
3936 76.0231712028953 107.2415597558206 71.36757272140764
3937 85.54289231618296 117.5283358068625 61.61195980987932
3938 60.99171100531727 117.8954753635524 86.45356470491191
3939 121.5716426528109 102.8062300180759 53.04599787318493
3940 107.5346331359609 82.79637807668914 65.75345477735615
3941 102.9123911076452 106.0754301477456 55.82451633921217
3942 55.90933589447236 106.8712786339101 102.0009589543647
3943 107.9201936739495 55.45061577743164 102.4919072971459
3944 74.719148185688 119.6431092093826 69.58407284154616
3945 68.45534392456791 119.5258878495252 76.0033246910007
3946 83.87995115756675 92.41650954232152 71.96688655373174
3947 58.31073094947619 90.94452437030182 118.8890817769508
3948 90.97172145575422 58.29576342653708 118.8950001853252
3949 101.7924011662035 89.11219622594021 63.65103563425271
3950 75.18696572783023 94.82664106883853 78.37609173875867
3951 79.45419005511681 73.96528751592638 95.20825219625866
3952 62.53679125828191 97.22218130491456 94.7234414398886
3953 104.9464758873725 63.71203969575161 87.09666486693578
3954 71.21986680898415 120.7938985774157 72.83302623992061
3955 95.14726478392565 63.24032451993707 95.31235190280418
3956 88.16884488756956 108.6782903689231 61.88121354916946
3957 69.75109694732672 106.2293076466691 78.26457716989728
3958 53.31055041340416 102.0055766032016 121.6014984777137
3959 102.0050202242037 53.31071222524623 121.6018657614822
3960 66.48093129595853 107.8243329626981 81.68183458181431
3961 90.73630317141274 66.16777036196777 94.31385416434014
3962 98.40780795880659 77.66507713375822 73.77827567560885
3963 82.76341587375487 102.4597269418448 67.62913489704889
3964 94.01132186133006 86.01725171636915 69.41387790635844
3965 64.69816993199385 105.5489660667257 85.25871212611186
3966 57.63541937937383 91.48435080128064 123.6543136252545
3967 91.4845348441095 57.63520654027108 123.656773556895
3968 52.98800408844396 107.6294207053856 111.8011474453211
3969 107.6294228617061 52.98800175228891 111.8011560732333
3970 86.79750129593208 69.65466018741148 92.65948311792371
3971 120.4064854923305 94.82832229232054 56.25038007232581
3972 56.27794364608778 95.16125176584266 118.7123672887847
3973 95.16271741986556 56.27677599373089 118.716702101714
3974 99.6672964045872 65.45221969864053 87.64527913780996
3975 90.67768243400599 90.66283806741968 68.31184183056585
3976 110.3036895632026 60.61366248878998 89.60899293084231
3977 76.85835470874207 87.13600038133126 82.49520315866559
3978 74.94460460648256 72.3924001677465 107.1948024249938
3979 92.63971605159969 71.45219375779712 84.36419217765439
3980 99.37761087047346 93.63343562612242 62.13339841905622
3981 108.1060979617765 65.70167005148399 82.62055417997109
3982 99.80916252509759 60.86172535872602 95.84896494674925
3983 98.8583642773109 86.02227008916043 66.89281249130224
3984 55.29491582970803 96.61681120021095 122.6133449545561
3985 96.61665110075909 55.29489707889816 122.6147605833675
3986 109.8034177950372 93.41314241332796 58.73433836898255
3987 61.57940385848839 87.8362949116306 110.5576825161273
3988 90.46226411036434 98.73312399475557 64.15115293847177
3989 88.08403749202873 61.57806476056474 109.9847641331272
3990 59.39863686103959 92.0414603744486 109.9132738945356
3991 92.77336078305774 59.1069715150129 109.590983627729
3992 60.41478433205067 102.897661560851 94.29699805495835
3993 86.79383210442506 63.94401764503147 104.832294832285
3994 80.58876728521059 78.39633734198161 87.40604270700884
3995 54.07841210760384 103.2396239419264 112.7913213552257
3996 103.2377611935757 54.07890107680058 112.7919269871166
3997 114.7503439505651 103.3942483130289 53.67391723292725
3998 96.31335179562784 68.06081587410054 86.15269658160501
3999 104.0500557155649 59.26532835429805 95.86618696031172
4000 95.95116084198688 105.3263921852504 58.80744680515139
4001 93.9937159728382 112.3072063436675 57.87180727596909
4002 57.81115138950872 112.4977341404499 94.03657310148944
4003 111.467007020957 57.85698763010591 94.41211928446904
4004 99.76228202311418 57.21163339794245 105.2815606815672
4005 91.54157124079765 121.8211806839583 57.71883617879701
4006 57.57695796473601 121.9326846014269 91.80392707671277
4007 121.6871218716111 57.64794820104333 91.70033658421488
4008 112.1442996064224 109.1281933320696 52.54258470615318
4009 72.38004130615147 75.68920855644546 105.3698637609854
4010 120.3469911177431 98.79320124389545 54.58374507926257
4011 103.106409709167 111.0443498699245 54.48439083934801
4012 54.1635414917359 111.5225902726423 103.7771642535754
4013 111.7401475913311 54.10132191603401 103.8284735488587
4014 117.6435316119987 76.73329826319153 68.09571156692351
4015 65.14883897037589 80.56644389047278 116.882750061855
4016 78.29763133023408 117.3744707123808 66.83831392084005
4017 77.38162933403393 67.30703326524062 119.3340352950389
4018 71.06939948164427 73.53430555397982 117.1416308112898
4019 101.8697474160643 74.46471605975321 75.11055650341547
4020 66.75194927946643 85.1461738399735 100.4966111573954
4021 121.1177362105078 78.73673350293498 66.00773754201185
4022 120.0872693978954 72.40475501125616 71.72275893062529
4023 120.949741473547 63.46828778100731 82.15453295720764
4024 76.23710079437932 81.60278002013635 88.97079435039612
4025 63.70211195875986 121.521359565098 81.75221697692045
4026 63.55236787853924 81.94210701935715 121.6911151524338
4027 81.99415228017908 119.9065761942764 63.68999281525326
4028 81.63796210266715 64.0026998786164 119.4088409832715
4029 84.44703595586026 81.7186453808053 79.85295157797378
4030 108.9143345344284 68.28902442253539 78.9382683269757
4031 60.81750059286549 86.17357244577533 120.9106991054568
4032 86.1852558842677 60.81105317684256 120.9024610531352
4033 120.7430485474941 85.68738882242096 61.13560357665793
4034 94.84326446284418 81.50951249361862 72.4054956426457
4035 71.94962644706483 77.80048253941627 101.8432145668805
4036 64.33979140054365 85.7213421565157 105.6981065415967
4037 79.5304453645623 105.7967370527665 68.85309102709181
4038 109.5763835003962 90.6057383825968 60.24765689956084
4039 106.6089475978486 79.18035838536892 68.8494466253247
4040 60.21411978236181 122.1154559045885 87.00265718156687
4041 121.4156355657163 60.38514367121753 86.80950622148592
4042 86.54798267036355 121.8296131576662 60.51014066894551
4043 79.26291799551335 95.72502950189363 73.83001577920592
4044 120.8129404289423 90.73547925035028 58.22060752912681
4045 113.4950756025326 73.99238171859974 71.3959585897567
4046 91.8594356749214 94.35440031437798 65.49060592006185
4047 69.6655540744226 90.55430278097651 88.67934676148769
4048 82.88332863893585 97.60171246318589 69.78584093143846
4049 64.12578683540077 92.68638404296294 96.12267694754759
4050 82.97593890885864 108.6894073242095 65.26990814112828
4051 103.1106019781439 77.614566203653 71.55294786104524
4052 86.26031808833507 99.59823792802169 66.39124029410394
4053 81.57646758551408 85.82293916340163 78.78016628140217
4054 71.9693198737248 84.36073007263367 91.82164152634786
4055 122.4240231762827 75.96391287931633 68.19202224596745
4056 67.95533857071499 76.39096631914006 120.9623128111265
4057 90.26599022359008 76.17352894113682 80.61808148158202
4058 76.7751989134435 76.36822610102197 95.41055828827294
4059 75.66704939715156 115.1186277284918 69.48686084596531
4060 93.73008487881829 77.86126372991001 76.37888438993164
4061 76.40971468154343 67.74071158229255 123.4000322745721
4062 69.8521167407884 83.50822881486133 96.56013669263507
4063 90.07709915126583 84.3514520600009 73.1316349651844
4064 73.68044160286954 108.7373105539168 73.07877165224338
4065 87.3692024541655 79.01169344716136 79.98380789481286
4066 80.50193194191561 70.69354042923069 99.58627574605973
4067 87.18082880913822 91.58511783567315 70.04194765478996
4068 67.4679661000722 123.2418411106467 76.74253108740729
4069 83.59635508652383 88.37101726836147 74.96227040556397
4070 71.14768101726844 72.73445072036546 122.5538077379899
4071 61.3795217740589 94.27914079316794 100.4049213168025
4072 70.94530070243889 97.17410723438788 81.69782778503652
4073 95.75357516345792 60.86041960845796 99.9220229602528
4074 97.17272455530423 83.7614283376804 69.33927194225951
4075 80.09920238419248 124.0158482900426 64.74720872464414
4076 76.54753315904924 84.1704483229484 85.71830801910454
4077 101.3966923102801 71.35938278555955 78.70308134734015
4078 70.54005600807773 87.51903434125614 90.42776907157443
4079 75.96395694085849 91.10572096839192 80.19270311514971
4080 79.46616524036494 66.32109541433806 115.0582626336096
4081 65.98300753073399 80.62799039102943 112.4891986840466
4082 82.23445071111556 64.19410454934939 115.3610527320379
4083 65.57796610705213 79.22733232039678 121.6050046128139
4084 122.3716752891701 81.56740256385098 63.7666409197175
4085 78.75323357228005 65.83730699704928 123.0789652008891
4086 77.25096956836188 122.224404559407 67.1148794832996
4087 67.24546282242241 82.31195348486804 104.2761406148757
4088 105.1759338339996 122.5410168958366 52.24822673903434
4089 123.6652621498566 96.26272656768997 55.38924979154159
4090 75.64474751108378 99.42281590811032 75.17204461526876
4091 80.06979532132959 170.2031985116881 82.11080834791328
4092 82.92021853178019 158.91152723439 71.11952670849351
4093 97.68722241489998 171.6498860612282 70.15680564072954
4094 72.06058358739301 175.6970522526953 100.6512310317838
4095 67.85621177603295 171.2993170959825 102.0283596984874
4096 99.92665742551188 162.4679505411038 63.02298376558795
4097 91.70698843990129 149.182574329883 61.07324722756357
4098 61.43415012682973 148.7283748083807 90.76469872354554
4099 95.81980791726289 188.6914017242564 90.86184045942531
4100 93.91471375186826 193.6224535334134 103.530604629276
4101 96.86656713273889 149.5269801994757 58.67349425935279
4102 58.63385960341691 151.1895044746364 98.27825352548642
4103 104.3002808603842 195.5669585742145 97.55012830478691
4104 106.9449738108847 155.6539681172752 57.28094926285875
4105 57.70975484601904 157.0422455480091 107.4980665334346
4106 98.029120299685 196.6592363027961 107.1939674063409
4107 101.4984239267798 145.3795608099159 55.61469785581652
4108 55.45377824820565 144.3355681776778 101.2198481579306
4109 108.7204678467484 198.7253135619735 102.3963803741233
4110 111.5702983611844 145.3839223507393 52.78439715033558
4111 52.79375362179208 145.3405352066042 111.4739648721248
4112 106.6651867355833 201.0897361429029 113.5387085398045
4113 110.982146196274 139.883627235707 51.7574554605321
4114 51.75813644871806 139.8738007490035 110.9710504522216
4115 111.4329210268162 202.2598842802568 113.6727395776548
4116 116.4457276032944 144.1295442446644 51.63962547766748
4117 51.63469638973133 144.1151522747425 116.457582139547
4118 115.7624879682808 202.2960295292341 110.0227722972896
4119 112.8216012582362 135.310694011613 50.7510303403063
4120 50.75098798836471 135.3082560792934 112.8204002817293
4121 116.5809812585828 203.1382257772814 113.6428062844876
4122 116.9870942972533 139.511833302538 50.66392892742381
4123 50.66271813629673 139.5073511544121 116.9907260622088
4124 118.347976629639 135.2047965351191 49.91677351449263
4125 49.91677351449937 135.204796535159 118.3479766296169
4126 117.5139366842241 203.8889623129766 117.9389803442016
4127 119.5466268999005 204.4935504384406 122.1836871078006
4128 122.9977162977766 134.3964245971915 49.45469306047609
4129 49.45469306047985 134.3964245972263 122.9977162977675
4130 124.0097806920354 204.6441704508768 120.1852084782092
4131 123.468429906207 130.4364243683689 49.15580304073329
4132 49.15580304073443 130.4364243683869 123.4684299061998
4133 123.7379532002437 204.853144823218 123.5004440551348
4134 96.21223608096845 175.0361015899696 73.81497826545433
4135 101.140892923081 184.9338364588149 81.62404629820188
4136 67.89754438781705 159.8415981510853 88.1113233512302
4137 85.60251773242813 155.2958777844758 67.2539393573762
4138 64.14829950795146 153.8728090564368 89.42985389070044
4139 69.4975868068649 147.6734268778109 78.5223567188568
4140 75.44432021991177 153.8346570470395 74.98160841028653
4141 78.5027194922618 182.5480003357607 101.574944600806
4142 102.7114937136489 171.2879381089128 67.56392509225569
4143 90.72256995773742 154.3549238828828 63.59924125934744
4144 87.70122434171678 190.3491875692383 104.0547027459354
4145 61.8640015770375 165.0241576723992 107.113694592802
4146 104.6785759787265 161.7491215716321 60.83163460034363
4147 104.6873658374491 193.4122158684419 92.7135020719287
4148 59.51241923227168 148.6246571103147 94.41471732544488
4149 65.59736108690396 172.6447945662632 111.825394123353
4150 112.9385804269355 173.7314104307145 66.15222470174982
4151 74.80743770474962 139.5334608426503 70.40628303104523
4152 92.9102019400263 194.6544291955042 108.4321816450955
4153 59.3610625640523 161.2016224781476 108.5819880986513
4154 107.4737816086948 160.1777431229304 59.16222175952473
4155 63.61952100689087 169.3139948782555 110.3734934503058
4156 111.3319753586133 169.357474952733 63.40473823101682
4157 109.3476263010358 196.9962135281284 97.45471620517465
4158 97.04904819568155 144.6677011697296 57.18028343374252
4159 57.3276865011448 145.2472281048672 97.05325730223431
4160 74.56006367151267 182.6616219015292 111.6430170555738
4161 109.6017490064124 179.1622210940854 71.67908575506115
4162 55.68631810537966 154.6680857877399 111.7410418614126
4163 111.7215262165252 154.6303544032764 55.67586835861918
4164 97.67320232830038 198.0276282176638 113.6203524674035
4165 112.941082317294 189.829471627877 82.9681441618379
4166 71.30843374482052 179.1611007972628 110.8238134388001
4167 69.23156895553515 178.1875299811027 115.7463273064024
4168 109.1564377472722 191.5105520844399 86.95008169928691
4169 84.48080502532702 191.1324858926207 114.2272825155117
4170 87.60917844526296 182.2345833034229 88.50968973182862
4171 66.48379000663186 174.5939905403104 114.4859921492986
4172 54.43194788928052 153.6004952024657 116.4980255266211
4173 116.5397924820566 153.5861687645263 54.42066623958519
4174 88.93952754186409 193.6293778025115 113.0026270352732
4175 60.61065816256476 165.4652401171346 112.968585491001
4176 115.4499385637056 196.4710667950447 93.46841848083707
4177 93.45068775054929 139.094899814905 57.63028725692843
4178 57.62821824326031 139.1072809498093 93.45943286261155
4179 104.8399907217982 137.7103225687918 52.9849813938925
4180 52.9848498516818 137.7104690178816 104.8405008644394
4181 117.23620752208 201.284524785183 105.3095012992408
4182 93.43510711579704 196.7172991862971 117.156415295213
4183 52.86161359909589 148.8202908762383 116.4465850102164
4184 116.5000772616546 148.8226102951354 52.85470141407868
4185 114.71531825135 198.4176145899917 98.14500180887563
4186 97.99702248762603 139.5604834596722 55.69038248121063
4187 55.68755522672831 139.5628503140102 98.00500021647096
4188 112.496094516301 203.0567767703435 117.5658369196804
4189 97.21815973709359 198.5376307324378 118.0888059305109
4190 56.371018102596 158.3993883469602 116.5297885612107
4191 116.5235984525711 158.4053474314453 56.37458557058062
4192 72.77001934524866 170.5580822901154 91.70407012993107
4193 83.68223354990963 164.4161366838343 74.01317309526782
4194 104.23081527661 201.2078652139846 119.3346906510414
4195 53.33659207760992 152.054563591485 121.5254062708005
4196 121.5254117500592 152.0545629426458 53.33659144971222
4197 107.2081918261195 134.3903731883473 51.91560273035898
4198 51.91560273038144 134.3903731883881 107.2081918260497
4199 109.6552283980052 131.2721391285218 51.07301056053132
4200 51.07301056054366 131.2721391285444 109.6552283979568
4201 121.0411547552313 202.4854641386041 108.2800409421278
4202 50.91791071328558 143.0727952098473 120.9023821117814
4203 120.9023720653484 143.0727857765996 50.91790952563086
4204 95.06715399321331 191.3549003584923 96.62336184243927
4205 113.52111417757 203.6672962880517 122.055779448084
4206 51.84329232223752 147.1350798330834 121.5184079726129
4207 121.5254274303608 147.1377501558833 51.84349613081395
4208 50.06864589726848 139.0407012779054 122.462570258794
4209 122.4625702588054 139.0407012778501 50.06864589725915
4210 114.1189375043963 131.3164134824176 50.19214360735515
4211 50.19214360736132 131.3164134824393 114.1189375043668
4212 119.2121650104384 130.9188757115303 49.48876185137449
4213 49.48876185137708 130.9188757115496 119.2121650104224
4214 121.7698176540595 204.2820513265865 117.8277736953853
4215 64.35570122961903 165.2230592827448 100.567263277613
4216 121.9242352244896 203.7242388168315 113.8993210129593
4217 107.8718667448921 200.077026153303 107.5613074831585
4218 106.5565910246937 146.6409512741663 54.3343267937729
4219 54.37210984438359 146.4010389261702 106.19641232554
4220 107.5291231915796 182.3065673111932 75.56004890589642
4221 66.6776543570152 145.7834627052567 81.25728314880601
4222 64.29142155568501 142.4050143790925 83.24706042477661
4223 78.75615220249128 144.5221362016967 68.26750564959802
4224 78.47834140878501 186.09911637965 111.6070441206974
4225 111.8135779897909 186.3998350479102 78.78141247600789
4226 83.35172712246816 143.4119004571644 64.47418294662083
4227 115.31457782383 178.4964517259659 69.59297631648249
4228 71.48731634973208 143.0393953961134 74.60649134413296
4229 115.9641212494635 168.365551525175 61.79953583584278
4230 62.45788882244204 138.1451118507663 84.64315443074571
4231 73.63371930699725 158.3849238689731 79.55501460918757
4232 85.20021443187062 138.5912387933508 62.17391644026362
4233 114.9061857962441 194.0774384749687 89.07432392637111
4234 80.75715578276525 188.5744690661303 114.5829102473759
4235 89.35353017230756 177.2360685796575 80.70658013094528
4236 89.39167520066817 138.8762793588214 59.70536504015202
4237 59.78385636938569 138.8954537553891 89.25760718526148
4238 91.49550897642048 164.537062393984 68.56713198903623
4239 89.53302699546762 194.6957748234731 117.1253858340053
4240 58.64581398013388 163.3825138516052 117.6182123558836
4241 116.1970836810344 163.6617186949111 59.00576949960654
4242 68.1064640084916 140.60853046665 77.70132540366664
4243 88.5728830054075 165.8271828384951 71.32409361034189
4244 95.33810503376748 163.2746573777611 65.63491514490261
4245 79.33951552834857 176.9227329293534 90.66545780126128
4246 87.63673985222039 186.380425155219 95.24312894941214
4247 78.42792574794542 162.1848417382207 77.13237007126509
4248 68.2978258244807 167.9894684379499 96.04974597452707
4249 63.72443678272372 171.0894315562437 115.3241649299172
4250 85.15068571752568 170.5953484198232 77.68387190542111
4251 118.2884776692637 199.7854806419094 100.3469854161426
4252 100.0207671051192 136.0358524047627 54.3744234878433
4253 54.37376892357875 136.0371244840281 100.0229553009518
4254 65.93264382141484 162.7460245880474 94.18232586686668
4255 115.8793265530362 172.4020966858597 64.55818517520618
4256 115.4852766027347 191.7205847369885 85.01599046795594
4257 60.06741027014927 155.5949506963744 98.95793825826291
4258 72.68019854779931 181.8007836236425 115.5880201354801
4259 78.32130156440135 149.66302332011 70.42463705279306
4260 105.2799700451962 178.4491424295184 72.54611086405714
4261 99.35291969130613 193.6993424012255 97.49005805412828
4262 103.6372757921446 188.6457611587707 85.31087373494748
4263 119.0037722296407 175.6526702233195 66.56012887517501
4264 68.06805267222794 175.6122531744733 111.2559717525149
4265 73.96346791575942 133.3191083810364 70.15639760055635
4266 66.19679721069903 175.0939885025772 118.4012326187347
4267 88.14281386725244 168.7688540457342 73.80712531220777
4268 99.12794933706134 195.4653274112102 102.1072754741797
4269 100.7277675523467 153.6640356773798 58.56902014721776
4270 58.05846608109044 154.2191086732964 102.7062760380562
4271 82.03539109699045 149.4754428895349 67.35908775749107
4272 117.4061968722174 189.4406015281587 81.24925987104632
4273 122.6981271027995 179.4289970900502 69.40925288114552
4274 73.44172840199913 166.5646892412413 86.37799969623876
4275 86.01835707723554 178.2390627080635 84.82105506120189
4276 105.3740598882168 175.831780542183 70.15128916710914
4277 55.16978699003181 156.9107485771025 121.5440290964895
4278 121.5431359167275 156.9118725089709 55.17032286454463
4279 73.80308258602429 179.5130167097693 104.7183695908459
4280 99.72079279935031 199.8744700000632 121.6003262400479
4281 102.9205743045515 150.1148263632342 56.50258117934455
4282 56.46648662869899 148.9716001529106 101.974567371949
4283 104.854387011967 197.1966324976615 101.192934855499
4284 69.56644651182987 153.2416580126457 81.20958267859039
4285 76.02317120292733 182.6324272786042 107.2415597557713
4286 85.5452739770849 192.389693898295 117.5293283103925
4287 60.99171100533152 167.5464352951028 117.8954753635144
4288 122.089060619057 200.8391095209411 102.3490653412256
4289 107.5346331359931 188.2465452226321 82.79637807665873
4290 103.5955279689218 198.1402754777822 105.1988098056154
4291 107.92019367403 151.5080927028296 55.45061577740177
4292 55.90933589450118 151.9990410456508 106.8712786338275
4293 74.71922363143868 184.4159986775614 119.6431312259397
4294 68.45534392458265 177.9966753090121 119.5258878494969
4295 83.87995115761946 182.0331134462706 92.41650954225948
4296 90.97172145589886 135.1049998146667 58.29576342646027
4297 58.31073094955237 135.1109182230543 90.94452437015784
4298 101.792371140514 190.3489136670463 89.11213143382798
4299 75.18696572788978 175.6239082612503 94.82664106875616
4300 79.45419005524684 158.791747803735 73.96528751580598
4301 62.53679125834104 159.2765585601262 97.22218130480263
4302 104.9464758874604 166.9033351330368 63.71203969570367
4303 71.21986680899769 181.1669737600909 120.7938985773944
4304 95.14726478404806 158.6876480971735 63.24032451986481
4305 88.16881495548648 192.1187547949906 108.6782412965174
4306 69.7510969473642 175.7354228301179 106.2293076466014
4307 102.005020224296 132.3981342385113 53.31071222521443
4308 53.31055041343572 132.3985015222908 102.0055766031095
4309 66.48093129599238 172.3181654182019 107.8243329626295
4310 90.73630317154212 159.6861458356411 66.16777036188059
4311 98.40780795887598 180.2217243243766 77.66507713370228
4312 82.76341587378671 186.3708651029575 102.4597269418028
4313 94.01132186138088 184.5861220936353 86.01725171631936
4314 64.69816993203219 168.7412878739047 105.5489660666466
4315 90.85689539851603 195.9378398783907 121.975040033239
4316 91.48453484425349 130.3432264431014 57.63520654019719
4317 57.63541937944751 130.3456863747478 91.48435080113696
4318 107.6294228617821 142.1988439267491 52.98800175226539
4319 52.98800408846604 142.1988525546903 107.6294207053102
4320 86.79750129606234 161.3405168820618 69.65466018731151
4321 119.9871888418692 197.9606281261301 95.38655767548457
4322 95.16271741999439 135.2832978982769 56.27677599367183
4323 56.2779436461462 135.2876327112212 95.16125176571444
4324 99.66729640469107 166.3547208621652 65.45221969857849
4325 90.67768243405033 185.688158169432 90.66283806737189
4326 110.3036895632724 164.391007069129 60.61366248875629
4327 108.5675114440945 202.6015936639724 121.6481404069215
4328 76.85835470882259 171.5047968413384 87.13600038123442
4329 74.94460460663359 146.8051975750028 72.39240016760129
4330 92.63971605170815 169.6358078223282 71.45219375771663
4331 99.37761087049402 191.8666015809398 93.63343562609762
4332 108.1060979618507 171.3794458200015 65.70167005144128
4333 99.80916252520773 158.1510350532257 60.86172535866893
4334 98.85835944523237 187.1071780917766 86.02225959463223
4335 96.61665110087927 131.3852394166274 55.29489707884692
4336 55.29491582975905 131.3866550454473 96.61681120009108
4337 109.8031134472934 195.2652044921468 93.41236911393247
4338 61.5794038585787 143.4423174838807 87.83629491148312
4339 90.46226411039051 189.8488470615291 98.73312399472378
4340 88.08403749217823 144.0152358668594 61.57806476047232
4341 92.77336078319522 144.4090163722551 59.1069715149395
4342 59.39863686111291 144.086726105474 92.04146037431155
4343 60.41478433209342 159.703001945058 102.8976615607552
4344 86.79383210457269 149.1677051677006 63.94401764493229
4345 80.58876728531742 166.5939572929869 78.39633734187609
4346 103.2377611936718 141.208073012867 54.07890107676604
4347 54.07841210763698 141.2086786447848 103.239623941831
4348 113.1068100742616 200.1098441964406 103.6348559760581
4349 96.3133517957375 167.847303418373 68.06081587402821
4350 104.0500557156605 158.1338130396617 59.26532835425343
4351 95.95081423331837 195.1922183259048 105.3258351252413
4352 93.39941074802601 195.8816664379027 112.4977094685825
4353 107.9549054665836 202.0009378946676 117.194711165221
4354 57.81115138952946 159.9634268985271 112.4977341403886
4355 111.4670070210231 159.5878807155028 57.8569876300778
4356 101.1050220734613 199.7482916693514 115.9938118599104
4357 99.76228202322758 148.7184393184116 57.21163339789157
4358 95.38025492707632 198.136903549352 122.1283806661949
4359 57.57695796474441 162.1960729233007 121.9326846014052
4360 121.6871218716339 162.2996634157574 57.64794820102746
4361 112.2545773335488 201.3608479022549 108.6414377021124
4362 72.38004130629011 148.6301362390141 75.6892085562977
4363 122.8315749771243 199.229138298345 97.85251617193663
4364 102.4037341032182 199.1467443169326 110.4509520394083
4365 54.16354149175424 150.2228357464402 111.5225902725794
4366 111.7401475913941 150.1715264511176 54.10132191601332
4367 117.6435759046093 185.9043602830168 76.73337421513403
4368 65.14883897049896 137.1172499381481 80.56644389030953
4369 78.29767767802466 187.1617268540724 117.3744910585255
4370 77.38162933420207 134.6659647049578 67.30703326510044
4371 71.06939948180009 136.8583691887098 73.53430555381671
4372 101.8697474161374 178.8894434965657 74.46471605969964
4373 66.75194927956616 153.5033888426123 85.1461738398348
4374 121.1178021962899 187.9923592654936 78.73684780055308
4375 120.0872693979192 182.2772410693541 72.40475501123227
4376 120.9497414735726 171.8454670427665 63.46828778098659
4377 76.23710079448109 165.0292056496047 81.6027800200232
4378 63.70211195877037 172.2477830230916 121.5213595650758
4379 63.5523678786566 132.3088848475684 81.94210701919215
4380 81.95414258215249 190.2789464677627 119.8834233355513
4381 81.63796210283229 134.5911590167237 64.00269987849688
4382 84.44703595594589 174.1470484220218 81.7186453807202
4383 108.9143345344972 175.0617316729982 68.28902442249287
4384 60.81750059296351 133.0893008945465 86.17357244561691
4385 86.18525588442677 133.0975389468594 60.81105317674398
4386 120.7439319276823 192.8655060984113 85.6890242347791
4387 94.84326446290797 181.5945043573444 81.5095124935616
4388 71.94962644719249 152.1567854331204 77.80048253927393
4389 64.33979140064218 148.3018934584112 85.72134215637016
4390 79.53044536459262 185.1469089729173 105.7967370527236
4391 109.5763022524809 193.7521979665248 90.60551108421794
4392 106.6089475978936 185.1505533746604 79.18035838533157
4393 60.21411978237084 166.9973428184457 122.1154559045678
4394 121.4156355657403 167.1904937784874 60.38514367119944
4395 86.21575213483135 193.2718128167045 121.6435130859709
4396 79.26291799556509 180.1699842208008 95.72502950182594
4397 120.8191246782127 195.7862557984174 90.7474443177972
4398 113.4950790498996 182.6040477716016 73.99238751325436
4399 91.85943567495455 188.509394079937 94.35440031434013
4400 69.66555407450024 165.3206532385223 90.55430278086487
4401 82.88332863897747 184.2141590685665 97.60171246313303
4402 64.12578683547446 157.8773230524652 92.68638404283938
4403 82.97593472739088 188.7300867969681 108.6894003126102
4404 103.1106019782022 182.4470521389388 77.61456620360693
4405 86.26031808836683 187.6087597058995 99.59823792798205
4406 81.57646758559068 175.2198337185979 85.82293916331724
4407 71.96931987382243 162.1783584736573 84.36073007251198
4408 122.4240363723005 185.8079979646724 75.96393498451253
4409 67.95533857086099 133.0376871888745 76.39096631896984
4410 90.26599022368447 173.3819185184058 76.1735289410575
4411 76.7751989135688 158.5894417117241 76.36822610089585
4412 75.66707314032936 184.513162044374 115.1186359504779
4413 93.73008487889788 177.6211156100559 77.86126372984324
4414 76.40971468171659 130.5999677254265 67.74071158214466
4415 69.85211674089206 157.4398633073706 83.50822881472908
4416 90.07709915133029 180.8683650348099 84.3514520599379
4417 73.68044160290083 180.9212283477701 108.737310553865
4418 87.36920245425517 174.0161921051789 79.01169344707922
4419 80.5019319420565 154.4137242539317 70.69354042911014
4420 87.18082880918695 183.9580523452101 91.58511783561846
4421 67.46796610008138 177.2574689126025 123.2418411106317
4422 83.59635508658846 179.0377295944364 88.37101726828925
4423 71.14768101743445 131.4461922620098 72.73445072019459
4424 61.37952177412691 153.5950786832107 94.27914079304229
4425 70.94530070249699 172.3021722149761 97.17410723429788
4426 95.75357516358227 154.0779770397253 60.86041960839026
4427 97.17272455535533 184.6607280577315 83.76142833763313
4428 80.08950994581717 189.2452104309259 124.010066675298
4429 76.54753315914071 168.2816919808978 84.17044832284289
4430 101.3966923103648 175.2969186526382 71.35938278550177
4431 70.54005600816518 163.5722309284335 87.51903434113841
4432 75.96395694092789 173.8072968848571 91.10572096830215
4433 79.46616524052931 138.9417373663844 66.32109541420812
4434 65.9830075308555 141.5108013159574 80.62799039087079
4435 82.2344507112779 138.6389472679547 64.19410454923229
4436 65.57796610718282 132.3949953871877 79.22733232022895
4437 122.3718518189138 190.233597585572 81.56771653548708
4438 78.75323357245041 130.9210347991087 65.83730699691475
4439 77.25134802821304 186.8854428676163 122.2245042624379
4440 67.24546282253375 149.7238593851297 82.31195348472195
4441 75.6447475111311 178.8279553847414 99.42281590804139
4442 171.430015808903 182.8196357203542 163.1958832364621
4443 158.6953625805812 176.4300524926341 181.3329909121607
4444 182.9482481518154 175.330476594145 157.5607356083861
4445 159.9227011472667 169.3466543760226 186.3536571099494
4446 187.8632306209983 159.4465683784002 167.5325469078984
4447 166.2995517666199 161.1439355736402 187.7432045128166
4448 187.7624395009802 167.8376905766859 159.2522708386958
4449 160.0060044095626 166.5208210930905 188.2266965713802
4450 188.8574442672233 167.7035196304379 157.2800277150125
4451 158.8419893413746 166.1045312943523 189.1041330913878
4452 189.7211606896063 165.9325089766205 157.8271916744607
4453 165.5757128013398 157.8726636253824 189.9189400939219
4454 157.961498575535 165.1839536394374 190.113954799382
4455 190.362364037627 164.089400081724 158.7740023469037
4456 163.8757324462185 158.0199045143322 190.8587964220797
4457 191.8524134091605 162.9180556218617 157.0675531986258
4458 192.0555901280945 156.573146618964 162.96107885115
4459 155.9097568540259 161.9088344892679 192.9211592225289
4460 192.8234728114475 161.7030627454861 156.376314662045
4461 160.7749635139351 155.8266672462448 193.5452860472222
4462 193.5442311260779 155.8297732502823 160.7743908631442
4463 154.8710943515486 160.8702034944822 193.9030000440148
4464 193.8689067520385 160.8427002505832 154.9860849269126
4465 152.6549651949618 191.0320792635668 167.5180896147585
4466 159.9493231700658 154.5763314650939 194.4825017731399
4467 194.4807406883603 154.5807318192982 159.9492468572837
4468 155.4055792857358 193.6497072846465 160.9255005020224
4469 153.5533297490311 159.9187485946325 194.9063816603609
4470 194.8999513607397 159.9141167919068 153.5755060350298
4471 162.0745693925143 194.3011081830294 152.3048497183024
4472 158.390876253915 153.7868220739899 195.5352394844273
4473 195.5352607559298 153.7853930815862 158.3920491618757
4474 151.9468097202407 195.1856972564969 160.5911800094528
4475 152.5994457137985 158.5667843419786 195.9072311550341
4476 195.9060773322422 158.5659657342405 152.6035605716824
4477 160.3587168097999 195.8100344937518 150.5026629506585
4478 156.58267944191 153.758692759994 196.3457816944437
4479 196.3458329810056 153.7566678201754 156.5843907378751
4480 150.9502778729281 196.4873533675714 158.5894272151269
4481 148.7313800566297 159.2726091606605 196.901543751176
4482 196.901521257529 159.2726029779025 148.7314615917543
4483 158.2014227815658 197.0812764344048 149.6955041744069
4484 157.258444168749 150.1070494017755 197.3597244482283
4485 197.3597167648543 150.1069303403882 157.2585529563779
4486 148.6160416944432 157.676028723298 197.6521620563128
4487 197.6521537605 157.6760261836116 148.6160724134853
4488 156.7481500191925 197.8297516745203 149.3202564537554
4489 155.9459562473145 149.1924139750722 198.2013228731572
4490 198.2013228252246 149.1924140151228 155.945956334513
4491 148.8914285061558 198.3627248474984 155.7771934055443
4492 148.1372607071371 155.5573388565442 198.6777134626309
4493 198.6777134626586 155.5573388563911 148.1372607072504
4494 155.7647398573665 198.6041843864524 148.1052249286512
4495 148.0222156624205 154.2809216177935 199.2067709036105
4496 199.2067709036328 154.28092161765 148.0222156625302
4497 154.3247214744294 199.2195989091054 147.9210212406755
4498 145.2906300113421 151.3049883015496 200.9913535316778
4499 200.9913535295476 151.30498830043 145.2906300214472
4500 151.629526194746 200.9049319952344 145.2056987287524
4501 150.1052528635959 145.1309542253965 201.413814503665
4502 201.4138145036518 145.1309542253081 150.1052528637081
4503 144.4917433757898 201.3645507533151 150.7476842014783
4504 144.303357398726 150.0550039322945 201.6261389622553
4505 201.626138961861 150.0550039319722 144.3033574008558
4506 150.3574576916025 201.6232624345336 143.9055574830209
4507 148.8819870155985 143.6153879417961 202.1339306025766
4508 202.1339306025634 143.6153879417155 148.881987015705
4509 143.1466527796585 148.8832087475865 202.2357014915306
4510 202.2357014915448 148.8832087474803 143.1466527797363
4511 141.785854917559 202.0749795239682 150.3479323245691
4512 144.546916620109 202.493326052816 146.8207829968988
4513 141.8711960531719 146.7375701121648 203.0872910150933
4514 203.0872910151042 146.7375701120679 141.8711960532449
4515 145.4261839981253 142.1235992697954 203.365911821924
4516 203.3659118219165 142.1235992697211 145.4261839982175
4517 142.6610327003462 203.4301686236964 144.6963662629372
4518 139.7767366309622 144.836434957257 203.9325457077729
4519 203.9325457077833 144.8364349571651 139.7767366310279
4520 146.6016052501306 203.5464164935371 139.5069258259578
4521 142.931703940374 204.1416946478115 140.9763999806845
4522 138.3670344109324 144.2762945570794 204.2807878782153
4523 204.280787878227 144.2762945569879 138.3670344109919
4524 137.4292188520931 204.1840099468058 145.2718363244237
4525 142.9938952184916 137.9711088935096 204.6133370329267
4526 204.613337032917 137.9711088934517 142.9938952185784
4527 138.5632967002426 142.5461698812985 204.6183404321683
4528 204.6183404321758 142.546169881215 138.5632967003042
4529 141.4204150536604 138.3075735903787 204.8729119089452
4530 204.8729119089394 138.3075735903181 141.4204150537392
4531 142.0938437551215 204.8698869070434 137.4142495543488
4532 137.1855044668384 205.2012853268154 140.4467271850817
4533 135.5065131193165 205.1615894644035 141.778537375158
4534 138.7583715532657 205.5633716082678 136.4624172364453
4535 139.34929033608 134.6322626890612 205.6717458458904
4536 205.6717458458828 134.6322626890177 139.3492903361549
4537 139.4297438321756 205.6806976417632 134.4060304395763
4538 137.3472716491011 205.8754392564925 135.4616222744262
4539 134.450094418315 137.5123636685099 205.9555970356705
4540 205.9555970356748 137.5123636684442 134.450094418362
4541 133.4157764281654 206.0338720445184 137.6058890468687
4542 133.6807646641529 136.196631924181 206.188315708527
4543 206.1883157085303 136.1966319241207 133.6807646641965
4544 135.3336722433998 206.2943427350007 133.5541679230728
4545 134.4769276437696 132.7467657264116 206.4422446604801
4546 206.4422446604781 132.7467657263737 134.4769276438192
4547 135.4998447338139 206.4027688083768 131.7909231954303
4548 131.3243561782359 133.7468901676408 206.5976093655428
4549 206.5976093655451 133.7468901675961 131.3243561782639
4550 132.6963832648435 131.8326315823122 206.6504669772227
4551 206.650466977222 131.8326315822806 132.6963832648802
4552 131.8934173764928 206.7091343121977 131.7442990609222
4553 130.5623293394561 132.234980375886 206.749011217327
4554 206.7490112173281 132.2349803758526 130.5623293394783
4555 130.1788961747847 206.7693557210266 132.1715091571291
4556 131.3676521798325 130.4272925257189 206.8071254987871
4557 206.8071254987865 130.4272925256973 131.3676521798596
4558 131.2486311732984 206.8060069663393 130.5986643691618
4559 129.7876707353025 131.1969804668804 206.8411813967714
4560 206.8411813967722 131.1969804668543 129.7876707353194
4561 129.3144162700289 206.8823144450891 130.6686940762254
4562 129.8687860733493 129.7858066151299 206.8999959197023
4563 206.8999959197023 129.7858066151128 129.8687860733664
4564 129.7419878089693 206.9374935757349 128.574364533647
4565 128.2673195009219 129.0188627679155 206.964480204694
4566 206.9644802046943 129.0188627679037 128.2673195009285
4567 128.2351164259963 206.9811444440596 128.2210736393457
4568 178.3680959949564 168.035834175803 172.578273632828
4569 185.3140260635167 156.5540690056349 173.1089077020229
4570 171.1412798203386 162.1294878956797 183.7227158730068
4571 152.7062429211325 186.0898495441174 174.4086358771616
4572 174.187129079289 152.7568808255989 186.2448980030383
4573 186.684705693377 142.8556005908668 177.8560304801493
4574 166.5026681478876 190.6130536375167 155.1588106302146
4575 188.9317382263544 152.3502970032056 170.8385930672002
4576 178.0326844542568 143.36119445685 186.3967712366371
4577 148.0946418082114 179.0469794898595 183.9748015614394
4578 171.4353344299199 152.2807744171843 188.5335965060439
4579 149.7838744542138 176.0585474433483 185.9419543924645
4580 188.8711978449368 149.126131295813 172.6332027268866
4581 185.4126604796108 175.2601288845062 152.669457644145
4582 175.2874912506373 146.5446234003931 187.7151207266891
4583 144.0922185887447 179.9170285287549 184.5121218127232
4584 173.9304577392359 147.517748520263 188.4536746830084
4585 140.8338455240808 179.5415338517054 185.7197746804768
4586 184.3522653086838 180.5521431439878 142.5847883735451
4587 189.5132560205651 147.0215657545035 172.7299653011608
4588 148.9753812248264 172.327969830237 189.1486747331966
4589 145.0259909249702 176.8330591638268 186.9310425868551
4590 187.5496588871793 176.5086224111547 143.8117552800396
4591 185.9716455367609 178.1567176020857 144.4738452227062
4592 188.7516378378243 175.0146889468498 143.7727418654029
4593 189.250460431878 139.7780671278501 175.5963082599424
4594 148.8640228564081 171.055654842722 190.0956716495943
4595 175.6319742702909 188.3322587488665 143.5313373728763
4596 190.9909108047834 149.2389569642766 169.5510531892609
4597 178.5428581906538 183.5086465866141 150.4543520585688
4598 191.4119167903656 169.7066011127613 147.6700555583799
4599 168.3778392652381 148.0248541871236 192.1600331810099
4600 192.7671361514878 167.8901428040185 147.0668887448612
4601 148.2235467934164 168.2334797206964 192.187124584772
4602 167.0550412078707 147.8081633034576 193.0500871594612
4603 193.1698026249325 147.8912613195968 166.8134703467783
4604 193.5373811976395 166.8828177153358 146.5483440333268
4605 168.3187615627014 192.7533953575088 146.2159033585146
4606 144.7721076554164 192.3718130518258 169.5520651414409
4607 146.5268746712594 166.6874393966808 193.6603954361787
4608 165.2551555736607 145.6278816046981 194.7461814345013
4609 194.7380625081106 145.6083092352355 165.2790506028186
4610 146.3480480018497 193.8623380458551 166.4345126705012
4611 192.4388686257796 171.7426681849073 137.7632762982858
4612 170.9918459049606 192.8340051957889 138.428090555952
4613 137.7080105232359 172.1560696738275 192.1633937287393
4614 194.8421181082635 165.2012917219629 145.3877220274265
4615 145.3881162750613 165.2010185708338 194.8421650598331
4616 142.3593986729158 185.3305712485612 179.5512448018404
4617 169.981924552639 193.2018204633474 140.033538625023
4618 144.6014330737778 182.56508077795 181.7970013038051
4619 167.2897801194349 137.9483930299398 195.2412361258906
4620 195.2412425531095 137.9483814885964 167.2897723695212
4621 195.5031935158963 164.4320712375086 144.4972146638755
4622 144.4974001323218 164.4319416514726 195.5032169522729
4623 162.7552273167605 144.7373018444857 196.3321847543
4624 196.3321847552711 144.7373018129535 162.7552273305198
4625 194.9049607979458 166.6037464060009 141.8478809814267
4626 167.8914782347326 194.5352422311762 139.9181292978026
4627 141.8457923152642 166.5884496545588 194.9143365165302
4628 180.9913905921493 184.499791625324 140.3680105090583
4629 194.5404088455232 168.8753102793468 136.2060611549133
4630 136.2060611535787 168.8753102807947 194.5404088448074
4631 139.9909873101885 195.3234894713666 166.5365025661423
4632 167.0655714964547 136.2107467859846 195.6287995254685
4633 195.6287995253398 136.2107467854973 167.0655714967872
4634 163.4923218612763 196.2454024742203 143.5343485313535
4635 182.9888041759403 181.2666948011359 144.899151999706
4636 143.3618115661908 197.2371902556038 161.6269869793863
4637 139.6178810555902 189.885742403713 174.8139360438024
4638 197.279949217525 162.0761986587419 142.1785712646011
4639 161.6289834233941 197.5628715065127 141.8900863603161
4640 142.1785712644891 162.0761986589578 197.2799492174415
4641 141.7484181663787 190.7300033606402 173.0539991015158
4642 160.4607545810776 141.6322401199981 198.1777735809123
4643 198.1777735808489 141.6322401199235 160.4607545812451
4644 141.7623956454108 198.4067957461136 159.9111105264038
4645 198.0565269083357 160.5784496103456 141.9485017807958
4646 160.5677022167359 198.0589363458649 141.9611808786224
4647 141.9485017807195 160.5784496105141 198.056526908272
4648 158.9857591442462 141.5123857086733 198.8769912629136
4649 141.489827650825 198.9807619555634 158.7618450809443
4650 198.8769912628576 141.5123857085995 158.9857591444055
4651 199.1945545390661 157.9517576150708 142.1636075998988
4652 158.1929608058904 199.1639993908951 141.8106849292354
4653 142.163607599823 157.9517576152254 199.1945545390158
4654 198.3691513564252 161.2281456405101 138.6137108916871
4655 161.2384540574373 198.3615204995622 138.630204458535
4656 138.6137108916281 161.2281456406824 198.3691513563522
4657 159.7237002770498 137.9222642253605 199.179384760257
4658 199.1793847601919 137.9222642253052 159.723700277212
4659 137.6511304728324 199.1360446033545 159.9081219250439
4660 159.8167980705625 135.7125618871089 199.4372074955904
4661 199.4372074955222 135.7125618870652 159.8167980707248
4662 135.601041250382 199.3935611121603 159.942288914238
4663 158.0458678601823 137.5798700467315 199.9672559344421
4664 199.9672559343846 137.5798700466788 158.0458678603352
4665 138.3150637790397 199.859805258915 158.0389772593951
4666 153.0254229472185 140.5030169814063 201.433499802295
4667 201.4334998022625 140.5030169813406 153.0254229473454
4668 139.2315167961576 201.2265012923314 154.2179444992608
4669 154.2941856931062 134.1689019644234 201.857426298095
4670 201.8574262980485 134.1689019643887 154.2941856932428
4671 202.2113335580414 151.3358604899705 139.2890682573468
4672 136.0148476545879 202.0621629599754 153.1611202652843
4673 139.2890682572875 151.3358604900898 202.2113335580125
4674 150.2188863706887 139.9885481643208 202.4465435410276
4675 202.4465435410033 139.9885481642581 150.2188863708024
4676 154.5947216920554 201.8383330239723 133.1445296753307
4677 203.9241851396415 145.7980895399747 138.3710848316794
4678 138.371084831621 145.7980895400725 203.9241851396262
4679 167.9141890756675 177.8845104868906 173.2254878264151
4680 152.1671334188249 202.4041738009878 135.990326405058
4681 137.7499709063678 202.8171562415217 150.1559267782772
4682 148.5753030810281 203.1496070086661 138.6509076636756
4683 144.5558365715102 138.0350384838117 204.2659079279809
4684 204.2659079279678 138.0350384837549 144.5558365716035
4685 150.4995633754853 202.9146489591805 136.2052482077319
4686 134.250948582392 203.2349510892489 150.1442428494722
4687 162.8746158143616 188.1064785178294 164.1350269061705
4688 204.5347794995199 144.8071879403099 135.4416838142226
4689 135.4416838141777 144.8071879404072 204.5347794995025
4690 137.4752266315665 204.7638212347177 142.5903089768034
4691 135.4083433339122 204.7908834530895 143.6696794800291
4692 147.3384950268756 136.6312499315221 203.7696857151201
4693 203.7696857150978 136.6312499314737 147.3384950269825
4694 139.1058492776405 203.9246082834758 145.3317498810359
4695 143.912072844641 136.2029372577502 204.6484883170785
4696 204.6484883170641 136.2029372577017 143.9120728447336
4697 135.6720602983599 203.7766424345517 147.7398781736683
4698 204.8612299736066 143.2984103035463 135.4847326754827
4699 135.4847326754369 143.2984103036364 204.8612299735927
4700 140.7619549735485 205.272446604654 136.1669350290929
4701 142.3243307016431 135.57217533549 205.0492325302709
4702 205.0492325302591 135.5721753354441 142.3243307017288
4703 145.333707163463 204.4094585659732 135.4646858280303
4704 133.7854184280857 204.1646688221361 146.9892966941275
4705 143.03527365286 204.9349649284523 135.3073004326797
4706 205.1966376686977 141.8465575165712 135.053917507496
4707 135.0539175074516 141.8465575166548 205.1966376686864
4708 135.4899993623667 205.4869832202953 139.9504199084082
4709 140.75482512937 135.2586279621928 205.3747398709721
4710 205.3747398709632 135.2586279621482 140.7548251294474
4711 134.1064632986665 205.4233497733277 141.1165289542085
4712 205.5016718396042 140.4981721499488 134.435513902713
4713 134.4355139026704 140.498172150027 205.5016718395948
4714 177.996046928447 177.1576427416545 162.8275602333201
4715 133.9126413287366 205.6916671271527 139.6426624810458
4716 205.7962584067442 139.0349694207374 133.8050842859961
4717 133.8050842859549 139.0349694208109 205.7962584067365
4718 204.1710951182949 147.2563940196863 132.8566696647753
4719 132.8566696647445 147.2563940197979 204.1710951182679
4720 137.7405340159009 133.9828047887164 205.9675969390987
4721 205.9675969390931 133.982804788674 137.7405340159696
4722 138.6737716860143 205.9292226580862 132.8224449514845
4723 146.1192267649004 132.5694249823772 204.481847379099
4724 204.4818473790747 132.569424982348 146.1192267650075
4725 147.4307465191801 204.238431357432 131.099916842116
4726 144.46396374838 204.9514415209653 131.3107696527188
4727 136.2231748755208 133.2975371530239 206.2166274908358
4728 206.2166274908319 133.2975371529838 136.2231748755815
4729 132.3096152819433 206.3356930407672 135.8122525666776
4730 132.093086889967 206.2182609396486 136.9261069724734
4731 142.5530376514821 205.3109660178455 132.0493188811391
4732 186.1676378133378 167.3068322258285 162.7008390868981
4733 161.0791528568332 171.5887648832822 184.0127475810803
4734 143.4597925654616 205.2172611046167 130.3369587941997
4735 206.296480818626 136.3590324344798 131.9473873581546
4736 131.9473873581222 136.3590324345424 206.2964808186207
4737 205.5004164254512 141.9265041789513 130.8579909313649
4738 130.8579909313419 141.9265041790444 205.5004164254347
4739 134.6251935609213 130.7394224692371 206.5479298458172
4740 206.5479298458135 130.7394224692127 134.6251935609714
4741 134.775555176267 206.5405999308417 130.5824159924026
4742 206.4377158230811 135.8745446125333 130.3002670697322
4743 130.3002670697108 135.8745446125928 206.4377158230754
4744 205.8430786298882 140.0585032458088 130.6392918460148
4745 130.6392918459921 140.0585032458941 205.8430786298751
4746 129.2398703497103 205.9073127740921 139.9853367914772
4747 138.5528620911689 130.1827048791859 206.0974194721575
4748 206.0974194721468 130.1827048791655 138.5528620912478
4749 131.5219122507745 206.6171348247991 133.3768449789897
4750 138.3143616472449 206.1289522078487 130.2548645138234
4751 206.1728864654031 137.9386975621481 130.4639492462006
4752 130.4639492461783 137.9386975622213 206.1728864653939
4753 155.5103786806556 192.3012266519386 163.3718037116357
4754 136.4322815637301 130.9695045448329 206.3427696653644
4755 206.3427696653582 130.9695045448069 136.4322815637936
4756 135.7969216008814 206.4946637924781 128.7923724135374
4757 206.4913366552364 135.8822088979501 128.4945774844608
4758 128.4945774844512 135.8822088980093 206.4913366552299
4759 130.8019522029884 206.8731542049116 129.4133787113919
4760 133.5033185496661 129.2279261073459 206.7040977183844
4761 206.7040977183815 129.2279261073315 133.503318549707
4762 128.3652355300823 206.780711502588 132.759705208448
4763 206.779874549789 132.7072190893366 128.6122242667311
4764 128.6122242667214 132.7072190893718 206.7798745497867
4765 134.0228007534635 206.6703228345751 128.8220672357901
4766 129.2526665406829 206.6281594170038 134.3676129999282
4767 206.8856785491706 131.0215413661156 128.4510574692957
4768 128.4510574692873 131.02154136614 206.8856785491696
4769 206.6359734584084 134.2428763732522 129.3774930438281
4770 129.377493043813 134.2428763732995 206.6359734584046
4771 139.5491738072931 204.5118951940457 142.3109222511783
4772 131.4413721659296 128.6221766171105 206.8601449805008
4773 206.8601449804995 128.6221766171003 131.4413721659568
4774 132.2906284974213 206.7985186095853 129.0507749310778
4775 129.9178123378021 128.2722328730748 206.9366486330146
4776 206.9366486330141 128.2722328730671 129.917812337819
4777 131.3966775347171 206.8706951492771 128.1581377409233
4778 128.4408305577212 206.9467395950066 129.538274105005
4779 127.8555212953158 206.8450042688453 131.9034045949047
4780 133.676848113682 206.5442293724947 132.3042692996093
4781 132.7624398412154 133.6030259216517 206.5185156787674
4782 206.5185156787683 133.6030259216079 132.7624398412532
4783 180.6864059513241 154.4338713675332 179.58471753104
4784 178.5285867022953 148.2456210738676 184.3883989814115
4785 185.2867635745242 144.8491939308464 178.807909319201
4786 179.306945680241 141.8646854456086 185.6772916911426
4787 172.276421841331 190.7889032359087 143.7636943782007
4788 183.5576948464833 181.8250114970671 140.9801741047291
4789 140.9770626886045 187.8369168771263 177.0351003145236
4790 148.9835893981228 174.9871350554885 187.116193045976
4791 154.131381655318 194.6932601310946 159.8863294135638
4792 172.4930976752329 148.5038581258294 189.1929429245467
4793 173.5740607733367 152.1603616536316 186.9817727692338
4794 190.3635711759109 156.6701420406843 165.7909850238544
4795 167.391909964069 157.0218282440958 189.1866821621523
4796 160.3047373753576 195.3142732658324 151.9790819791208
4797 170.8812112351913 148.859339156999 190.2187360847385
4798 190.4877870656947 154.8260361792288 166.9376088925371
4799 189.3792857767345 158.0809545473463 166.2784797364955
4800 188.9292713753965 161.7659520865786 163.8251805484538
4801 152.7095655122656 195.7203681873139 158.8830556466996
4802 186.2843277502765 175.2408354585161 150.6260508223903
4803 164.959345605222 160.9764080397201 188.6821836346749
4804 156.275804881845 151.9582639344197 197.1427994159058
4805 197.1428032161141 151.9580658387709 156.2759646565758
4806 172.7400880044141 191.6531134027483 138.3057187599826
4807 178.1250195157546 187.0951637157987 140.2213341794639
4808 147.0141109506201 170.9676229376385 190.7674171977344
4809 190.6048069863305 170.881681426748 147.7081279548163
4810 158.726805248094 196.3578943110751 151.143163120918
4811 146.7375826911475 169.562460750171 191.7986478593517
4812 192.1163611247031 169.2300121798729 146.4032364610918
4813 168.5317761770451 146.61436443797 192.5010555279404
4814 192.436398530566 146.7712228385849 168.5593129733392
4815 138.635765734463 183.394675144529 182.536020483248
4816 146.2270141295522 168.1265395424403 192.8705523957868
4817 192.963959306956 168.2572944496001 145.6169741700754
4818 186.6870723314678 168.0482571607816 160.9484017379385
4819 155.7739846209585 150.7725409772432 197.7596219924763
4820 197.7596209363864 150.7724775106089 155.7740396528972
4821 149.9468593856961 197.8283789389126 156.2708452426454
4822 187.8075038750434 138.7982589576027 177.6285350178724
4823 138.9750785561047 180.6807132044538 185.0945653519871
4824 166.6030880545194 146.0595815361851 193.8455515962843
4825 193.8316608790443 145.760465312329 166.7690086048586
4826 158.4332669712472 169.179277706427 187.2731968596192
4827 140.3150668741586 182.2208041575568 183.3326883996268
4828 149.3367829544658 156.4306792327913 197.9570521311422
4829 197.9570463826639 156.4306773163058 149.3368037407317
4830 188.4254650927536 137.0903813410984 177.2503377354832
4831 145.4993026735701 166.2771939968532 194.1943288702641
4832 194.1953314532402 166.2767902106508 145.4965180949743
4833 183.2443843961163 167.6302703696264 166.8214810572506
4834 179.5086396349981 137.8322260161665 186.3759685665555
4835 138.4380605440495 177.7563501578832 187.7697596641702
4836 154.4717692565284 149.0048833550188 198.8407057485384
4837 198.8407057485199 149.0048833549078 154.4717692566657
4838 148.757568579701 198.9765192092102 154.3127972208231
4839 163.9919349280821 183.8367400876409 169.4403313663607
4840 169.3051420945267 170.6809074689135 178.9832018545811
4841 176.3672530224282 139.8932932597596 188.6168590398553
4842 156.9017616365509 166.6427329027655 189.7243045320623
4843 165.5549214834877 155.981290345117 190.8247823289208
4844 189.0797770659346 176.0478621825283 138.8494090471876
4845 139.8635674293901 176.2373789209548 188.7268916274248
4846 174.0545531071147 176.5997551195854 168.541946559675
4847 156.0558056842116 165.2179504815384 190.9933466622275
4848 191.3559871249528 164.5135029219993 156.1726587697122
4849 175.0644659912444 139.1100868150634 189.7945292705355
4850 190.2302155419821 138.8118598422635 174.5649010256639
4851 164.0145858993285 145.3676208462772 195.5021965717059
4852 195.5021966013252 145.3676201329755 164.0145861984718
4853 153.7749092150187 147.3371993402843 199.5913394250378
4854 199.5913394250185 147.3371993401706 153.7749092151575
4855 147.3573724534704 199.6343939849974 153.6424885703806
4856 163.7074581442014 156.0012832312057 191.8959789781701
4857 192.0746570452603 155.0869719720684 164.1000136911295
4858 184.5258153279107 181.6665297566656 137.1168718101353
4859 149.7129359971825 182.9572156301428 179.4682052038145
4860 190.15834586279 174.6836646279142 138.7171445125847
4861 138.7022930190456 175.0028283945312 189.918874785088
4862 137.5201050199626 180.3193599192538 185.7058195426146
4863 173.6503233547097 186.3488673976685 153.4850763547133
4864 180.6183772538748 173.1480898402201 164.355366746428
4865 155.005704638168 163.7876457811674 192.2866726491637
4866 192.2042117343995 163.7786811047815 155.208853012634
4867 185.5887728500468 180.2743316197321 138.3666743771624
4868 173.6977817158185 138.6569774680999 190.9017375282549
4869 191.2166567882582 138.7326085588369 173.2446417149507
4870 177.7233552635016 138.5394466507719 187.7781408222281
4871 187.0920631330932 179.3691475620202 133.8129532535968
4872 180.8685588890721 134.9716137553214 185.6057312670915
4873 162.6715419357101 154.9851884245799 192.9118375162583
4874 192.8735493644105 155.3332326296357 162.4669342189245
4875 186.9160589301007 139.008521542588 178.6319793601398
4876 190.8666959370706 173.959466158323 137.7635351166372
4877 137.8340057033106 173.9475832764736 190.8635165405039
4878 136.6772895515706 177.6595995219404 188.15517184353
4879 181.7603603525448 184.3224607380742 137.7442277056741
4880 185.9843988223718 135.2108792503268 180.4174330860248
4881 153.5862992602068 162.8384639295873 193.3985933195456
4882 193.2835915149904 162.7832743828788 153.9451808365338
4883 189.2010475221535 138.1408758575804 176.0602748899024
4884 148.2667792641059 165.6336299266535 193.7470354279662
4885 193.7633891497307 165.6307043149858 148.2207104822094
4886 172.4892161721215 137.7677712976413 191.9213856393076
4887 191.9213436108319 137.7674886021737 172.489343070288
4888 187.2287512801708 178.5157957470114 137.8912950462067
4889 163.9164454990213 170.9013824861342 182.7659812746439
4890 136.587140152119 191.2978227027923 173.6248510923511
4891 181.4802215850916 181.5564123264468 148.3425239863058
4892 161.8563081013479 153.913347630966 193.7885432154249
4893 193.7738224447136 153.9487314855272 161.8571729697464
4894 164.2345756742445 148.3089227148728 194.5241896440863
4895 194.5289177397302 148.3106231392498 164.2250266664462
4896 168.5021468587859 161.0122418794294 186.3358172476537
4897 182.9654034468388 183.6944435995441 134.322136434858
4898 137.6150205566294 176.5313643495727 188.919021990437
4899 138.2349947399352 184.8623565526475 181.0899490420163
4900 174.7320749957404 137.405943244377 190.3511275495221
4901 153.0590208244967 161.5327876618149 194.2934915870209
4902 194.2456327098253 161.6603814353182 153.0131282281374
4903 189.495306836744 170.7639998773815 151.063435708846
4904 170.3115341624728 136.8246250884084 193.5401213582089
4905 193.5418340264219 136.8220398383488 170.3094892352012
4906 138.1177143544249 193.2023802426158 170.5159887598285
4907 147.3732023147232 164.1759436952146 194.8445416950663
4908 194.8445376670672 164.1759850648626 147.3731402390257
4909 189.8510405794839 169.6034832959342 152.1930527949498
4910 151.7750340052466 175.4556649969736 185.6365604357891
4911 137.1841682592211 192.2797344721392 172.1091895750176
4912 159.8674668036332 152.8827441890857 195.1895386342687
4913 195.1884144049074 152.8851390614206 159.8679131785931
4914 177.6584791217035 188.43463993963 134.7138517333396
4915 193.1630724857353 170.7174366821233 137.5467326310989
4916 170.5210885030147 193.4453500369713 136.5357387745849
4917 137.568698764893 170.7026244230362 193.1693526109784
4918 151.383930221917 160.2924640353002 195.5349238373468
4919 195.5334154892563 160.2914783938938 151.3895147086995
4920 159.4899497259678 190.7386833946398 162.8020028199813
4921 175.8179890382855 189.5544664570043 137.1854146963858
4922 168.7650353926862 137.4442420845753 194.4284778556246
4923 194.4265294543271 137.4498316542816 168.7667827841927
4924 137.3351023251762 194.1503287301479 169.2376492167971
4925 187.4116906427098 152.7272739150924 172.7004924545385
4926 146.3401083374334 163.3289638853314 195.6015057598201
4927 195.6014978930056 163.329008655023 146.3400521452041
4928 156.4266666206951 173.8156987109702 184.8131615274423
4929 159.1888629015387 151.8749457139956 195.8847891833293
4930 195.8846509809556 151.8750498794784 159.1890781589873
4931 160.7423555037042 199.0506140435062 135.3763035412613
4932 199.1712880249405 160.6118980384035 134.8450936946003
4933 134.84509369456 160.6118980385729 199.1712880248659
4934 191.706302335265 173.0210534963153 136.7548487013671
4935 136.4078586043248 173.151501451337 191.6647594155292
4936 162.6811364661547 147.0387661959997 195.7408492079179
4937 195.7408493371962 147.0387641284326 162.6811373782555
4938 154.0213403124802 169.6847536557161 189.0311129439732
4939 169.032395885114 194.4458458089761 136.1834404919325
4940 171.8677979250727 136.5231828520078 192.5453255215204
4941 192.5453177981547 136.5231330401831 171.8678197803044
4942 180.2041356728446 132.9879504527595 186.442950773669
4943 150.6994414237639 158.9911056716839 196.3895210684203
4944 196.3890790102255 158.990803779601 150.7011431717492
4945 158.2972517772064 135.2716327317817 200.1577892171754
4946 200.1577892171138 135.2716327317406 158.2972517773613
4947 135.2728922615989 200.0768562803917 158.4854304369965
4948 136.3083710939059 195.1107275805215 167.9180035684798
4949 151.1503659497432 179.9072727129557 181.9325069387008
4950 163.0234315990944 193.1535612219243 153.9447344296149
4951 188.5544816853949 150.847958839839 172.1920418172904
4952 146.5775666954419 202.3661885845132 145.3482015611643
4953 195.4319069275533 167.4341245251151 136.0639775014158
4954 167.4984125369566 195.37885194871 136.1766654163092
4955 136.0640086648559 167.4340474734168 195.4319483270854
4956 177.6308790744868 173.7402861304213 167.6430773513896
4957 159.3110617152645 199.7730245605865 134.7512700337839
4958 200.0118286712271 158.7738371381133 134.7263282097022
4959 134.726328209664 158.7738371382715 200.0118286711622
4960 147.5878209032074 161.3076273278458 196.2757413355577
4961 196.2757287108049 161.3076308206025 147.5878575637246
4962 134.1058266797116 187.1475991096499 179.2663711055468
4963 165.7349223802391 135.8171184575447 196.4396443705069
4964 196.4396443703958 135.8171184573172 165.7349223804902
4965 136.0293465859596 196.185210742441 166.1392068743689
4966 157.1132332198709 134.1766061600446 200.7678080809595
4967 200.7678080809021 134.1766061600096 157.1132332200198
4968 144.7084866899053 194.5105293739606 166.0990782858247
4969 196.3959786625493 165.8593661889067 135.6109119646789
4970 165.862097407108 196.3869539781087 135.6711015886264
4971 135.6109119645952 165.8593661891413 196.3959786624283
4972 146.8166466051788 152.8728817670864 200.0608958772874
4973 200.0608958773066 152.8728817669563 146.8166466052776
4974 153.2059792901172 199.8904697496785 147.0056509296039
4975 172.5662396853301 173.601020756485 173.390329438286
4976 165.1586285355777 167.9157860568546 184.1823182429106
4977 164.3223822110047 135.3239365241042 197.2691387939141
4978 197.2691387938186 135.3239365240512 164.3223822111963
4979 135.5090826642144 197.175167667481 164.4571936355956
4980 200.7548427174719 157.190973524023 133.9805654063778
4981 133.9805654063442 157.1909735241724 200.754842717414
4982 165.8510014084636 194.8179582189002 144.0682228887212
4983 146.78436306953 200.316727371589 152.1641901410141
4984 152.2409491787566 146.6879073383903 200.3163064344514
4985 200.3163064344351 146.6879073382928 152.2409491788802
4986 188.155393817433 177.9512463132721 134.9992691015466
4987 135.5798378766255 190.6049694209676 174.7576616572524
4988 148.0685969759407 193.7630623830015 165.7144381685805
4989 186.5555308877116 149.4121817289698 175.4853880136115
4990 155.9099580433249 175.3278990926235 183.821021596117
4991 155.806776471429 134.5734769142385 201.2483136290288
4992 201.248313628977 134.5734769142017 155.8067764715722
4993 143.5005795414153 195.5417110203173 164.8122298364529
4994 197.3518478134346 164.2686514357361 134.8527147787848
4995 164.2688399175799 197.3499973684363 134.8683823914966
4996 134.8527147787389 164.2686514359303 197.3518478133368
4997 145.8800834056548 152.007231102859 200.6082933042447
4998 200.608293304263 152.0072311027355 145.8800834057473
4999 152.1623915863993 200.3924399645139 146.5039433373851
5000 175.6123059541091 182.3977906792886 158.1115492651493
5001 162.8638690371731 134.9366647123606 198.0689260572303
5002 198.0689260571436 134.9366647123141 162.8638690373551
5003 135.1868014712413 197.9819990527014 162.9796066147586
5004 179.9710081727596 186.500476952929 134.3324985874805
5005 152.2705883959982 192.8004267688116 164.8378276221336
5006 162.0156057510752 143.2075184759673 197.0801234212415
5007 197.0801234211848 143.2075184754635 162.015605751422
5008 201.5104023714517 155.2543168844566 134.0635342313228
5009 134.0635342312888 155.254316884597 201.5104023714017
5010 151.5790288532546 202.7687063763077 134.41447737145
5011 167.5225348969126 193.5586133539208 145.1073232127713
5012 146.2286432230132 200.8718192709548 150.941879571192
5013 150.9310163996172 146.2013539822265 200.8824367446722
5014 200.8824367446589 146.2013539821322 150.9310163997337
5015 143.0502215370176 196.5115684622731 163.2012739903911
5016 134.6886283259214 200.8894110182457 156.6856856724345
5017 148.5860507751262 189.1947244817932 172.4517178835685
5018 134.196129056494 189.6958752773869 176.167498917523
5019 143.3484980865303 201.9157363533456 149.8113799878639
5020 142.8521563751432 164.4074086023774 195.9158539083191
5021 195.9158539084077 164.4074086021716 142.852156375244
5022 170.6504210897703 193.6346235880928 134.3802220805968
5023 203.3806462402311 149.9987312535166 133.0873015904577
5024 133.0873015904266 149.998731253639 203.3806462401967
5025 161.4159698505823 181.2889330366704 174.6261773501058
5026 156.0144045114721 181.4651135488381 177.908896442143
5027 134.3208223034408 194.7300660407284 168.9409551026204
5028 159.5238004086737 192.1398882078181 160.1511292605503
5029 183.3749913020554 178.2276473530949 151.4456233784317
5030 145.754582257395 188.1704864881426 175.0253810724556
5031 202.2669473422716 153.237270118669 133.8185258300974
5032 133.8185258300641 153.2372701188018 202.2669473422284
5033 165.8914856237379 164.7772263635389 185.8245995673284
5034 192.2133266294268 172.9726689962387 132.8082471784497
5035 132.8099038142286 172.9723617941944 192.2133956233925
5036 187.2411817835363 171.0405426243363 155.8345387110137
5037 171.3890484124551 133.3772838482626 193.2490953278262
5038 193.2490886241906 133.3771444190859 171.389078448671
5039 168.9470132201673 194.7208445674416 134.3712477220293
5040 171.9056541517417 189.276544762334 149.4747457754071
5041 145.4223622356548 195.2662327759917 164.4210907408168
5042 153.6197039100421 177.7654472064076 182.8055618525172
5043 167.3465306089976 134.439930783021 195.6789989571855
5044 195.678998943176 134.4399304882643 167.3465306871981
5045 152.3925439202979 133.9131729720219 202.547513213306
5046 202.5475132132653 133.9131729719882 152.3925439204281
5047 134.2294649474658 195.6398387567523 167.4512962959212
5048 194.6582283002149 169.1937707455766 133.4845858422674
5049 133.4849619710026 169.1935455988918 194.6583326577658
5050 193.0046428016652 171.6607894347064 133.985772376295
5051 133.9881284741932 171.6597431769669 193.0051013164553
5052 164.6449905860705 195.4299603947715 144.3261422176048
5053 166.1920698065282 194.2111407741369 145.6183839287779
5054 175.5253234784641 164.0903983782611 178.6681268235293
5055 169.7979164745681 133.7416186179319 194.2524268993041
5056 194.2524268978211 133.7416186077457 169.7979164785031
5057 167.5348158754283 195.5819653946418 134.3104531017768
5058 195.5686733941902 167.6065453556929 134.0317496568726
5059 134.0318742244744 167.6064563846663 195.5687133084132
5060 144.7638213372739 196.0166795873716 163.347552740611
5061 179.628159450952 179.2217516708499 157.0527117783613
5062 202.9024174380699 151.5537472220365 132.9947080340345
5063 132.9947080340046 151.5537472221643 202.9024174380309
5064 165.8954357382585 134.2046506721847 196.535876261271
5065 196.5358762611457 134.204650671967 165.8954357385228
5066 134.0699513903683 196.5516231314539 165.8919979831074
5067 150.5921870595018 132.635201945193 203.2341997320518
5068 203.2341997320149 132.635201945165 150.5921870596279
5069 146.209763932714 191.5423574246896 170.1887608957819
5070 146.4793285237 185.5794443444001 177.8822607650947
5071 148.8829566848464 132.5339964185144 203.7496650831064
5072 203.7496650830743 132.5339964184862 148.8829566849662
5073 142.2256135308599 148.0846373317975 202.6546017185701
5074 202.6546017185839 148.0846373316947 142.2256135309337
5075 151.0912506248777 192.2350649876462 166.547413814141
5076 169.3896897642019 180.5848583607753 168.6146267092516
5077 161.6996962965152 192.5517188326633 156.9817150112041
5078 185.1149369630996 172.3578782384104 158.0695507448128
5079 203.7601264625071 148.96415102182 132.0456967160744
5080 132.045696716048 148.9641510219411 203.7601264624741
5081 147.1047267647888 142.6948967767312 202.8252608098445
5082 202.8252608098341 142.694896776655 147.1047267648874
5083 168.0591302178236 187.1324521065835 160.1396443765657
5084 161.8747951344526 197.0576768271862 143.6033304462537
5085 144.033375358833 161.7471322429527 197.0178614695983
5086 197.0178612299499 161.7471321995736 144.033376432429
5087 156.3814118149893 201.1123618075962 133.6400652901879
5088 186.0614295236334 162.3842906876457 167.7394098528326
5089 143.5812656182112 162.904174291657 196.5410087569388
5090 196.5410085177255 162.904174256368 143.5812666978731
5091 180.9624716046604 179.9270377285912 153.2064941492085
5092 171.7112512861399 193.119758992357 132.39272465645
5093 132.2464722600917 204.4912894255631 146.1722349241735
5094 160.6275610654113 143.5646894556858 197.6738862666312
5095 197.6738862665734 143.5646894555311 160.627561065609
5096 148.3550924314971 202.6412633938149 141.9117168505082
5097 147.4747958737194 132.281889685129 204.1549374653603
5098 204.1549374653318 132.2818896851014 147.4747958738335
5099 132.7444745497903 194.1843605391591 170.049537873142
5100 182.5884400069334 161.5981409282355 172.9662265354197
5101 161.1657175122973 199.1480696688446 132.230658651589
5102 199.16307172871 161.0976721551637 132.4625847614496
5103 132.4625847614228 161.0976721553338 199.1630717286317
5104 157.6604044620906 187.7836628251335 169.0153059227408
5105 159.6748040768895 132.4658940159563 199.8181377209224
5106 199.8181377208513 132.4658940159287 159.6748040770525
5107 170.1013781165538 194.1711862963439 132.5048102597383
5108 143.2988964696904 198.7445788641644 158.4175329628856
5109 168.2647179678914 132.4683746070006 195.3177863384631
5110 195.3177863383389 132.4683746069591 168.2647179681025
5111 132.5671469937371 195.1722566701252 168.4915689610877
5112 140.9304415900295 203.0224254617397 147.6526904789909
5113 164.322385572156 189.4788993395971 160.2178667664831
5114 166.6453194735025 185.6624813407178 164.2419377421995
5115 199.9119631730479 159.524541270787 132.0990039593025
5116 132.0990039592776 159.5245412709493 199.9119631729773
5117 141.5807337082608 145.2165456463669 203.5216287675754
5118 203.5216287675832 145.2165456462756 141.580733708334
5119 168.5560844900248 195.1253683122528 132.6591548996136
5120 195.1709567120066 168.5259303027908 132.3214446776679
5121 132.3214929384884 168.5258999197787 195.1709714523575
5122 152.0347305609714 201.7050682454247 140.8713749926241
5123 157.830431802035 200.6337573977917 132.2492138824045
5124 145.2563035646294 131.3146976175338 204.7694719322778
5125 204.7694719322544 131.3146976175109 145.2563035647348
5126 166.8555426225489 132.656997019841 196.1341746676685
5127 196.1341746675195 132.6569970195438 166.8555426228496
5128 132.6224823980368 196.0865464554903 166.942919153927
5129 157.8701850016226 132.4500573862862 200.6025037104838
5130 200.6025037104214 132.4500573862597 157.8701850017761
5131 144.2294053272457 203.3609775047814 143.496930216975
5132 158.8934858498271 194.1657389805743 156.5223486115221
5133 164.6303281666883 176.5340386963942 177.3024593085811
5134 200.5822524519219 157.9760131405819 132.1126054039134
5135 132.1126054038888 157.9760131407361 200.5822524518587
5136 139.5918465675294 202.363824447742 150.7010414250032
5137 204.6715999472169 145.6883439226567 131.2270986584179
5138 131.2270986583952 145.6883439227636 204.6715999471924
5139 131.0929721460388 205.244471864056 143.1570480511356
5140 159.9651805658827 146.9940395273393 197.0966137102067
5141 197.09661371017 146.9940395270721 159.9651805661229
5142 155.9311231528748 132.6320899763329 201.3725061807903
5143 201.3725061807359 132.6320899763056 155.9311231530198
5144 145.8877770479606 204.5879789910075 131.8329488180114
5145 155.6837727882366 201.5816514434888 130.8494735477417
5146 143.4916108088134 141.8384381599854 203.8625235462831
5147 203.8625235462793 141.8384381599105 143.4916108088983
5148 137.5114152598083 201.6729982887873 153.7105498969721
5149 142.678336817932 203.8113960550234 142.9436253939253
5150 143.2782964710566 131.8315715935611 205.1771896395405
5151 205.177189639522 131.831571593535 143.2782964711533
5152 131.9599341656721 202.9063468997538 151.7714665170724
5153 201.5684419450261 155.5724693602403 131.8126355097177
5154 131.8126355096946 155.5724693603833 201.5684419449728
5155 149.7278544946053 202.7017612271882 139.3566976645801
5156 141.7784681322869 141.6523158389558 204.2457540594851
5157 204.2457540594847 141.6523158388798 141.7784681323647
5158 183.8475440108513 179.0814934088176 148.3512244201968
5159 154.0015172254762 132.205620106196 202.1253591461117
5160 202.1253591460637 132.2056201061707 154.0015172256147
5161 156.5597305899398 199.8492080480557 141.8059182160808
5162 141.3614299162781 156.4838434686305 199.9688447563556
5163 199.9688447563963 156.4838434684829 141.3614299163745
5164 130.4998200949318 202.2109606792414 154.0381702969841
5165 205.1111462149999 143.7070471662313 131.4185305209117
5166 131.4185305208873 143.7070471663297 205.1111462149802
5167 155.2918417038712 141.7214265406521 200.367917331837
5168 200.3679173317983 141.7214265405792 155.2918417040097
5169 142.1756870354367 200.2393160958746 155.3848745075795
5170 202.1716883041633 154.0441685212398 131.2225852858764
5171 131.2225852858557 154.0441685213791 202.1716883041144
5172 132.2728802913718 203.9910371073173 148.0849932077902
5173 202.7549882832978 152.374041748057 131.1641032126106
5174 131.1641032125898 152.3740417481912 202.754988283254
5175 138.9734255967692 203.453078629531 147.2870364406776
5176 149.7694453071681 138.2638667370469 202.8595917899242
5177 202.8595917898981 138.2638667369922 149.769445307282
5178 158.1686473414371 189.579397212545 165.8887447395726
5179 140.1048796313361 141.5463646450049 204.5671670583807
5180 204.5671670583834 141.5463646449271 140.1048796314065
5181 153.1226822565696 188.6578223783199 170.7712052756816
5182 154.6131825963921 200.6731344948458 141.4838323865847
5183 141.0741742739737 154.8612341502221 200.6591423391035
5184 200.6591423391363 154.8612341500829 141.0741742740776
5185 152.4484062401443 131.9231152693475 202.68448689052
5186 202.6844868904766 131.9231152693234 152.448406240278
5187 130.4216491732489 203.7749953161862 149.2236903131501
5188 141.4883694252139 130.9565555813155 205.5775592604561
5189 205.57755926044 130.956555581293 141.4883694253074
5190 184.4837994763107 170.7029945804015 161.4334294323509
5191 152.3158851897692 202.8006570066493 130.6560025189711
5192 145.768158635809 204.0423064524883 137.5943021432273
5193 153.6725868900054 141.4628564823103 201.0229619170106
5194 201.0229619169776 141.4628564822393 153.6725868901356
5195 137.7649804636879 150.4776669852403 202.7160111769405
5196 202.7160111769692 150.4776669851235 137.7649804637406
5197 140.1527652103544 139.8573678147051 204.856874200026
5198 204.8568742000255 139.8573678146357 140.1527652104256
5199 180.0203541194015 184.206138602321 144.7848181116733
5200 141.8482811828185 205.5337455966998 130.4611195398015
5201 130.4989392992384 205.6705071570217 141.0964083169167
5202 140.3761326275905 153.0597806482957 201.4443880255041
5203 201.4443880255196 153.0597806481604 140.3761326277681
5204 137.0495728033478 149.2050749039797 203.1967239123761
5205 203.1967239124021 149.2050749038676 137.0495728033978
5206 130.6288515336012 202.6928698732916 152.640220102254
5207 151.7317471765269 140.2792909062682 201.9132906407338
5208 201.9132906407053 140.2792909062039 151.7317471766477
5209 140.0637795889505 205.8574323699863 130.2928745594618
5210 174.9175525468541 179.9870697378679 163.0038692158746
5211 154.1566705327619 201.1242810177763 139.965577857263
5212 148.900889691463 203.4357412578075 135.8277114300293
5213 150.1864725871269 130.7536670252817 203.4741621257123
5214 203.4741621256744 130.7536670252628 150.186472587255
5215 203.2624669883623 150.7397101221717 131.5235265185702
5216 131.5235265185471 150.7397101223 203.2624669883238
5217 138.4740715445934 139.5371101675212 205.1739505899311
5218 205.1739505899328 139.5371101674525 138.4740715446567
5219 176.80353774947 186.2991335929664 147.0803481732922
5220 139.1840832038706 205.103923685844 139.301431679159
5221 139.7367180709048 130.6062146792388 205.8972193963103
5222 205.8972193962976 130.6062146792169 139.7367180709898
5223 150.8300713781181 203.2842175684203 130.5841105016054
5224 141.0366040458612 204.8077485580558 139.2036064827605
5225 148.7256288832959 130.7041164034833 203.9043338914963
5226 203.9043338914629 130.7041164034642 148.7256288834174
5227 136.8867166735726 204.4836756912894 144.2781027541682
5228 167.4153029527975 192.0244524004447 150.2039625334961
5229 204.1530952612773 147.858473015029 130.5105548116475
5230 130.510554811629 147.8584730151462 204.1530952612464
5231 137.2636571295999 138.0085546701438 205.5714265264445
5232 205.5714265264454 138.0085546700814 137.2636571296598
5233 142.6946902981229 204.4932455084297 139.184974231251
5234 129.4233336389171 206.1860922797138 138.1216115533292
5235 140.4939087175858 205.0852052992432 137.982492471953
5236 180.358717169869 176.2812750638264 160.5291400138657
5237 145.7557506666303 136.3304870995996 204.2085735356858
5238 204.2085735356671 136.3304870995518 145.755750666731
5239 136.9962149752745 205.7533544098898 136.8987299871441
5240 173.0126840559581 156.4321235438447 185.4515441170415
5241 141.6921518776894 205.3269800813677 134.0017758130303
5242 151.6435848322782 130.5491302519453 203.0269518070338
5243 203.0269518069912 130.5491302519277 151.643584832412
5244 136.118452416432 137.1554102069475 205.8271620005306
5245 205.8271620005319 137.1554102068868 136.1184524164881
5246 135.6025423325644 205.9832063630408 136.3621246536106
5247 135.8493594855606 135.5127082954628 206.0520248581381
5248 206.0520248581375 135.5127082954099 135.8493594856169
5249 203.575981068646 149.9275698534055 130.2319752461271
5250 130.2319752461102 149.9275698535335 203.5759810686084
5251 130.7652638594463 204.7824513937157 145.3224737208978
5252 137.4775128476536 205.4832712848201 138.4279417639656
5253 184.6491892294505 175.1382626557027 154.5550113351018
5254 141.0527866231988 133.0641361839444 205.522260795684
5255 205.5222607956716 133.0641361839108 141.0527866232831
5256 132.3183306416167 205.8081367929487 139.6882991141575
5257 206.2778149502731 137.5847265442727 128.7296302186398
5258 128.7296302186287 137.5847265443444 206.2778149502637
5259 134.7161352098796 134.5152806869783 206.2715700211544
5260 206.2715700211541 134.5152806869295 134.7161352099301
5261 135.9898906412976 206.1034971888631 134.8624804450661
5262 139.7959113880711 204.1962193226122 143.6435685489557
5263 163.4065564046639 164.8920244065668 187.3221115108396
5264 132.9339783725667 206.4455065836507 134.2937908073255
5265 182.0823313274677 182.5709923412785 143.6673808901291
5266 133.3224476357353 134.7945499471583 206.3679510067801
5267 206.3679510067819 134.7945499471059 133.3224476357772
5268 205.6550315029399 141.4847441455475 128.8916147360283
5269 128.8916147360166 141.4847441456449 205.6550315029222
5270 139.2693934869816 202.9397117380402 148.9686632411935
5271 144.6549332469585 204.9936126214466 129.30211257352
5272 134.1171465671132 206.2154561969142 135.6172921650013
5273 147.848989165582 204.2015695315293 129.2885175642516
5274 160.2969101083514 173.2123363715639 183.1759356336661
5275 139.4579716492073 206.0092494080083 128.5288722545343
5276 129.0392337498217 205.011992529514 144.6059804409934
5277 135.9814403737726 128.8907591826959 206.4717481783647
5278 206.4717481783583 128.8907591826836 135.9814403738324
5279 186.8317345937205 157.7639468347785 170.2867544481394
5280 145.3934647152452 181.4539132980527 182.6457705697135
5281 205.9989199686071 139.4883561083832 128.7920952831315
5282 128.7920952831202 139.4883561084677 205.998919968594
5283 128.2124136658694 206.0628246780583 139.149066097006
5284 139.6409075704401 147.0153510470354 203.4172308989244
5285 203.4172308989404 147.0153510469346 139.6409075705033
5286 131.2327074603157 205.9984523023782 138.8881756962231
5287 155.0447759186239 191.5892852146533 164.9699193985757
5288 129.3606757460602 204.5835713592066 146.3705101939224
5289 205.679990225154 138.751970783164 135.4469119139082
5290 135.4469119138583 138.7519707832329 205.6799902251491
5291 137.8398369915799 128.9872165239179 206.2372949089193
5292 206.2372949089095 128.9872165239051 137.8398369916539
5293 142.1467600545113 191.6402269272504 171.6342550362907
5294 128.5203299852922 205.6519414811555 141.5451262621098
5295 139.5275097863456 132.5743759466133 205.8161647846356
5296 205.8161647846252 132.5743759465804 139.5275097864255
5297 137.6168721889205 136.0379896373412 205.7756102371758
5298 205.7756102371732 136.0379896372883 137.6168721889851
5299 137.4285005157577 127.9731964088162 206.3114069081032
5300 206.3114069080939 127.9731964088099 137.4285005158288
5301 147.5526738528163 203.603094044647 137.4667846202514
5302 160.3902152081266 170.586610548595 185.1833387598211
5303 156.4910137201871 192.621598517811 161.986939244852
5304 130.9587506387627 206.4910238922527 135.0935414956254
5305 128.0562730199872 206.2486632357434 137.8873165956993
5306 137.2629262189589 206.1788746871351 132.0376729452364
5307 143.5422652006221 183.8602858372288 180.789044949143
5308 133.5515765729164 205.1242957588961 142.9270605130306
5309 129.0280497225419 206.4249271315182 136.3577756158139
5310 138.0438166972361 131.9420050210659 206.0797742733855
5311 206.0797742733773 131.9420050210353 138.0438166973089
5312 139.1196466582165 137.0364920885012 205.4371276337771
5313 205.4371276337735 137.0364920884455 139.1196466582858
5314 205.3579334288812 141.9716563207821 132.9903068174688
5315 132.990306817435 141.97165632087 205.3579334288669
5316 175.2021538224534 142.9979901058792 188.8111371797085
5317 143.3944166365049 175.2595285627057 188.6623143099096
5318 173.9396235160356 142.9026325811003 189.7995065359862
5319 189.8326000143797 174.047366842494 142.4469948087249
5320 130.7528174611529 206.3533920190775 136.4316242593663
5321 206.0139301428474 138.2355168428692 132.528291296127
5322 132.5282912960923 138.2355168429411 206.0139301428396
5323 172.712228513093 142.885389217364 190.702798790788
5324 190.6401597071903 142.5876040659217 172.9015977056068
5325 191.390604794279 171.9227049224598 142.3558000988739
5326 205.6871598281562 140.3256856172332 132.5458976738551
5327 132.5458976738221 140.3256856173148 205.6871598281447
5328 128.0733806518542 206.5222047137735 135.6641105392838
5329 188.0023971087164 146.9198780705899 174.7692998131991
5330 148.490046633001 201.8992842358767 145.1183640725311
5331 192.2318836779582 170.998450386383 141.4546779771232
5332 141.7585795956537 170.9165858371565 192.2189988939298
5333 169.1179150966958 141.7286787230741 193.4014100074689
5334 193.3566914677845 141.6995600491681 169.1984885014872
5335 135.4889585219032 205.7623031457902 138.1551417016574
5336 206.4563755308789 134.8723435917566 131.970975142694
5337 131.9709751426614 134.8723435918094 206.4563755308757
5338 132.985585984668 206.2090117244464 136.4923770498573
5339 182.6492124033557 143.6508780936512 182.0083031695813
5340 181.549660622926 139.9062724388159 184.0768136607034
5341 184.87463294827 136.7753608346981 181.3596282332254
5342 174.179719336085 190.7930754878867 137.2233851128206
5343 182.0785645247147 184.4143804155656 135.3630527556361
5344 179.6765656221308 162.0346118857944 175.9668806875535
5345 134.0250164721533 188.3801265107118 177.8244942237007
5346 133.6925817157482 180.5075623303183 186.0944170243276
5347 178.8645497575613 187.4711900494991 134.3009350389394
5348 154.1281332420691 171.153572897736 187.9469145007757
5349 177.2838912040339 133.961940678769 188.8309119079299
5350 188.3337841423622 145.4045085529305 174.95248677288
5351 133.7547551403464 177.2575474210321 188.8752956374082
5352 176.9006119570571 155.2863825936359 182.765665835509
5353 174.0609035057028 191.3396378917045 133.7588724792876
5354 176.0301095618562 133.9257838221645 189.8337638121497
5355 190.2673259193975 133.6309416997196 175.5105770238168
5356 169.2319590424645 191.2696192041103 149.0426332999091
5357 184.5794794088729 151.4148441827594 176.8850572269368
5358 163.0961069868408 161.5988150231885 189.4499244145718
5359 184.4293925760694 162.0804749034014 170.2576600025421
5360 146.6494945516529 186.8451524904317 176.3199258643151
5361 191.4574420144666 174.0319707429516 132.7647113532098
5362 132.7664181446331 174.0318548567296 191.4573739033539
5363 184.6594129166615 178.5665289743627 147.4030681918711
5364 175.8804199523802 159.8596770383179 181.1382135853816
5365 176.5904017542343 142.7570673956335 187.7660010280674
5366 182.9491590795717 171.6615109297978 162.7077168096244
5367 172.7280909363608 132.3290735451946 192.4258563143489
5368 192.4256174572597 132.3273640677296 172.7286318669844
5369 187.1525570499816 179.4558501490404 132.4821223527139
5370 132.8251549435202 179.8481342806424 186.7757666026892
5371 164.4021127693209 173.8507797526332 179.9725060475834
5372 180.84426105228 185.8182710991319 133.419231779812
5373 159.0562265877785 185.2190163651362 171.5302646570735
5374 178.5965663464748 133.0030626652818 187.84207080541
5375 188.0885399024957 132.0206196765478 178.4099569212487
5376 161.203136175255 162.6961500047141 189.8961870912531
5377 133.5926849365139 181.6664804658452 185.0354410580745
5378 155.6575717743671 195.5305161343697 156.7037361009333
5379 133.1244245713675 183.0056656115037 183.7966270396584
5380 187.475562048986 171.9317835953104 153.904297385426
5381 187.9882537558174 178.4589424661908 132.6929907849294
5382 132.8738152479907 178.5316051090814 187.9097034085224
5383 132.8612373584861 186.2605612805332 180.4212670510879
5384 186.1011566089748 171.9668954904646 156.74948062456
5385 177.083946748462 132.3828153238021 189.1500086668302
5386 189.2278512048309 132.4654246631902 176.9782319383191
5387 169.8215940017534 152.874869886137 189.4243718072075
5388 192.3172218680768 161.1250060308285 158.1310856031773
5389 167.9647886511806 167.9641425286862 182.1708720037448
5390 161.6020059730196 165.8493944341359 187.7735611491053
5391 155.0138109085331 196.4939904706818 155.032332882615
5392 189.0353473830115 141.5108994845525 175.3843928474699
5393 173.4287956457827 191.9394664952902 132.2184888798608
5394 133.2166179709577 185.1048686374755 181.6367815818692
5395 188.9378300905976 177.3779243242337 132.0764105872203
5396 132.4613270200029 177.0055563348177 189.2062556566939
5397 171.4841875985246 165.2054384812775 181.4196795667945
5398 143.5753822846044 181.535912668196 183.1345787511238
5399 131.5519000353014 192.1935519980373 173.1419655405774
5400 132.7435171064396 193.0420111106203 171.7824159655634
5401 175.4948706826543 131.9635997801233 190.4319335563358
5402 190.3222599491104 131.6517409267043 175.6688062447407
5403 156.4663936992378 160.2328061686717 193.5380510423699
5404 193.585491393833 160.0579860545648 156.5557421469667
5405 153.1955694491403 154.0235499443057 197.5940499592061
5406 197.5940077967753 154.0233125295656 153.1959279873466
5407 157.3801805863399 194.8046728738776 156.657561666594
5408 186.6533733412214 133.8521801384235 179.863245041933
5409 191.155475004338 167.2602619639466 152.7524044229303
5410 132.2640509902811 184.3959128123635 182.4797166503875
5411 177.9319731558751 160.0538844853397 179.0900646081288
5412 154.9747664577966 197.2968821007019 152.9953997574909
5413 194.0551274504546 156.216123297857 159.4041358787379
5414 159.4652414787602 156.2182401644009 194.0246412703655
5415 152.2050239040152 167.8800016121057 190.9807177061359
5416 174.1371158604536 144.546133593927 189.2111364971115
5417 144.6420332177086 175.7161138821734 187.9548924382972
5418 185.4340230777191 178.2730566538017 145.8822299617557
5419 190.493891819784 175.3971164846665 132.1229696024077
5420 132.62236897878 175.5176395923461 190.3595108523863
5421 177.1401905877083 147.9309348752042 185.7184575161699
5422 176.1999179970143 147.3430555508867 186.7120436757997
5423 175.6704340840206 173.1727926297049 170.5805239395681
5424 166.7419847565683 152.2561113835632 191.6738238036823
5425 188.1601660797061 170.6361899526974 154.4830313378069
5426 191.7552069037161 152.0021943280809 166.7700070107838
5427 152.9008297460578 155.7849305068081 197.0041055523457
5428 197.0039695593425 155.7844660350414 152.9017134763745
5429 155.7282280258277 159.1111348179251 194.4059636471513
5430 194.4116912750115 159.0618130696325 155.769845709188
5431 173.8967572486925 132.2507977010204 191.5997158125341
5432 191.3989129215623 132.5437314860878 174.1385941212844
5433 189.6756493872907 154.3914814423674 168.490597950305
5434 169.3089048502023 132.6161102761872 194.663992460852
5435 194.6639924604323 132.6161102741171 169.3089048511483
5436 155.5610142697121 169.7143615936416 188.3168148025722
5437 187.4109770602045 132.8000660499524 179.1236326866004
5438 145.1368479826612 173.3650733928399 189.6205614357649
5439 182.3941301075646 178.4812035432885 153.099349251671
5440 164.3043560597103 165.7465810591365 186.2206676355318
5441 190.4243655533022 150.7998122753988 169.5548914910715
5442 192.0436101393479 166.5825369019887 151.5469255191607
5443 151.3406877347736 166.7958509320555 191.9909314381003
5444 190.4224801531205 144.9921095030533 172.3196757143867
5445 194.7775977164264 155.8544235085604 158.2028763382305
5446 158.2002493366942 155.8636109904539 194.7748950712567
5447 151.4440108274627 153.5721996032613 198.3891346278362
5448 198.3891331949432 153.5721990446032 151.4440156195469
5449 174.1817257869096 169.0948587674054 176.00926052412
5450 153.0208046142598 197.9737446269472 153.1848295937819
5451 165.4479352461169 151.4707748488784 192.7490490699743
5452 192.6828391161491 151.616308952489 165.4681943844221
5453 183.1916481641294 183.8217241038407 130.7135355748534
5454 172.0896187322553 185.0706600098589 158.5392569443103
5455 153.9196487751096 180.3323845489784 180.2070415278339
5456 191.3753460419243 160.3586301644819 160.8085287395328
5457 194.4604577948742 169.7003915884119 132.0757454922674
5458 132.0759194410913 169.7003060386845 194.4604988569625
5459 154.8845783104036 157.5441624187849 195.4799564441002
5460 195.4799267574528 157.5338131358904 154.8959833430626
5461 131.4692920748285 182.2906624697584 184.6451912305365
5462 187.0521898178358 164.4854406986967 164.2636046794606
5463 189.64731581715 173.5069577281618 144.6753133996894
5464 190.5438118555022 172.7607019258359 143.3750460801592
5465 143.8008889304406 172.3623727590104 190.7180136917307
5466 161.490512597498 161.239749182306 190.5456065884543
5467 164.5112149925535 197.5272080920826 131.3383946937205
5468 197.5270189937636 164.5126004813976 131.3294799891397
5469 131.329479989116 164.5126004815893 197.5270189936631
5470 167.650438937178 165.0653475837592 184.4331883804335
5471 154.9020059120813 172.5311041833884 186.5684196359414
5472 153.1102059568914 198.5669340908363 151.4219386971346
5473 171.3848465903775 157.4185618430416 186.2004770973149
5474 193.4726444168403 164.9295391954359 150.2967293982267
5475 150.1513515342059 165.1696705574408 193.3859260060147
5476 171.2191822265804 143.8299953163072 191.5090317774616
5477 191.4351505446395 143.8795875395166 171.3079101152993
5478 187.2317000624782 148.1601589942583 175.2119277660764
5479 188.6167719929369 171.0888010777611 152.6817255786295
5480 176.5077859661891 189.4989799480094 133.5464978564357
5481 159.9626429517826 160.6134654895529 191.6807475792908
5482 162.9355486372797 131.1314053279185 198.3552228933114
5483 198.3552228932215 131.1314053278971 162.9355486374606
5484 131.0629716538652 198.3996838436021 162.8549495659044
5485 188.853834297688 164.9247134260622 160.7019182573517
5486 163.8944814725183 150.0280698092143 194.1454036977659
5487 194.145408469537 150.0280174308559 163.8945054806704
5488 188.1373220949351 163.1062764459193 163.8587119724905
5489 162.4238890209942 190.8562631908098 159.6730123792453
5490 189.7598222212054 161.8559179638436 162.3025452008845
5491 153.6702366937166 156.5707729765749 196.384925309962
5492 196.3846605922452 156.5688431214156 153.6730648962591
5493 156.5506271808069 172.4073623438007 185.8636719734655
5494 170.2937056669733 156.6959782369568 187.3639290153621
5495 192.0011181090046 160.3359480791617 159.6124088383957
5496 192.1940712370024 170.3997537557057 143.3154665728187
5497 143.5353929001662 170.9669568824896 191.7571423406749
5498 151.1355012998906 151.754430924086 199.143577168225
5499 199.1435769695005 151.7544308394169 151.1355019807395
5500 151.5548647026022 199.2237275670525 151.0996223156523
5501 186.4418333282381 178.6320040586646 141.1705542398309
5502 174.331173403558 187.9357425518368 148.1328016102596
5503 178.4748431164356 185.1052613478992 146.342159389031
5504 194.4191306079733 163.6837861203934 149.5601565583722
5505 149.6517665653202 163.7852143684454 194.333093463302
5506 169.5216357470055 143.4657745398039 192.7327069441335
5507 192.5521471870718 143.0502059580053 169.9570353710552
5508 192.6827678879129 159.4907804496843 159.0955322179422
5509 159.2489782110253 159.3008433251813 192.7012855644919
5510 190.3161961154601 168.2745401565941 153.2196804772731
5511 152.3549033258786 169.6143349329238 189.7785579283241
5512 162.7520492343745 198.4240437643748 131.5162980290875
5513 198.4283095625476 162.7452301885678 131.5027893358639
5514 131.5027893358407 162.7452301887482 198.4283095624588
5515 183.5270551804919 148.6851903846182 179.2919166851292
5516 150.0498838092664 194.6260638552 162.991920535472
5517 186.5596665678751 178.957175928659 139.3732771666168
5518 180.1037518779224 170.6354049783557 167.9382824366502
5519 162.7945314810783 148.8910126159519 195.1141327677181
5520 195.1141333507554 148.8910016063488 162.7945371047921
5521 159.8480309070471 193.3692370501512 157.2676599510188
5522 144.563598146689 178.3051049701598 185.8158671120516
5523 193.1629935468753 169.5053510069459 141.6885472628322
5524 141.7261939180867 169.4066114285134 193.2179622144776
5525 161.2833237870491 131.3118654931206 199.1530423896428
5526 199.1530423895625 131.3118654930988 161.2833237872208
5527 130.7672301207095 199.1801734038438 161.2903856001745
5528 185.3312132341149 181.6102552206058 130.8973821183595
5529 195.4017173293418 162.5617146218391 148.3674874412434
5530 148.367434699656 162.5617139091638 195.4017341753755
5531 182.5768242083526 158.0102715061645 175.4724630282786
5532 167.6356279817746 142.444958044676 194.1580152291967
5533 194.1490774063441 142.4416126444467 167.6516666622128
5534 193.7151398569809 158.7041199643149 157.7235885135804
5535 157.908293377007 158.4984304043883 193.7272529224812
5536 189.702545964381 142.416845919722 174.230409605171
5537 141.2957443781208 193.5700283527359 169.0007502051019
5538 168.0067659509227 195.5734368654259 131.0160805158381
5539 195.6208652862341 167.9365649438635 130.9210327676986
5540 130.9194694929227 167.9364149649751 195.6210440660109
5541 190.7856817557642 166.8733038829837 154.2306158653749
5542 161.9163606549223 163.5363724095393 189.0156532640498
5543 140.4474146061856 192.2246382094403 171.3273460840706
5544 199.4534878332148 160.7232496596444 130.637929795294
5545 130.6379297952762 160.7232496598131 199.4534878331372
5546 148.5294574119221 194.9676430177448 163.2888683505099
5547 166.2314767814401 131.1385807147628 196.5971506544249
5548 196.5971506542828 131.1385807145318 166.2314767817167
5549 131.0404878163363 196.5667304634202 166.2956037087596
5550 161.6442233397185 148.3448161463974 195.8779835133419
5551 195.8779835191882 148.3448128133171 161.6442253816547
5552 194.1949940912916 168.152084133141 140.8325247359322
5553 140.8420539784336 168.1781580666844 194.1770559037331
5554 160.6244295364857 199.503108790635 130.5632785520149
5555 160.258643863011 148.7787915123052 196.4229562079933
5556 196.4229193700409 148.7788614623361 160.2586749517352
5557 185.9206988354017 139.5239598767751 179.6450536874341
5558 151.5498928397645 193.8104732977694 163.5193567753338
5559 167.7914374704077 183.5609076863805 166.2036012477241
5560 184.4321668515116 182.5566190133506 130.87405401944
5561 131.7357868751 191.3280853393395 174.3230362429154
5562 187.7287166728344 177.4125712444513 140.0612262745016
5563 189.2418129140725 168.4687047814243 155.3954793747291
5564 194.7501511089291 157.2965230171934 156.8670004819023
5565 156.8573547555604 157.3126769764681 194.7471769265769
5566 157.8432007609137 183.0115299007462 175.0770785822079
5567 147.2848951738415 195.8497925673819 162.330285750539
5568 163.4940100988963 195.0987883967158 147.7543307721782
5569 173.2611758586609 166.9848217051896 178.5860217634414
5570 181.699777208403 132.6494576912482 185.1035110913779
5571 166.1079311536223 142.6481749090643 195.0125307785181
5572 195.0101534852109 142.6485390452376 166.1119195216462
5573 158.978010480833 130.7373668372379 200.2355032399699
5574 200.2355032399012 130.7373668372197 158.9780104809927
5575 189.6658145000757 172.0827917914282 147.9889870487558
5576 188.7341609098206 155.7925074579955 168.9509820033054
5577 154.9617784416323 178.5211829741137 181.439936180427
5578 166.2235756916805 196.5825884644369 131.4468519817748
5579 196.5873598172246 166.2172882042485 131.4276020115885
5580 131.4276020116254 166.2172882044572 196.5873598171046
5581 185.6225995008844 133.1023451515716 181.0939202813957
5582 152.7578407656649 176.1215935058919 184.6506954904498
5583 143.1227138496978 174.1943918222425 189.5519582319324
5584 163.0300643344495 191.5324295822982 157.6169886870208
5585 161.7972226672663 196.2345826788362 146.8928594207086
5586 132.0901290687852 190.2003722721518 175.7832300152884
5587 164.5280614106581 131.471257705343 197.5099458324163
5588 197.5099458323159 131.4712577053132 164.5280614108504
5589 131.4759466423823 197.4854451727195 164.5735002422998
5590 149.707669061736 203.5544147681343 131.8768171270958
5591 170.6959051207678 131.6970912964536 193.8476268017769
5592 193.8476268000501 131.6970912858828 170.6959051245458
5593 188.1458093752035 155.1375065095943 170.237376461504
5594 200.2333841153362 159.0109126065272 130.4889719277892
5595 130.4889719277722 159.0109126066874 200.233384115267
5596 165.5103328895964 140.9690105961482 195.7155077380439
5597 195.7155077379558 140.9690105945172 165.5103328903453
5598 146.4471549296092 196.8468981658159 160.811521435125
5599 153.9216839276728 202.2378345043392 130.8067300398298
5600 142.3490715104416 171.961040155437 191.3654478109842
5601 146.2167139417251 184.4430171352323 179.2591397526147
5602 168.3025609430536 152.7170236156855 190.5038042631748
5603 150.721524762345 172.4760879621738 188.3939303726849
5604 169.9426919186647 187.6365517169789 156.6501906680682
5605 162.1666517604756 173.4833705624239 181.7960113978547
5606 188.3069566510321 174.0768556196277 147.6210264331629
5607 157.2211283493289 130.623228313197 200.9834820610915
5608 200.9834820610303 130.6232283131795 157.2211283494808
5609 169.1785567028074 174.6516259226909 175.479809213651
5610 170.7074360278731 142.2889330392198 192.2373249175013
5611 164.667031476544 194.075213285931 148.9570148788925
5612 130.6784952958218 200.247049200804 158.9583863130416
5613 182.5651531805114 184.3212339709839 132.1758949052339
5614 142.5831270688623 201.5860237472217 151.3739863857879
5615 176.835510842042 188.4083351532402 139.0597774780482
5616 181.2693652101755 183.0811093599801 144.5995787630995
5617 152.5185068872196 177.2233156798726 183.8016229377893
5618 165.7873729538387 193.1206660269398 149.8822469065803
5619 144.2559900896575 157.4215312579992 198.949713286046
5620 198.9497132860895 157.4215312578471 144.2559900897442
5621 157.4739655082847 198.8362125914628 144.6322428157632
5622 182.3430719019906 164.8984963008918 170.5987198273343
5623 170.5214748670516 192.242304956566 142.7899610307004
5624 158.864478516295 197.9807733263627 145.6114165736006
5625 197.920164231033 159.2003439209037 145.2611105034393
5626 145.2611105033341 159.2003439210808 197.9201642309797
5627 162.3798802847683 164.4495527063811 188.2029008554941
5628 145.0657053470516 160.7283176391671 197.2568920430228
5629 197.2568914147594 160.7283175030757 145.0657080444255
5630 172.4069821792843 180.1974770109857 165.8359937305048
5631 130.7768877918485 192.6545270054883 172.5545629140856
5632 160.8552445415981 197.1337957994624 145.3050021520868
5633 175.4967523670705 152.6637100330583 185.2188886632693
5634 201.045345806589 157.0733725895165 130.5887359159988
5635 130.5887359159815 157.0733725896677 201.0453458065284
5636 131.7357934475716 187.2151019869652 179.4567798584827
5637 150.1590967728043 202.0554700894687 142.1767139498888
5638 179.7451115178336 139.5747891697517 185.820301667941
5639 145.0723079214789 189.4432247269428 173.6286968731893
5640 157.9598731617457 145.9731080734477 198.2846927737077
5641 198.2846927736661 145.9731080733509 157.9598731619007
5642 145.6644197239803 198.2599932641056 158.2034100118355
5643 145.6504000718427 197.5885555729021 159.7019632329853
5644 159.5967870901061 145.3788793984063 197.708318205577
5645 197.7083182055285 145.3788793982726 159.5967870902867
5646 141.7073959177795 192.6443961846225 170.2955627619506
5647 187.3680762891586 173.8530439202132 150.6746201776692
5648 131.0861377714965 183.4588209812724 183.5305670546209
5649 157.2775845686833 200.9642431243707 130.543813161725
5650 155.4631160489773 130.4503203682991 201.685649988057
5651 201.6856499880021 130.4503203682824 155.4631160491234
5652 168.626539073505 193.8992781762645 140.8462205766314
5653 153.9375020828819 168.2314984688538 190.0423232086798
5654 170.5013427053276 189.2802815521046 152.0758790997288
5655 141.1177533186324 194.5519344504679 167.4651108145515
5656 143.7846175725586 199.6934893988725 155.8779017928755
5657 155.9388887548461 143.6148970301679 199.7082245300459
5658 199.708224530008 143.6148970300845 155.938888754989
5659 187.4415768419979 156.123345261769 170.5734615289705
5660 183.3467168143163 154.8840688698393 176.4724792941419
5661 145.47665546665 161.9338299009074 196.5574635191737
5662 196.5574603077656 161.9338368331237 145.4766544496102
5663 176.8615112336332 183.1069480338754 154.673815779944
5664 178.1912789913822 171.1307450512006 169.8010548520992
5665 180.975041708944 167.7352672402344 169.7473142476161
5666 179.870964122797 131.0290328853687 186.9034894370481
5667 188.0230505063587 164.6965751630287 162.4281742103162
5668 169.9450685238646 188.7206475310167 154.318176326991
5669 150.0853289034438 200.1898496272308 149.5901195429145
5670 149.6400025222306 150.2883903253575 200.1100619740346
5671 200.1100619193671 150.2883902999295 149.6400027249216
5672 165.7396353722473 180.9383413033703 171.6082502309434
5673 166.4978506875815 195.3843841917382 139.7865472187869
5674 183.3805799863948 182.4981795413856 138.8820144752423
5675 191.2667102382569 153.6321044434799 166.5034298265796
5676 191.6313117590467 166.2465366565149 153.1247564730036
5677 181.8685756669886 174.1959796669352 161.0878117155411
5678 148.945776233041 192.8747833431978 166.7353221330348
5679 175.346839439354 170.9109626732175 173.1996804462609
5680 201.7766451589327 155.271385237836 130.0302005723945
5681 130.0302005723798 155.2713852379808 201.7766451588786
5682 179.2407647791608 181.5073201207059 153.4547641937569
5683 186.497048211794 176.031481107347 148.3545104018645
5684 162.5308680032719 182.8896591241543 171.8765353154619
5685 140.1598336923852 196.123182210167 165.063164060924
5686 169.5405637517093 193.0951041099423 141.8908578793381
5687 173.4579463970297 150.9648974498506 187.5585906935495
5688 156.5578381290707 190.635126823309 165.4305196337109
5689 165.1421023581447 152.9456657347986 192.3605573513484
5690 185.9260647491161 159.3246874129622 170.3916291102012
5691 140.6909445566833 177.9355923416261 187.1508393121285
5692 130.4759151899865 201.6043776817945 155.6723707478851
5693 171.0476614174982 177.2944189404921 170.9348944130712
5694 148.8750569488179 187.958065047615 173.9637752862429
5695 192.7746762176332 165.5044496120734 151.3125343914785
5696 151.6258358532074 165.5220686867329 192.6476841375651
5697 164.6967786421584 196.4238490918935 139.6206995554963
5698 148.8683967029077 201.0111780609556 148.0741250749297
5699 145.1800867837574 193.343562404825 167.8413536990651
5700 169.381828162879 191.7736965793938 147.2026946968176
5701 148.3716069599006 148.8151951099026 200.9415423038255
5702 200.941542303827 148.815195109796 148.3716069600041
5703 164.9214051076062 179.1294046824928 174.376072041841
5704 164.2446364615951 151.2657377255418 193.513239490186
5705 193.5133292989522 151.2644373673938 164.245323260954
5706 139.5456775966277 197.1993474179681 163.2582072879079
5707 167.1801362704805 173.8941926117955 177.8575594044134
5708 179.3974925237767 151.3330695559812 182.3389962251263
5709 142.6825596667705 182.8993863825957 182.0392216909675
5710 175.1642463237824 141.1943546852485 189.2794161110344
5711 193.837106652524 163.8218629988481 151.0198163942441
5712 186.4161369798745 152.3793804354949 174.1763681847089
5713 177.0096063004763 165.7609243125595 175.955388100876
5714 161.1370591591815 186.326223453682 168.4132877550954
5715 138.5932727781405 186.7020493051459 178.9736600121403
5716 137.152897915561 181.5102503338244 184.667592913698
5717 171.323405360074 159.2657410110477 185.2611164868522
5718 163.7029929785862 167.524445323388 185.4008530558039
5719 189.9668919903301 174.4571974748821 140.527191907715
5720 140.7056926939506 174.6476934561126 189.7841643736007
5721 164.3402613420398 140.1542461981751 196.5174128536582
5722 196.5174128535693 140.154246197691 164.340261342376
5723 155.6483329344065 186.8784701979074 171.6524560000648
5724 180.6128854462793 164.1290338620171 173.3367387565991
5725 190.9438101409467 140.5001119364432 173.1403957759583
5726 168.5293582515512 162.7182030659845 185.3054231864534
5727 137.985673778534 188.9831785749084 176.3700369189921
5728 147.1500333384085 147.7878548765658 201.5777530238869
5729 201.5777530238888 147.7878548764648 147.1500333385057
5730 149.9525709729544 184.7838013732518 177.340955340439
5731 159.5349139812828 199.1632185454027 138.5736451215237
5732 199.2585047670176 159.3701050566989 138.4404889516651
5733 138.4404889516076 159.3701050568611 199.258504766954
5734 195.1211561492486 161.9023614196069 150.26656941246
5735 150.2629558546559 161.9028405798069 195.1221447428435
5736 174.52932359013 189.7157152939815 141.4118858664981
5737 191.8512637468017 173.6636084864789 131.1013697057657
5738 131.1026376435067 173.6635777691981 191.8512056491172
5739 195.3745706354482 166.4842192614177 139.8807810219102
5740 139.880781019223 166.4842192644251 195.3745706342177
5741 130.4975628422539 189.542307160716 176.761700826832
5742 190.8419653597836 173.5304322130186 139.6143702605354
5743 139.8387453806664 173.623446504925 190.7292778325065
5744 185.5379598951662 165.3396032250157 165.7734712897914
5745 136.6497616388882 179.0288339242718 186.9990211652922
5746 172.1265231764921 131.0622010578782 192.9325066152265
5747 192.9325066077439 131.0622010107716 172.1265231916651
5748 172.0548723827353 140.2592424345418 191.7630370245056
5749 191.8655146105053 139.7824032335955 172.0452570409814
5750 182.8528211065866 180.1658213648774 148.3039389088867
5751 174.5427322744325 184.4037201624297 156.0603083155546
5752 196.4325729385158 164.7176237291146 139.5099430600867
5753 139.5099430596365 164.7176237297262 196.4325729382647
5754 175.7774900238407 186.0061502411456 150.2170347093136
5755 177.1048125784626 136.7446332352629 188.5999178537386
5756 148.626639972515 192.0554406167104 168.2320032215861
5757 149.4341896343627 191.0007225501597 169.4336499550409
5758 163.1847225292846 138.8691176952414 197.354743270196
5759 197.3547432701118 138.8691176951093 163.1847225294917
5760 145.4928758736838 190.6010821388892 171.8655312314787
5761 198.9788909828263 161.6987529536299 130.8776018807206
5762 130.8776018807016 161.6987529538038 198.9788909827435
5763 161.6490721425359 199.0026892750732 130.8800176312223
5764 140.3917449474982 180.97406677564 184.5105319307682
5765 164.6252107451475 159.7780196446941 189.5295525696073
5766 157.9263753694671 199.905771580135 138.32730227424
5767 160.0151864804084 188.1152985646325 166.6852333118969
5768 145.787913988779 146.4903455938024 202.2804138975364
5769 202.2804138975382 146.490345593708 145.7879139888698
5770 176.2885518225145 184.8516295581637 151.9765413279001
5771 158.9249554142311 200.2611456413227 130.6880565505774
5772 173.5684315286846 182.6431680046291 160.6930117289451
5773 188.6776474831489 177.0144548668595 136.7171037513903
5774 192.8775657920399 172.1688501253562 131.4633287654583
5775 131.4637406397131 172.168804852935 192.8775689264475
5776 160.1220484559632 130.8920999608042 199.7171332216551
5777 199.7171332215808 130.892099960785 160.1220484561287
5778 177.1261146403129 179.818550737746 160.1296442635649
5779 176.3191458563925 176.8833181039906 165.4613627804836
5780 143.087582687369 200.7382072569124 153.5304819747719
5781 154.3886122699473 143.977795956446 200.2230726095797
5782 200.223072609549 143.9777959563616 154.3886122700817
5783 138.4164605179134 200.5656737926962 156.2874728966078
5784 175.7932888786614 137.0145473920126 189.601308300519
5785 189.8475451873593 136.7177099449829 175.5360914922906
5786 181.4722045247262 130.5059042456028 185.4849345527296
5787 163.1690589644433 197.4338221661286 138.4400991558988
5788 197.4350980597862 163.1771089324843 138.406741453871
5789 138.4067414537572 163.1771089327273 197.4350980596799
5790 179.6519563895326 186.2411773737397 137.8744835154534
5791 183.6787750037605 176.3990019868585 154.3359665418189
5792 180.5803491743369 185.53097626889 137.1622339752028
5793 161.4818801264582 138.2622295203418 198.3033107869173
5794 198.3033107868421 138.2622295202403 161.4818801266467
5795 138.4293905419527 198.268872137316 161.4980709042466
5796 130.8166204221972 179.7994964831486 186.9803849577414
5797 152.700496169226 183.7419742083392 177.1979368061654
5798 144.6174132481192 201.9426984599871 148.7535904618166
5799 141.6172876920653 184.2199973947114 180.9648663361322
5800 151.1782454287254 189.9154480981875 170.0936055418039
5801 189.824044923387 175.4712776236888 137.1820737078225
5802 136.5414318065473 175.5472309053094 189.8659482590343
5803 187.0613250122396 179.7093473726993 130.7897146750436
5804 178.1683293607164 130.8794915029094 188.3738675342535
5805 188.5439478590542 130.54045595808 177.988308988737
5806 181.9040047640641 170.9207235675487 165.1643852586492
5807 129.2331337135869 202.908516291586 152.1577079287296
5808 177.2609304404641 187.0452363467541 143.3831762281091
5809 174.0616958425959 136.4921723862465 190.9929327958078
5810 190.9047716318733 136.8247059662857 174.1132180534736
5811 148.323425612692 128.7926120910022 204.0850054292739
5812 204.0850054292407 128.7926120909929 148.3234256128127
5813 168.3405949473876 154.7836211243083 189.6021214226557
5814 187.2901262711688 130.6019169280021 179.460717385967
5815 145.4947761375143 183.4936011355849 180.5389230967216
5816 129.3983229763809 204.1617428755843 147.9836479979811
5817 151.7291763265372 187.8572472658277 172.6603032560773
5818 146.3109164891365 202.9256286832271 143.1983768756726
5819 144.6466796706342 145.0997047716688 202.9012212272007
5820 202.9012212272016 145.0997047715806 144.6466796707205
5821 136.167916886294 189.7594269702147 175.7565752113117
5822 146.1383324335621 204.6098121604876 130.2312982029346
5823 173.4671456227935 189.4983846022711 145.2963466237581
5824 130.4056806356616 199.684764972301 160.2464476347361
5825 130.692738946792 200.9246645200573 157.3563445537802
5826 160.301998676302 179.0923792942392 177.7677151704574
5827 188.3907323412378 178.1803857555716 130.4272578714452
5828 130.7567565212812 178.1211683687313 188.4207857736747
5829 184.6768873169391 168.8919570360428 163.310337441553
5830 185.3376654706398 173.6461482181976 155.6505435173866
5831 176.9540413063773 130.6045633482125 189.3826969618136
5832 189.5917913375803 130.7573359216767 176.6804799083552
5833 157.7787024469927 179.2099375471881 179.218712134619
5834 194.5856989978493 168.130404177425 138.8517147777766
5835 138.8524975517307 168.1283976916584 194.5867827692886
5836 181.1605109637218 178.3749483676452 155.7620189202769
5837 162.1529003133697 176.4863252088103 179.1092814850306
5838 170.1166817016736 175.9376812055358 173.3255341821539
5839 173.928548918751 162.639345542304 181.1068234670698
5840 187.9149089763588 173.9391524676603 149.047444977132
5841 166.7572436680345 170.647237379042 180.9840739950042
5842 156.8051797775506 144.8923697821635 199.0521641729533
5843 199.0521641729153 144.8923697820565 156.8051797777067
5844 144.6172347381224 199.0875197855337 156.8834825840661
5845 171.4209929201041 171.8462238698593 176.1486682689015
5846 140.3099858159939 191.3992522001571 172.5585402931064
5847 166.7760638459077 182.2761234744757 168.9811257419425
5848 138.7228073217502 185.8081212733488 179.9545150180438
5849 179.2334273959589 144.7245364151748 184.9440236032866
5850 159.1219224538864 192.8588725796321 159.1059340372819
5851 169.4499552645507 185.2733997242655 161.672931554941
5852 163.8226930276914 185.9370560679199 166.6296946775429
5853 170.6074131686367 181.6608203234857 165.8662866544184
5854 165.6549684987974 187.5680647845335 162.1753171785775
5855 189.638459674952 176.6024031463464 131.0031202401048
5856 130.8039953222359 176.4593802196088 189.7638377402193
5857 200.9344173576901 152.9791820759534 143.0867656364901
5858 143.0867656357004 152.9791820761383 200.9344173577969
5859 149.1383494022854 203.1916356468329 137.2336769150971
5860 184.5581994915084 177.8530825369038 149.383423951455
5861 148.4529990943609 181.5464983501335 181.446747814688
5862 185.8641772480542 169.4375241881193 160.6758842154509
5863 156.0949590213883 199.5111093863224 144.1936725311529
5864 144.5992672774955 155.3303378003475 199.7162825742177
5865 199.7162825742515 155.3303378002065 144.599267277583
5866 200.043599078262 157.7290990030318 137.9706475723174
5867 137.9706475722633 157.7290990031842 200.043599078206
5868 178.8375199912101 178.2298277449004 159.9905481977599
5869 167.2786854822883 188.7175320543551 158.1219172439383
5870 152.712835233811 201.0470281733188 142.9964909570387
5871 174.5192206009519 191.2564453830017 130.610110832008
5872 143.6385739078835 143.8284461800707 203.4196392132046
5873 203.4196392132049 143.8284461799872 143.6385739079668
5874 184.2765828398136 172.2531218030832 159.7345081721002
5875 172.856242878602 192.4412818680003 130.826697862597
5876 173.3417892324227 175.2584272379929 170.8584401370256
5877 174.4024941202533 178.5400506594116 165.6862602121818
5878 165.4620474005941 189.6171389698361 158.6190578130768
5879 152.2536990724304 142.1912094297324 201.3739056337714
5880 201.3739056337448 142.1912094296582 152.2536990725536
5881 183.8047846843593 159.4481730474617 173.0470683414868
5882 163.1370361583803 192.3167172314938 155.7722273692705
5883 156.1171920707782 138.4372748230771 200.6300065906205
5884 200.6300065905727 138.4372748230209 156.117192070921
5885 187.0558792972092 170.2965899291183 157.3100092766202
5886 146.6870557249333 128.6635766129386 204.5219475357544
5887 204.5219475357259 128.6635766129298 146.6870557250463
5888 141.1577056292315 151.3804389214574 201.8675735503236
5889 201.8675735503494 151.3804389213387 141.1577056292995
5890 165.4365367144225 192.3054619263052 152.6481829374472
5891 191.0990397868872 174.6801280124599 131.233023873602
5892 130.9329776956091 175.0050786327953 190.8752229890822
5893 172.5431180465991 144.7310272485712 190.3358908621641
5894 153.0019737344444 182.1496754217568 178.7919941958999
5895 154.5797431808618 183.5999738791029 176.3538318974583
5896 173.3259332704294 130.6480162690052 192.1198885435532
5897 192.119712456125 130.6469333872341 173.3262660539426
5898 154.4593781949595 201.5083096410977 136.7208201080201
5899 152.7348463128255 170.7171832636054 188.8589166794213
5900 143.3139171382733 186.3786188122285 178.068931216128
5901 153.2165051371239 172.9603197737173 187.0028654706823
5902 201.3863126899425 152.2362549558893 142.159416881775
5903 142.1594168809049 152.236254956077 201.3863126900562
5904 144.2765692097462 200.1466396264127 154.4060078760946
5905 171.7485169248582 178.7903919967391 168.4164886228876
5906 168.1105910421542 193.7502766244268 142.9474096557169
5907 171.1527967143016 193.599330865773 130.8806791334579
5908 200.7509541782617 156.1735758710549 137.4737399572333
5909 137.4737399571826 156.1735758711985 200.7509541782121
5910 154.7433960681577 200.1633162194166 143.6563241557969
5911 142.9766837655472 154.5420447907618 200.3906080135556
5912 200.3906080135128 154.5420447905968 142.9766837660284
5913 149.3422609971068 194.0636810715944 164.4604598832506
5914 155.4952740228117 176.8715375028294 182.6852682984356
5915 147.1884606836881 134.4043948006836 204.0558303625286
5916 204.0558303625036 134.4043948006457 147.1884606837975
5917 169.2756631748416 131.0991583674556 194.7935483936772
5918 194.7935483932201 131.099158365334 169.2756631757804
5919 131.0628420106277 194.6169075446272 169.5610987745619
5920 193.9139477571461 170.6564318755647 131.079160630339
5921 131.075856677775 170.6561926461617 193.9143051670078
5922 140.8732944476053 201.6346421160769 152.2428583439984
5923 141.9258593627408 188.5588981828744 175.8643098466988
5924 150.49251916681 141.8538631786206 202.0164268135179
5925 202.0164268134963 141.8538631785485 150.4925191669246
5926 141.8957821729011 181.0951707986127 184.024803109931
5927 165.863906278688 184.9423832601004 166.1443100705708
5928 154.8044887716463 137.4301182133874 201.2840698817866
5929 201.2840698817425 137.4301182133366 154.8044887717832
5930 159.7159765423507 199.9752244952419 129.0691758623661
5931 204.3179670880168 147.47508663633 128.6440172174088
5932 128.6440172174001 147.4750866364465 204.3179670879861
5933 178.377828312598 175.0954804887388 165.0413395457962
5934 137.828801329985 202.2677926163863 151.8494759786275
5935 142.7675113132499 202.443700690016 148.43906745131
5936 156.8335474941013 200.4889799085348 137.456064074028
5937 191.2557230790029 171.4315810319848 144.2347514804438
5938 186.5418352016521 156.2524410971258 171.7108996854066
5939 170.3830638280857 143.6380797703978 192.1236061228348
5940 169.6227711530275 194.5826578373892 130.9854408628181
5941 185.1477000611123 164.2245521595199 167.4125932615825
5942 146.9053226673189 203.1502049239008 141.3151814364271
5943 194.7612711453023 169.3471981243459 130.889080069915
5944 130.879599522554 169.3462730377547 194.7623927216013
5945 158.2692641531092 173.6237773602583 183.9952322916939
5946 162.1625413724844 172.1179564298651 182.9282191011042
5947 156.4032004458595 189.45937961473 167.4262006832655
5948 175.3048947205025 180.959678055229 160.9851480829083
5949 167.8789609819967 131.0220363773709 195.6493537654325
5950 195.6493537652552 131.0220363769941 167.8789609823314
5951 131.0270112148156 195.5767246195069 168.0001953792426
5952 201.3867676796327 154.799424831481 136.6850799281776
5953 136.685079928131 154.7994248316178 201.3867676795876
5954 162.7478434895459 196.9449626640884 142.1589539139817
5955 187.6023628348917 149.328928269611 174.209878004065
5956 187.405105171896 140.6281762496285 177.650726364794
5957 148.6761761608539 139.8404402935584 202.9293519010349
5958 202.9293519010147 139.8404402934959 148.6761761609618
5959 168.2471422528883 179.1128746807597 171.5300072813539
5960 143.131307600776 169.9194761808489 192.5568415914822
5961 149.8602782181564 153.3482433516979 198.9942897184783
5962 198.9942894122653 153.348243229967 149.8602793228229
5963 153.1919268451935 199.0638450884624 149.8207186390379
5964 145.1869897380663 128.7980486035038 204.8845326460069
5965 204.8845326459813 128.7980486034942 145.1869897381766
5966 182.0822698327055 182.1037217922875 145.1527792559485
5967 143.4689362291718 201.1273484466103 152.1775763677582
5968 180.0554615500387 183.0822350183049 147.9738149859292
5969 158.6466775178631 148.5340302047327 197.2479419287287
5970 197.2479419289431 148.5340302016602 158.6466775194777
5971 151.7413760875539 178.5300948132587 182.9688631100435
5972 188.2318032439263 169.5450807827071 155.9927986350064
5973 167.1713668472157 191.5078286170091 152.0000266548858
5974 170.4075586454334 191.681353271523 145.2237864179676
5975 165.4373598238617 195.720283164012 141.1453897658916
5976 160.1135446212573 193.9922773589991 155.5574497613308
5977 188.1700289097323 161.5252004128443 165.2914886056346
5978 151.3375833016608 202.5008175642597 137.3589857690362
5979 161.3691946225957 142.410140977555 197.5782262177651
5980 197.5782262177011 142.4101409773531 161.3691946228176
5981 142.1822223200502 197.783812539075 161.046321502589
5982 168.5269908009215 143.0906805928986 193.4574979447579
5983 193.4574979787458 143.0906790210079 168.5269913555978
5984 149.0967892271336 134.0262376173365 203.5660753258018
5985 203.566075325771 134.0262376173014 149.0967892272514
5986 168.5835918452676 184.5018242021563 163.9370424191015
5987 202.4148782235445 153.6000916076339 129.2430490394644
5988 129.2430490394533 153.6000916077761 202.4148782234946
5989 153.1386324021793 136.0598412388466 202.0645800152817
5990 202.0645800152418 136.0598412388028 153.1386324023093
5991 187.1407846474064 159.0778957580179 168.881912870976
5992 179.2780903209139 175.810321899015 162.8406717084502
5993 153.6240718849393 130.1083935195248 202.375703552228
5994 202.3757035521789 130.1083935195096 153.62407188508
5995 141.3420250908812 196.6374554407242 163.673302496962
5996 158.4742246812858 181.5049556308909 176.3820108175694
5997 142.7061571433482 202.9978438783564 146.4330737051406
5998 137.0535516963348 201.0727272434436 155.4983714799202
5999 168.0796155105468 157.8394360372502 188.3302076827561
6000 195.9073521761782 165.1035275396685 141.1385290996579
6001 141.1385290995722 165.10352753987 195.9073521760844
6002 163.2262550357534 178.7945934924529 176.0405804516638
6003 154.843919887031 189.1306699335314 169.0059040961526
6004 162.1728501487388 189.4347522160849 162.5636377235294
6005 180.474776290292 174.7308329062071 162.5276778129807
6006 144.8553962835666 203.614706798164 141.5386218668815
6007 161.5457152135591 197.9204684117328 140.2996511474578
6008 197.919986553845 161.5533575088573 140.2823564199856
6009 140.2823564199086 161.5533575090415 197.9199865537697
6010 135.9396902057999 201.5026815524377 154.7386441723526
6011 166.531179361805 177.3018723217504 175.0313178997945
6012 143.3509736348626 205.0636090509132 133.2224274313339
6013 150.0212085805516 202.3858279492695 140.6748272345163
6014 128.8533087026848 200.4942981696811 158.5460517878
6015 145.2465894341716 134.3325026960927 204.5454471792675
6016 204.5454471792474 134.3325026960544 145.2465894342725
6017 147.8388605934616 201.685998801333 146.691202914336
6018 203.2177798972991 150.0240598775714 134.7937599578682
6019 134.7937599578291 150.0240598776905 203.2177798972672
6020 186.1979923264766 147.8569957062406 176.6042683105424
6021 144.641222581469 185.5442902697064 178.5883062587582
6022 156.4871061128293 191.3984732195189 164.1933760243091
6023 143.5876577466951 139.260755133086 204.2950418464536
6024 204.2950418464447 139.2607551330225 143.5876577467832
6025 132.5099144806591 205.5239008987892 141.2701727408239
6026 169.9432678112198 161.2170739884613 185.1813337537222
6027 204.6016014656066 145.25437614758 133.690979108907
6028 133.6909791088714 145.2543761476813 204.6016014655858
6029 139.2477727379316 190.7828965391152 173.7090373700905
6030 145.3395006194822 170.9894515683966 191.2541116796404
6031 191.2844264858108 170.5613943370382 146.2332377618394
6032 161.0384406862688 145.1122731644291 197.0951504489752
6033 197.0951504489413 145.1122731638137 161.038440686666
6034 172.3652605472111 188.3732182985126 150.9858543972644
6035 180.9108019420527 180.9390686543533 151.1702773394459
6036 148.0176491594737 138.4425599519521 203.3369258324911
6037 203.3369258324701 138.4425599518958 148.0176491595808
6038 169.3461327102628 135.571424021324 194.3300507554501
6039 194.3300105758652 135.571961661912 169.3460877664111
6040 163.108541532204 169.9217975842469 184.0429007024891
6041 148.1842585437398 180.3212496038954 182.7500809921481
6042 192.0632540730336 145.2192738271648 169.8349276950324
6043 169.8618010533159 145.1179488292547 192.0738498990684
6044 179.7224826682578 185.1563668754201 142.4329781036194
6045 159.4129912040317 172.1144102892919 184.5681160492229
6046 147.032478623066 140.4166816127746 203.2803543169396
6047 203.2803543169247 140.4166816127085 147.0324786231668
6048 141.7224505265516 143.415249529422 203.9011640573798
6049 203.9011640573833 143.4152495293383 141.7224505266273
6050 151.0151487741597 136.5884937780317 202.7055705772278
6051 202.7055705771953 136.5884937779851 151.0151487742807
6052 180.0603264226209 181.2816667366429 152.2606891477044
6053 173.0834246447846 158.2836483060523 184.4251802058269
6054 149.7283185378861 154.8452773003177 198.4707217572958
6055 198.4707194393912 154.8452764520954 149.7283268658784
6056 159.6615681060749 189.4755691220414 164.8156744185432
6057 148.8299112265759 152.1961138341614 199.7228356398167
6058 199.7228355571665 152.1961137989146 148.8299115425937
6059 152.4091329747745 199.6490686754984 148.828622999469
6060 150.5675886104739 189.0289720406934 171.6875306395681
6061 156.7786885992433 201.2273250429743 128.8798729409014
6062 144.7925951590665 140.0836001731695 203.8911110858349
6063 203.8911110858248 140.0836001731034 144.7925951591586
6064 137.3053911309066 203.339217368162 148.589877379354
6065 144.8309497466504 169.7204073233329 192.2458736569673
6066 192.4405967562948 169.4010973856131 144.8794641048265
6067 153.8065953895466 201.8969951663787 135.4762349347209
6068 204.7731929636606 145.6380033467156 128.9887904577993
6069 128.9887904577885 145.6380033468257 204.7731929636345
6070 140.8892775303842 203.866387469238 144.281390196189
6071 141.3838974048899 149.7839330306362 202.3259310669379
6072 202.3259310669582 149.7839330305254 141.383897404959
6073 143.6203412258698 134.1234557396979 204.9295876792648
6074 204.9295876792482 134.12345573966 143.6203412259638
6075 192.6362585754219 171.8190881964868 136.1176144608056
6076 136.0204190535378 171.9084200067097 192.5886106927074
6077 192.6948253377367 166.625333240723 149.6720728960965
6078 149.6767779611683 166.6453161262417 192.681143797518
6079 184.5749089369568 181.1282032488897 139.4606369800271
6080 193.0907131376377 144.9727985802645 168.3400066297978
6081 168.3314250617502 144.9297306786288 193.1077760944714
6082 158.2344701503367 199.4583890096044 140.1980959445127
6083 199.6232729428336 157.8987001043628 140.0816879236338
6084 140.0816879235686 157.8987001045168 199.6232729427798
6085 162.3586274546655 170.9757795362796 183.7088906495156
6086 185.2128474053664 167.0518290674405 164.5115366962226
6087 133.7473184208737 204.6670719865343 144.9527051768207
6088 153.9898968926125 192.327027871878 164.4689857769466
6089 150.1225025630203 199.0605860286739 152.9349535651637
6090 153.0730827786525 150.3894188713073 198.9244703788639
6091 198.9244703435371 150.3894188555365 153.0730828902515
6092 165.4733937741505 149.6695019918748 193.3768909405943
6093 193.3776851430962 149.6709634166404 165.4711623531879
6094 181.4275267430625 176.5377289151846 158.3633184876681
6095 203.0901126532306 151.5678133922873 129.5917757504142
6096 129.5917757504009 151.567813392423 203.0901126531872
6097 140.8602711607613 203.4588804614555 146.0245231722379
6098 155.10257733605 188.0838200687354 170.3475728603308
6099 133.9779396651455 203.6739813249322 148.7349705731003
6100 143.3495458900387 129.2375742462182 205.2795350694048
6101 205.2795350693833 129.2375742462059 143.3495458901434
6102 153.4029107004356 201.610199944851 138.6706628232581
6103 148.7416675101975 141.4005245004683 202.6301843709734
6104 202.630184370956 141.4005245003985 148.7416675103043
6105 139.963189439619 192.9871933901092 170.3318131174877
6106 175.8963046783649 175.2199994916298 168.0363623854227
6107 148.3222414108225 184.3517815579843 178.5377063259887
6108 177.1943046294158 181.27075229754 157.5813215513729
6109 156.8827344214241 140.0186166024609 200.058454714405
6110 200.0584547143565 140.018616602396 156.8827344215709
6111 140.1833065828839 200.061016640843 156.8041653959333
6112 128.9528248815762 205.4012224012904 142.7935050247022
6113 144.7757321744838 167.3663540573187 193.7426460801503
6114 193.7480034027596 167.3624591859266 144.7644569353978
6115 150.1853343976419 203.1905086743348 134.5793572824905
6116 193.5979527405801 170.4266036375882 135.8793461058385
6117 135.8848226240034 170.4227978248286 193.599703873246
6118 177.6853281546935 185.1360476140354 148.2414095028943
6119 158.19357138474 191.9495436681431 161.7637437794766
6120 162.0543442292033 169.2155294420319 185.2154792524245
6121 166.3935015629765 144.0587089044411 194.5066847439667
6122 194.506684773597 144.058707039592 166.3935023197427
6123 147.1297088646315 203.9376092180067 135.6832660239374
6124 159.8760235868201 198.6313568703565 140.715530832982
6125 198.6617016025907 159.8062419038802 140.7241034521514
6126 140.7241034520809 159.8062419040461 198.6617016025282
6127 148.4065724043436 200.0065424256787 151.7346603159446
6128 152.2591239146765 148.1961161336469 199.8882797156853
6129 199.8882797060323 148.1961161288401 152.2591239465648
6130 150.9548976693371 128.8454001091653 203.3069942802668
6131 203.3069942802249 128.8454001091561 150.9548976694715
6132 173.050139137694 181.3462240001168 163.4125338630553
6133 181.0130323896927 183.8576378200358 142.805105301631
6134 143.1883048102686 205.3242697915002 128.8020957239082
6135 128.781170288234 201.8770659545345 155.1114287513923
6136 141.3639254862256 205.6806639894026 128.7409074682126
6137 161.0811163361579 189.3924991804152 163.6831508366329
6138 205.0076806681558 141.5883138593593 137.0986561242503
6139 137.0986561241955 141.5883138594394 205.0076806681479
6140 163.636964588218 142.263590610185 196.4604608928441
6141 196.4604608927729 142.263590589984 163.6369645967692
6142 204.9783541989344 143.5569025295649 133.7264593250844
6143 133.7264593250478 143.5569025296585 204.9783541989177
6144 156.1436186410232 200.448271952825 139.4900296096716
6145 200.4114073979417 156.2386919840305 139.484556656783
6146 139.4845566567221 156.2386919841747 200.4114073978946
6147 157.3548913617038 191.6168300392134 163.100496480001
6148 162.5027888727672 198.1034865194782 136.1567563596555
6149 198.11788058485 162.4750893336101 136.1523274576139
6150 136.1523274575598 162.4750893337968 198.1178805847638
6151 191.7115750471921 172.5689721507861 138.6567933855117
6152 139.1261595802956 172.5456468673029 191.6417071655146
6153 132.4094580589883 202.3888064682783 153.2157514253651
6154 194.4296375900303 166.5677180886914 143.9599427985775
6155 143.9374358500257 166.5182434897712 194.4642994354008
6156 205.2394086844023 143.5515949389123 129.1539808943549
6157 129.1539808943427 143.5515949390172 205.2394086843805
6158 177.0216630423072 187.7231039036326 141.5099234591543
6159 163.8968399776414 193.8051748055743 150.9935787005811
6160 170.9853209732602 138.8872387117445 192.7570155549146
6161 192.7785127228591 138.8578634120039 170.9611002964089
6162 161.4007548625169 136.239260657825 198.6325633171519
6163 198.6325633170751 136.2392606577669 161.4007548626925
6164 136.1113510968018 198.6119175641538 161.4777688369716
6165 141.0667335458573 136.8975258674605 205.1291622190639
6166 205.1291622190566 136.897525867407 141.0667335459355
6167 158.5155592163324 139.8550044076371 199.3983313962516
6168 199.3983313961953 139.8550044075722 158.5155592164884
6169 140.1129687935227 199.4246634148057 158.3483361388162
6170 146.2736124501581 178.716113277242 184.9134828050998
6171 154.5729176882596 139.5759415926285 201.0376924492874
6172 201.0376924492476 139.575941592567 154.5729176883943
6173 158.5514868861573 197.427224520242 148.0833991957669
6174 158.4588352899139 200.5312929700642 128.868324477347
6175 141.2476434376663 204.5045440073411 140.7858737368096
6176 140.3119292505211 200.5997902586749 155.3877335042477
6177 160.8501726232404 199.4666942458971 128.6565139445507
6178 157.4261957825044 147.9785872704708 197.951712356644
6179 197.9517123386912 147.9785873140285 157.4261957943365
6180 144.5010198547918 163.4369466577744 196.036680267092
6181 196.0366778106657 163.4369567821646 144.5010084658288
6182 195.4542938060997 165.4675706609647 142.3054129951421
6183 142.3049973340569 165.4636280680469 195.4566021100045
6184 182.1568134685171 183.0391648023507 141.7423857042946
6185 166.8218081353363 194.7569228233222 141.9406494620154
6186 167.428201305864 186.4399414787708 162.1063227378322
6187 148.1009287315715 197.8594538150364 157.5563186869731
6188 132.3740376123176 199.6984904065568 159.9552607689449
6189 146.896598875074 204.2277409944328 133.3246639516429
6190 147.2449111368027 193.028206962213 167.3784528977786
6191 142.2111964350578 133.9453437509522 205.2328684326172
6192 205.2328684326036 133.9453437509146 142.2111964351451
6193 164.826771509675 192.0178915093592 154.2361733881991
6194 153.6273212526925 193.0898608247443 163.3746623224441
6195 153.4606733725257 187.28201748088 172.4522951357507
6196 154.0494870548792 174.4999417145463 185.41301898706
6197 180.1007652474236 177.8458067589619 158.5438213469502
6198 143.1566211232334 140.5232584005694 204.1756767130144
6199 204.1756767130088 140.5232584004998 143.1566211233184
6200 184.3053188415472 176.4385236129851 152.9216669108476
6201 184.4512182155378 174.1136181953476 156.6591386606838
6202 151.0023083281164 203.1107175152417 132.5720619376592
6203 153.392534226645 202.4960526076761 128.9442679224776
6204 149.7082530702534 199.6287569552861 151.6860062713131
6205 151.6229483437845 149.6287793027757 199.6749527837864
6206 199.6749527329654 149.6287792790638 151.6229485155749
6207 141.3228684400716 128.8615010315095 205.6853878020442
6208 205.6853878020268 128.8615010314985 141.3228684401687
6209 164.8146430758759 194.9153978530684 145.9090323259428
6210 143.9271868872039 204.4945341893498 137.3955526481935
6211 201.0977053356873 154.6982629611764 138.9304774807708
6212 138.9304774807131 154.6982629613123 201.0977053356458
6213 182.4141901033243 183.2818225953919 139.7131420401672
6214 157.2518543352732 198.2402038176053 147.2400264155823
6215 147.4942535647142 156.7531430438053 198.3774197477049
6216 198.3774197477402 156.753143043643 147.4942535648271
6217 146.6656087644132 175.4292942299615 187.5629201105169
6218 169.0337133619499 192.8989897976465 144.0437696726728
6219 157.9557809588222 200.4146155377194 134.2134492913084
6220 205.3762916347218 140.0726556911702 136.287765219317
6221 136.2877652192646 140.0726556912439 205.3762916347157
6222 144.1998423390827 191.5662374329039 170.9927994934236
6223 144.4177741130835 204.0932487532564 139.3795049018177
6224 146.0490675893599 195.723280396952 163.2524999890754
6225 143.8495695665382 197.9054499395112 159.9925624087893
6226 155.8895643616672 147.1246380974454 198.8358685646658
6227 198.835868564643 147.1246380972582 155.8895643618544
6228 147.100777710684 198.8033769077944 155.9867866460374
6229 153.2554548863711 138.5780254514743 201.67663902021
6230 201.6766390201735 138.5780254514182 153.2554548864996
6231 150.1324497378913 202.7888311189732 137.99740181787
6232 146.1191563430087 201.3862276112022 149.3863128385631
6233 137.8555181422253 190.2777109695652 174.7293308178103
6234 203.8835642760562 149.0408340567946 128.7661195572163
6235 128.7661195572071 149.0408340569194 203.8835642760206
6236 150.4850236860964 191.5544201054892 168.0022012495367
6237 146.6415512960606 192.3211827844203 168.8013461784255
6238 157.3653891860391 141.9932249590592 199.4785923215085
6239 199.4785923214612 141.9932249589814 157.3653891861903
6240 142.2468814825118 199.4845754212031 157.2244756954715
6241 141.9068709404298 139.8311556537144 204.544481707956
6242 204.5444817079518 139.8311556536468 141.9068709405096
6243 164.5849197990013 143.2905291675747 195.7167553304362
6244 195.7167553340694 143.2905288770798 164.5849199182687
6245 158.944060921418 198.560282347625 143.0842457758178
6246 198.4454513787007 159.2444989627121 142.9949918392406
6247 142.9949918391573 159.2444989628763 198.4454513786452
6248 139.9794063118582 204.7810396298786 140.4775697322238
6249 140.0087918408531 143.0575148752778 204.284717447058
6250 204.284717447064 143.0575148751934 140.0087918409216
6251 128.8561606783141 203.3388459567406 150.8523639400648
6252 158.710491544354 174.9650731807193 182.6219064828211
6253 141.2455504917017 204.1777503551731 142.5131924922935
6254 144.7253179374151 196.7021344902889 162.0346336004137
6255 171.2411391150432 192.2795610488646 140.4647881183087
6256 201.7466160450644 153.3204773899118 137.9624750754048
6257 137.9624750753521 153.3204773900405 201.7466160450267
6258 146.3254348188514 155.9889492784312 199.015056681189
6259 199.0150566812218 155.9889492782843 146.3254348189497
6260 156.1241464877852 198.9682202730473 146.2966153013468
6261 150.6250997472771 148.1098413403394 200.4590311705573
6262 200.4590311543709 148.109841332112 150.6250998049579
6263 174.108548749011 189.5785147267313 143.2700377798681
6264 141.715726474275 195.4524719045043 165.7002129774162
6265 147.8021733120933 200.6350258616182 150.3485021329516
6266 166.2212619433032 196.4286631820529 133.4306562906011
6267 196.433605098889 166.2181163472686 133.396392197453
6268 133.3963921974015 166.218116347485 196.4336050987716
6269 176.3731008930747 187.2010300580608 145.3883900369424
6270 164.7218975497368 186.8448868102495 164.3583721261459
6271 133.9545911811136 201.7923871865208 154.5269409932366
6272 166.4842749858111 193.541670557299 147.3272749843341
6273 157.1463441361163 176.047624835087 182.54753309791
6274 186.2701836310822 165.8758825008749 164.0905795602599
6275 140.466159686648 205.6849576250248 132.2287653267051
6276 186.2094569323829 154.4728971881898 173.2545146970481
6277 197.7094202472701 160.6098488311258 143.4485850407817
6278 143.4485850406919 160.609848831301 197.7094202472077
6279 162.0409705556014 198.5914956835072 133.8401848162053
6280 198.4519832378356 162.3283340017003 133.8207703409779
6281 133.820770340941 162.3283340018805 198.4519832377501
6282 160.4751707206877 197.7393373641935 143.5939475259993
6283 151.66282515976 138.1305146340771 202.2851691843733
6284 202.2851691843414 138.1305146340235 151.6628251598813
6285 164.573175430063 133.4282985801727 197.3344401091376
6286 197.3344401090386 133.4282985801339 164.5731754302548
6287 133.4676084537454 197.3073351674085 164.6171325667804
6288 146.0883468954553 149.5726224471539 201.3378216566574
6289 201.3378216566671 149.5726224470439 146.0883468955476
6290 180.1461678952245 182.3746320190935 149.5640192962733
6291 158.8915942831736 150.2761392210316 196.5783555212438
6292 196.5783326995151 150.2761571661259 158.8916309763767
6293 157.5349681680823 192.9648662849988 160.4103596954064
6294 155.2360892963691 201.0315353070178 138.0478523403078
6295 144.8822211024282 204.7159605366342 133.3604753212466
6296 138.7831234935833 141.103988974611 204.8603589494617
6297 204.8603589494659 141.1039889745345 138.7831234936472
6298 163.8708434880571 188.6845104613314 162.1505628635601
6299 158.619110574371 143.5743307296747 198.5927608585467
6300 198.5927608584972 143.5743307295743 158.6191105745357
6301 149.5046612485062 203.7526328263527 128.6042369878116
6302 138.1627299544103 204.4263309100461 143.7498281117435
6303 152.559641085582 128.9964935443952 202.7807281642465
6304 202.7807281641994 128.9964935443853 152.5596410857223
6305 145.5624516657644 199.560387793544 155.1145071343367
6306 155.0787191807438 145.4354505608793 199.606609146732
6307 199.606609146703 145.4354505607677 155.0787191808921
6308 176.5116812120334 178.5604546692852 162.9181421826709
6309 151.7131494888089 200.1981482476529 147.7675548743326
6310 202.4140687598763 151.7729783850802 136.9507675589873
6311 136.9507675589389 151.7729783852033 202.4140687598423
6312 165.2680343149579 144.1625069887543 195.1249286497253
6313 195.1249286606831 144.1625064087032 165.268034555593
6314 165.054521528896 197.1057412460724 133.0859210926147
6315 197.1091307680772 165.0516152071226 133.0650113828196
6316 133.0650113827907 165.051615207324 197.1091307679704
6317 135.7920733233763 204.2832544490064 145.7082342418118
6318 183.7051255038051 173.7403396380653 158.6207114422811
6319 139.3418995407771 205.3181389035753 137.6745788865724
6320 203.6923348992143 148.6513342229419 134.036014075684
6321 134.0360140756476 148.6513342230578 203.6923348991849
6322 128.2284295842699 204.321673515073 147.4902358596711
6323 163.1924876176861 133.0772086919288 198.0856622291611
6324 198.0856622290708 133.0772086918943 163.1924876178693
6325 133.3630664349436 198.1953756597189 162.9267291889479
6326 166.3771921096628 188.4131417393584 159.8308203257272
6327 149.550815398575 129.385786010843 203.718764001839
6328 203.7187640018021 129.3857860108307 149.5508153987016
6329 180.1889014360426 179.8198406469703 154.9464702253363
6330 162.3547193325555 141.2624204388277 197.3322627543174
6331 197.3322627542488 141.2624204379786 162.3547193330344
6332 150.1440077722419 193.3159581051704 165.2955428846712
6333 203.4390040267333 150.5608973012653 128.4009931335574
6334 128.4009931335502 150.5608973013989 203.4390040266923
6335 152.9144841138911 189.9479863279137 169.0236901089336
6336 179.184370177583 173.3586618477573 166.0853678613146
6337 128.4748837987897 203.8601786588342 149.1435691412238
6338 153.3198955355341 191.8119375234247 165.8159226794658
6339 202.8561774957626 150.6549678494224 136.2888552456241
6340 136.2888552455784 150.6549678495417 202.8561774957309
6341 143.1569894373043 193.0861667340939 169.0900256440452
6342 182.4444030708164 181.2448878317444 146.5808659727374
6343 146.0479906504318 154.3015840694919 199.7447424868459
6344 199.7447424868726 154.301584069354 146.0479906505278
6345 154.6907039169895 199.6837105172328 145.716386991851
6346 146.9967392593495 188.6766461058397 173.8627970156349
6347 151.4339785956357 203.1706018517086 128.0100017507435
6348 149.6195196388896 128.2059160717283 203.7261565421717
6349 203.726156542134 128.2059160717221 149.6195196390178
6350 139.5590452407148 128.8053988227242 205.9874098684884
6351 205.987409868475 128.8053988227129 139.5590452408007
6352 150.6205841161326 200.7179222156278 147.1924726129156
6353 147.2672689011994 151.0101465425402 200.5713984799271
6354 200.5713984657083 151.0101465358635 147.2672689607243
6355 136.9260541442827 145.4480764316127 204.2084316969212
6356 204.208431696938 145.4480764315147 136.9260541443344
6357 148.548835584072 135.4743334366288 203.5756707954652
6358 203.575670795438 135.4743334365867 148.5488355841852
6359 150.4738266785841 181.4063074740849 180.7487968990853
6360 145.8974200347243 200.0542617764003 153.5699520574723
6361 153.6120878185425 145.6153133971218 200.1113321521713
6362 200.1113321521474 145.6153133970291 153.6120878186732
6363 160.1002296866963 139.8251556792466 198.6930273910304
6364 198.6930273909659 139.8251556791796 160.1002296868621
6365 139.764926332864 198.8209782293322 159.8451479201776
6366 183.6426154095562 180.0150482934352 146.5197022008493
6367 149.2341591849523 146.8801786426925 201.2322077165487
6368 201.2322077165425 146.8801786425956 149.2341591850599
6369 203.7032875479666 149.7151417853361 127.792472716269
6370 127.7924727162649 149.7151417854654 203.7032875479283
6371 140.4179862237676 163.0849011817901 197.1272953449598
6372 197.1272953450849 163.0849011814788 140.4179862239509
6373 163.0110386804139 197.1119488990587 140.6937837989912
6374 140.990016384306 186.7083892796224 178.3730249372171
6375 140.5050631712162 197.9479487464166 161.409327767588
6376 161.5288032939978 139.9198287287637 197.9988716016235
6377 197.9988716015506 139.9198287285254 161.5288032942368
6378 185.4594130596033 170.8000927454692 159.6197624181258
6379 140.0878660084993 185.1147822632947 180.398313136591
6380 187.4165040965013 175.2488704270003 147.5400227671728
6381 167.7582561046787 192.452749574806 148.3237457404453
6382 147.6078386419836 127.865127028778 204.2953332467753
6383 204.2953332467442 127.8651270287735 147.6078386421003
6384 187.0435919481405 160.6930839961203 167.7374908014176
6385 153.4109644586841 201.1527870729901 141.2767337185339
6386 148.0980721909555 145.8629545541121 201.8268688060294
6387 201.8268688060237 145.8629545540207 148.0980721910573
6388 165.593599661618 166.396161755029 184.9523640944039
6389 140.0438952957523 188.8309587248566 176.0590393167103
6390 178.8125530069573 177.2179729731005 161.5487270586659
6391 144.97849077205 148.283635565572 201.9918710706116
6392 201.9918710706201 148.2836355654686 144.9784907721369
6393 203.5832137124073 148.4361250580455 135.6892991648114
6394 135.689299164767 148.4361250581576 203.5832137123809
6395 164.3535080184387 137.1093126493594 197.0179779519084
6396 197.0179779518155 137.1093126493074 164.3535080186271
6397 142.8356444145056 194.8393215024506 166.3326686618703
6398 187.5956947009335 172.5375074472416 152.5831428718927
6399 146.7656418076546 160.0968670900862 197.0993351805326
6400 197.0993334064515 160.0968666537011 146.7656488301872
6401 165.0621924515697 195.5748466320035 142.7721246246935
6402 158.3250311754002 188.4428952487617 167.5402644948194
6403 164.131773494689 197.2169818151612 136.5292634504682
6404 197.221139469668 164.1324250382473 136.4960298209508
6405 136.4960298208801 164.132425038457 197.2211394695666
6406 146.7049900238295 144.6917790643645 202.4898292599639
6407 202.489829259959 144.691779064279 146.7049900239249
6408 159.3239999975711 199.5347728219601 136.6884341265065
6409 141.9588045691049 196.0656976429888 164.4988476483023
6410 164.6474124406793 169.3467518231795 183.4749939933368
6411 196.5505545116409 163.7282449555186 141.6204100356555
6412 141.6204098534906 163.7282449591222 196.5505545480312
6413 145.8562856236257 127.8658895963805 204.7411778125797
6414 204.7411778125525 127.8658895963759 145.856285623738
6415 147.6440274594531 190.5158340718262 171.0404694844819
6416 195.0556521951576 165.7347210215159 143.3722201205908
6417 143.3726894589239 165.7344099080291 195.0557163576905
6418 142.6511721691813 150.6847311176728 201.7935446520232
6419 201.7935446518813 150.6847311174745 142.6511721701596
6420 149.5260685053558 201.3509630966776 146.0921587121129
6421 137.3439969894523 206.0311973002502 133.8608730910234
6422 135.5615365568231 203.3303634564401 149.3690792477906
6423 164.0618314558848 196.3812422150216 141.5829996172287
6424 139.1217125008992 193.8956796566901 169.1667182658912
6425 139.0133580894971 201.8510741515862 152.5537849597131
6426 127.980101720586 205.219933441178 143.7535492679906
6427 135.717320368644 202.7566813123522 151.1853997719519
6428 194.816220150745 150.8425353281044 162.106890970204
6429 162.1060479567394 150.8395100522374 194.8177200835326
6430 141.6535807851823 197.2601024079055 162.3382311357369
6431 195.9464578789736 150.5255952206313 160.05952684867
6432 160.0594757135432 150.5255698854218 195.9464910427774
6433 169.3118865209239 193.8932090850334 138.619072137932
6434 150.4368892866615 134.9766110306852 203.0728985712384
6435 203.0728985712051 134.976611030646 150.4368892867828
6436 159.6094938642169 191.529013258862 161.2436469692878
6437 204.7450254746537 144.2346426667441 134.6601635814843
6438 134.6601635814432 144.2346426668395 204.7450254746366
6439 179.4463293364635 185.9970772700497 139.9895116429753
6440 200.4211449105427 157.4176933699165 136.1705730507331
6441 136.1705730506887 157.4176933700664 200.4211449104861
6442 203.6972471833554 147.2797614714528 137.3084212737095
6443 137.3084212736571 147.2797614715576 203.6972471833347
6444 149.8009146808006 192.2000177683732 167.3618132982485
6445 157.2479717570421 199.9267614187252 139.9130814897727
6446 142.151386813928 155.5615860096803 200.17561945229
6447 200.1756194523084 155.5615860095317 142.1513868141192
6448 202.6409412887383 151.7697374980224 135.0565566610501
6449 135.0565566610106 151.7697374981479 202.6409412887014
6450 147.7720392359934 191.4852612369493 169.546133422213
6451 149.866850913663 179.1344323754435 183.2059435485485
6452 151.5233178355018 202.1667395447708 139.1888534550031
6453 183.2238783700111 181.6308642631492 142.9481713966076
6454 155.8137318997118 139.9181583174656 200.5043538825859
6455 200.5043538825419 139.918158317402 155.8137318998525
6456 153.5335971781435 142.9105198301749 200.7754944376629
6457 200.7754944376332 142.9105198300966 153.533597178273
6458 148.9234346047517 203.6368570593943 133.7937585465731
6459 130.7186832816581 203.1830827232237 151.1310857906803
6460 147.3273559074123 201.3601566398906 148.3861101256005
6461 204.0944148221334 146.7559528885724 135.133481954079
6462 135.1334819540366 146.7559528886785 204.0944148221107
6463 137.6646123218019 206.2677622830427 128.6993842016183
6464 195.1193569063558 167.5440844269088 137.7670995466844
6465 137.7672572037738 167.5436836406535 195.1195705297265
6466 146.9931558203018 130.6290486245556 204.3763770567332
6467 204.3763770567049 130.6290486245365 146.9931558204147
6468 149.2436411706025 203.7727657249923 130.3410882072949
6469 141.9382102013934 153.5409228970784 200.9758696315922
6470 200.9758696315515 153.540922896918 141.9382102018798
6471 202.0177945246036 153.3922422917778 135.7051738337866
6472 135.7051738337445 153.3922422919092 202.0177945245623
6473 132.9876980419143 206.6979297449461 130.5195832890398
6474 136.5820934805672 206.3525627645061 130.3696093593752
6475 152.2209809776278 171.9663363560941 188.1713226376278
6476 151.7586749781813 135.384978596862 202.608862888255
6477 202.6088628882184 135.3849785968212 151.758674978307
6478 132.1846152860173 204.9030162857278 144.4424716689357
6479 149.0537522120692 136.7436684000495 203.2803574944332
6480 203.2803574944066 136.7436684000015 149.0537522121824
6481 168.0741815484095 136.135741675147 195.0400605097709
6482 195.0400605096549 136.1357416750933 168.0741815486136
6483 183.4084149513145 136.7197105304803 182.8893366384321
6484 183.3134873694164 134.3539690112883 183.3445674406645
6485 181.8014435123326 149.1468412293483 180.9102885591114
6486 175.6421968129387 190.3228126042936 131.9150883097718
6487 181.4247098850473 185.4588932575705 131.5286590761961
6488 177.6888403418558 142.4213412190161 186.9401676658026
6489 180.1324282794041 158.7667193862292 177.6736677631544
6490 180.6752916037653 144.0716622226328 183.8112789876014
6491 130.4937280721043 184.3381142320407 182.6788516446921
6492 174.6092803385932 158.676621370628 182.945938942725
6493 186.4184494038466 131.832410200359 180.3488114403497
6494 130.655877331561 185.2006770626301 181.7660090785153
6495 184.9801492172855 141.1554827952461 180.2721747592005
6496 177.5977910740519 151.8827456893547 183.7513216179632
6497 173.2687853609006 190.8930322338535 140.2996215431367
6498 169.5593787574722 165.0818886481491 183.0220406337363
6499 177.9137116236251 157.2633468238894 180.7766102290143
6500 180.5115120666482 147.8693031988676 182.6865357185621
6501 184.1494336543541 140.2486138439768 181.3913271046015
6502 185.0528866558332 148.1417915179232 177.8221113526156
6503 180.4021727240682 186.4595804403435 130.5729878543193
6504 130.6426691235676 188.2321478797186 178.3551850127374
6505 178.3582994476627 188.2335172945799 130.5751136455477
6506 178.9230252183393 165.2547988255878 174.334657693803
6507 173.6626270366828 149.3666724535575 188.0109105110776
6508 190.3654735925427 175.7248749159997 130.2715930084539
6509 137.2979866301224 187.8096813174936 177.9522730546017
6510 182.6449768505958 183.3575331694885 138.2900401392848
6511 176.94836164072 189.3435242640138 131.2948983399126
6512 155.2997706129881 167.0748076649034 190.1912396924863
6513 177.9062256657789 144.9001253063325 186.0604918916393
6514 156.2309959536009 185.3500716506782 173.2689746365888
6515 182.1777737011563 184.8226469811552 130.4575693017918
6516 130.8264431575214 186.3182291432138 180.5416288888883
6517 189.5192179015583 164.9409203758704 159.4319896708379
6518 180.7013473426136 138.8724117266489 185.0965673115108
6519 171.5494480818545 129.8792494047762 193.3856656098833
6520 193.3856656078188 129.8792493931839 171.5494480856802
6521 154.3091259133568 165.1738582880054 191.7840118027257
6522 183.9955499702141 180.368825812327 144.4148130913407
6523 190.5827788117281 161.793153845454 160.8624671881042
6524 149.5314253031124 186.4476896001682 175.5624039253857
6525 175.8991568745033 130.0866594270459 190.2403746869367
6526 190.2378706956626 130.0596809876515 175.9040904437702
6527 164.1931375283247 154.1941681264497 192.3999062744704
6528 179.3790850666011 157.5100406302726 179.2069810305564
6529 129.1740658744935 193.2835783778733 171.7410401644586
6530 190.518566674333 165.3188814096021 156.9508767009443
6531 183.8003095947643 164.9254957679921 168.6579116218148
6532 178.830969867416 187.1121138750377 137.0042155153473
6533 161.9361561265669 174.9880995785765 180.6340124728402
6534 151.5466301975313 173.3028246569875 187.4442832262069
6535 192.405076167925 164.955130313736 153.1071655745171
6536 153.2023174404009 164.5722477616938 192.5878400230283
6537 168.8479034635818 190.431604839891 152.0036893905412
6538 179.165967607576 154.1380564509502 181.2423977680778
6539 185.002420227106 154.0848037398564 174.9805445380902
6540 184.9268916391053 159.3721219282989 171.6824456234291
6541 174.7323479982732 130.4881151778276 191.1050388587196
6542 191.1032705265005 130.4758685008296 174.7356161159698
6543 178.3835516561112 136.8407558541175 187.521815433969
6544 163.813025223525 152.9367597279397 193.1217488327951
6545 193.0134016595833 153.2843338978255 163.7609112084854
6546 176.9771610434293 170.7640233822155 171.5757067407802
6547 183.1154941230401 173.4967721225175 160.0015378658895
6548 138.8911863133331 179.2397344602282 186.4105195364125
6549 193.036890304514 160.1671263366637 157.6442629129397
6550 174.9562834172475 166.536818319108 177.3689872640545
6551 183.1056932363269 151.137698162678 178.6674241072519
6552 164.7819172735553 190.6329805065977 157.3870123404914
6553 157.1633510798765 168.8304325551357 188.1587047269835
6554 170.9418833301204 190.7891852548189 147.0012683079971
6555 156.4310868009893 178.7442458858829 180.4447766148753
6556 183.2593729273368 169.7879370682701 164.4709941056359
6557 143.4814578328458 187.5874997303661 176.5733438868814
6558 193.2845492032016 171.7057137523452 129.7852638693167
6559 129.6696681001726 171.7092094137301 193.2869479296954
6560 173.752004402788 191.8880398717344 128.9473997858412
6561 178.4733630815643 153.0620273091215 182.4189825385856
6562 182.1273626652121 156.384324330855 176.9753476145719
6563 166.8050633407524 172.3848099420982 179.4954851292786
6564 130.2688920518088 191.7869827635299 173.818385375317
6565 135.4959535008777 184.9656627760885 181.4775248431839
6566 189.6892176500539 152.5392766958607 169.6357518554139
6567 129.3382807894164 185.7370987410865 181.2631152296815
6568 182.5867800331696 177.4421245414028 154.6713201219896
6569 158.4568271862862 157.116049225069 194.1080591467623
6570 194.1302957240204 157.1486303243248 158.3780733247403
6571 176.7767586231786 150.9160438680198 184.8817514133148
6572 158.8316294769141 195.6253552014118 153.0251414659847
6573 160.3245239353759 194.6131095519259 153.7944681081717
6574 154.5222364170687 195.3411459753563 158.1771433806567
6575 179.422448762915 135.9419332258937 186.7656146616364
6576 189.3860467227611 145.1925014814191 173.6584833031897
6577 157.1172515354987 196.8834226719532 151.6831601623584
6578 170.1413311279273 129.8327495941778 194.3112254995199
6579 194.3112254984589 129.8327495886054 170.1413311299486
6580 190.1180358058356 148.7404105897697 171.0847831275315
6581 172.6813004457885 185.7287030325229 156.3965683320236
6582 189.5221807276675 150.8453394998603 170.8449164806284
6583 170.8857778297563 167.4196771682722 180.2943543153487
6584 156.7603742751169 155.6017065349965 195.529282108387
6585 195.5297449502639 155.596276053427 156.764526754645
6586 176.141986531666 168.516420851368 174.5547259419466
6587 186.3350371249339 173.1246167201233 154.420304553459
6588 159.8222989365613 164.1434359158916 189.7938043192245
6589 135.6790099708999 174.4259810033428 190.8392599565157
6590 190.6654360757221 174.667282783186 135.6337941460243
6591 162.2566475505301 184.4701716319358 170.059820901782
6592 187.9760336890209 142.0546067289536 176.5508035433526
6593 136.8187766296663 182.9524456840126 183.3286378982693
6594 172.0328618125146 193.0775718025298 129.4074595856389
6595 191.7081987362663 135.8623544741777 173.1985680457943
6596 173.1986706369633 135.8625645868904 191.7080967137852
6597 174.201298793934 160.7330803163041 182.0828165995489
6598 162.5898787907087 166.5889303585245 186.7166402331089
6599 191.2204575639209 156.8623417527056 164.2017926359099
6600 141.7532282122999 176.7451550421737 187.8913935392014
6601 135.5746154848285 180.711425257559 185.6648000600785
6602 169.5595749623079 163.4625789301162 184.0890787873893
6603 187.1185187936301 146.2608545023346 176.1404434442734
6604 129.5587838497973 194.2526809020084 170.2496189197391
6605 158.3697940999664 171.1600867935504 185.8712387546908
6606 171.9945261469714 153.8182962439971 187.4671117499316
6607 172.1031697320657 169.8992471466098 177.2529469222907
6608 188.728634009418 146.4823258148907 174.0107936986153
6609 178.4400031190161 186.0563764752441 143.3177963196581
6610 152.0352423021071 157.2629802037329 196.6949687715208
6611 196.6946218188751 157.2626652204668 152.0365888906202
6612 152.3366689553987 174.1468368708029 186.4577915779121
6613 152.39757866003 196.5108872603766 157.3841990265138
6614 188.9573643811901 175.5531086916589 141.2786776457905
6615 188.8208516583646 143.4374377677356 175.0415751184981
6616 156.8142419901042 196.3870257628145 153.3922645929829
6617 134.5323689520078 173.2703307147165 191.8253030345527
6618 191.8177269123442 173.2765857143245 134.5590933676961
6619 168.4383514331989 159.3236782605938 187.3161906473239
6620 155.8325405842084 197.6395825797022 151.0568904147108
6621 191.1156452548113 163.7516385154856 157.6349653172037
6622 155.7021299882819 168.2406844695135 189.2526600124187
6623 179.5710625143759 169.6957537365338 169.5835179262921
6624 170.5187974452807 194.0811907324837 129.4956199287498
6625 155.9493259906544 194.7054997470332 158.2714219166846
6626 193.0639101729265 135.3513387013584 171.3375113708324
6627 171.3374571463069 135.3515656355517 193.0639178768144
6628 175.6616780669278 150.9036392719523 185.8273500785737
6629 185.1433970349229 181.3253831812402 135.2521587145869
6630 173.5309158043151 140.9916612337081 190.5539714756906
6631 189.0464430719422 159.9932650676862 165.2319678056681
6632 146.2975303616554 180.2308338708506 183.5162246381947
6633 155.2128071612751 155.4348660588673 196.2495191629154
6634 196.2495240938372 155.4316803625974 155.2160054673967
6635 135.1773183110137 192.8690501672541 171.6587023468453
6636 187.2303421587654 161.8788706069321 166.4432537783451
6637 187.8294505844673 178.0374276904565 136.7446865692679
6638 183.2863018341596 153.0486029016799 177.530411760686
6639 190.160896986465 140.869741055904 174.0991653313233
6640 154.5974688956524 150.5253430411613 198.308750832904
6641 198.3087508328945 150.525343041001 154.5974688958136
6642 187.0781049355288 165.9358388092571 162.7018453805282
6643 150.1492447707782 198.4272476594933 154.6090702185352
6644 194.2212071267836 170.2955939698549 129.6078449370158
6645 129.5552939174189 170.2898772373458 194.2269068288221
6646 169.7581529609221 151.0186844739768 190.2047715881478
6647 146.8744327610327 176.703017152513 186.4526450914019
6648 166.0617167860005 163.4577157367009 186.5400474050214
6649 186.4011385356263 179.5569144420496 137.4534915220902
6650 168.6248459424178 129.7201656183112 195.2639941644125
6651 195.263994163961 129.720165616357 168.6248459432859
6652 142.024687370748 180.0677036550682 184.9489223212058
6653 129.6442783068302 195.1844758870639 168.7598496194901
6654 186.6951182057497 177.5141524928165 143.8764113582847
6655 197.1217087819146 165.4199728902635 129.6175638704302
6656 129.6175638705284 165.4199728904617 197.1217087818023
6657 165.4184419673044 197.1223724528424 129.6222506344181
6658 173.301094420588 171.6276205693298 174.5876469031168
6659 160.6214425209378 151.4464464362863 195.3518094818934
6660 195.350699216206 151.4489389773911 160.6218872096071
6661 169.1095679989173 173.0719259016557 177.0416019593389
6662 190.2216049481376 158.7118681820076 164.3816276289383
6663 141.8846007374891 173.3544591096649 190.4800187581568
6664 190.7015196723694 173.1750550585714 141.4907101885527
6665 148.555338909827 169.6677840813722 191.146921719346
6666 170.3656485972645 135.0857865339051 193.7385988605297
6667 193.7385961880453 135.0857133425627 170.3656663570494
6668 174.2133484390716 187.299318371368 150.1277308251203
6669 187.7550886339761 135.0318107974127 178.4228472606513
6670 154.7794615098904 198.433909468788 149.9237452486613
6671 169.0489981262169 189.7765751915592 153.2865624188467
6672 163.6700065544591 181.0319868453524 173.2153114978098
6673 168.7017054638501 134.1703352442078 194.893696716941
6674 194.8936873402128 134.1705957639801 168.7016759344156
6675 150.9041392221148 195.8437641304255 160.0019434034436
6676 194.0889235824783 169.9194256493664 134.549783736829
6677 134.551261145467 169.9185159338871 194.0893392808845
6678 174.6969220537839 150.014726365845 186.9610373234198
6679 172.08572910612 142.0505320094312 191.348725839776
6680 191.7095346725131 141.8025850472015 171.6492956090821
6681 185.5755884264719 177.3611121127489 147.8004525734348
6682 183.7596847752129 146.2655808611207 179.9827856789551
6683 150.7755335764088 177.279215218126 184.5041261146226
6684 170.1607313963689 158.4838228427915 186.5476293779544
6685 171.2564586946755 150.5105561419016 189.3587974042554
6686 174.8756208231452 184.9504215401421 154.3801675326916
6687 163.8508634703403 129.3324594421107 197.9688205794717
6688 197.9688205793746 129.3324594420921 163.8508634705286
6689 129.1433871128051 197.8887635164183 164.0160654148707
6690 147.8765450508478 194.5205611515877 164.4852462778974
6691 190.4700285639888 169.6250619395348 150.5512116193048
6692 191.9122047145969 148.6166119905234 168.4623656481564
6693 150.9136547145447 171.1183189555163 189.3033791277236
6694 164.6953956587781 191.3034252125237 156.0538577828409
6695 135.2497846350189 185.9979147328585 180.3965084125372
6696 160.4032971135845 167.7700468749817 187.1832453408205
6697 173.3112836439205 191.6810511076778 135.4632520261604
6698 186.8505476019806 150.5702787620106 174.5642082959884
6699 188.8314684165734 172.8367594263009 148.8142384406538
6700 188.7556291185514 166.3262379797569 159.2442131014459
6701 183.7883548134699 183.0620340228291 132.6684300121468
6702 191.5642203171476 172.2683329759582 140.49961052833
6703 140.7429250619401 172.1575529595845 191.5904592137587
6704 182.2311870516931 180.0906349733738 150.0412771995146
6705 171.688895911818 146.9031620110566 190.2990262495745
6706 130.0352940501717 187.2232474369515 179.5732580137156
6707 189.7872874186136 171.2012735978176 149.4500323149718
6708 175.6127374331202 144.6126785865287 188.0458459869805
6709 157.8962836613577 193.837938837225 158.2747436105925
6710 166.5943453726662 159.3481784859877 188.5295308217827
6711 153.4925455530386 194.0281969352174 161.7183790769945
6712 180.17919349395 136.4006676878082 186.0220367859025
6713 155.0148741905587 153.7333752999258 197.0035246909788
6714 197.0035042436228 153.7321907741628 155.0160555758096
6715 154.7584114781901 152.0490637327857 197.7249248731897
6716 197.7249231136022 152.0490631473135 154.7584164897235
6717 151.6833593141679 197.8482982863104 154.7713954078953
6718 153.8784175927761 196.12873472655 156.9794713564904
6719 151.3371171712438 155.6514984090281 197.6172526137247
6720 197.6171983388134 155.6514501166715 151.3373315091975
6721 190.6879322066972 152.695942037161 168.0312789717552
6722 161.4987190669096 195.0893200134365 150.9516780800487
6723 170.5300507465873 140.667973240073 192.7139345155058
6724 192.5963533196949 140.8301915393735 170.6559759155834
6725 129.1727091846471 183.9530514812098 183.1393735427963
6726 186.9547238867745 179.1990923292266 135.9825299145347
6727 168.9839790890282 195.0595701883592 129.2891932264122
6728 195.1038633162696 168.9107961999198 129.3127825854699
6729 129.3127825889383 168.9107962002247 195.1038633159642
6730 176.5391401916845 145.6656045558834 186.9789029212106
6731 190.0209398975985 166.9191204366775 155.8933376054985
6732 147.0936299586983 172.4904369350174 189.6647124189053
6733 189.8036958471802 163.4162560304341 160.608809628738
6734 191.2758208790208 162.1801144789668 159.1088522930177
6735 177.6505201184735 162.9136831487093 177.4453384805992
6736 152.9693528699566 196.9367153272478 155.8868233066771
6737 164.7984032021119 193.0379079572882 151.7037533179741
6738 133.5460002421196 190.9091320764985 174.6736060945556
6739 154.9762215580024 184.8240330864447 174.6834586094099
6740 198.0113331663327 163.7631793507463 129.4205796753975
6741 129.4205796753853 163.7631793509319 198.0113331662371
6742 163.7385110387522 198.0242415200688 129.416386383511
6743 187.130444131603 174.8579344091886 149.2249365043406
6744 188.5867978890914 138.8718019872946 176.660111189391
6745 181.3962982615354 160.5066002707427 175.1492520579369
6746 130.3509354952054 190.7093301487611 175.2689598324134
6747 172.1726610963792 163.2716147667887 182.1706502742295
6748 167.0640742491141 129.7042050359598 196.1921760727682
6749 196.1921760725471 129.7042050353197 167.0640742495392
6750 129.6139387977668 196.1043642266306 167.2213148566119
6751 171.8090539887718 187.06486575805 155.0064382258575
6752 163.8038494383433 147.0623955005794 195.1393935495326
6753 195.1393937056951 147.062391934292 163.8038510932638
6754 174.8483032509037 188.2577863703136 145.9215085291471
6755 190.5713723618894 146.7018449858162 171.3905161062684
6756 159.6984042587678 196.5392736430074 149.2509276241041
6757 151.5778403583232 194.6221123168504 161.9739858913457
6758 192.7662269430182 170.8344825222538 139.3831149427618
6759 139.4825235536316 170.7777950414682 192.785190332173
6760 130.1121913636948 181.5155688885561 185.4668026633305
6761 187.7918341091337 156.9511538031499 169.5121311099271
6762 174.4039589602603 145.7798760304877 188.6456075578258
6763 179.5346645721265 187.2473864534704 130.2189196666506
6764 193.0052760327211 167.0523271964172 147.9550619659174
6765 147.791060200893 167.0756227093279 193.0429881227556
6766 148.4922392056423 173.9447229973336 188.1087279906158
6767 152.1754644979937 181.3373470806352 180.0438375266048
6768 161.524750051341 195.6810794443157 149.1574132121965
6769 168.3943011658246 169.4799798181605 180.6839188737343
6770 182.5635328545288 166.4849710545336 168.8763761271953
6771 143.0916920104584 194.0147179707565 167.6212385771349
6772 138.7747026551689 191.6559195977266 172.6176329762371
6773 193.7777550657103 163.0735810368913 152.2869171620196
6774 169.5506317826379 166.7253995836883 181.8756445321115
6775 169.4133702979479 138.8664299144508 193.7854315030949
6776 193.7791354032625 138.8720359527028 169.4217142172551
6777 160.2471431260132 183.0450929795728 173.4066269714728
6778 178.9001787326065 184.1793432533374 147.9020131241113
6779 150.6136174846513 203.4109045536964 128.9418379372285
6780 149.5749570243011 197.2159617906688 157.9853195104117
6781 156.7571350056818 177.4028033306619 181.5350376607943
6782 165.2511529570468 148.5147165733481 193.8877138809895
6783 193.9119887865552 148.5234217199639 165.2037704172309
6784 167.2606817461518 196.0983576339596 129.1200183075855
6785 196.1064584027984 167.2469572330702 129.1165633705866
6786 129.1165633710681 167.2469572332882 196.1064584026567
6787 166.7933877991879 156.022865424898 190.0409356687518
6788 162.2973740636887 129.1693660000367 198.7592449470166
6789 198.7592449469292 129.1693660000246 162.297374063867
6790 165.4683204807809 129.6808443239091 197.0928055730322
6791 197.0928055728975 129.6808443237236 165.4683204810392
6792 129.3928213837287 197.0213025917895 165.6172447123643
6793 158.1325295560142 163.75310102102 190.8746833164956
6794 171.5830223631483 183.9288043688675 161.2266760013038
6795 163.67900117588 197.8271419802772 133.1779310165649
6796 197.8324349058 163.6715665593956 133.1613611641768
6797 133.1613611641425 163.6715665595837 197.8324349057056
6798 172.7203292207457 154.725649669105 186.5057967459699
6799 188.9916605394435 163.2712920597844 162.233895553518
6800 158.1994757095911 180.354609094265 177.7925034217138
6801 162.4714320987781 177.8897869791198 177.5173938963758
6802 163.2484258956893 159.8387915422792 190.3061244282688
6803 161.2097325786509 152.6749602611755 194.6054037225151
6804 194.6015401407681 152.6838638482409 161.2106841267628
6805 129.0319412413479 198.6968936411252 162.4320004657497
6806 189.7155662703681 160.421740888156 163.7388756413697
6807 128.6989597327896 190.1342510103584 176.1037665071369
6808 176.2743878169277 141.5173448845532 188.3292866644472
6809 149.5669715399804 196.4190000621107 159.7373521514858
6810 188.0865021587925 176.3966087213287 142.1133815155906
6811 134.3874420564145 193.8038212307637 170.3898048950589
6812 175.7695570921984 161.6000994697695 180.1447402638573
6813 161.2913753314117 133.863128823129 198.9513658010561
6814 198.9513658009777 133.8631288230918 161.2913753315837
6815 134.1041290295204 199.0163068231439 161.1054673371694
6816 187.4247599996501 179.3861925902552 129.1296020476562
6817 193.6923421116813 169.4312879852861 139.3173578160323
6818 139.3413366119243 169.4027687725077 193.7060462855986
6819 156.7326973037242 170.6035967983081 187.1223174644464
6820 178.5677992119757 180.95939276596 155.7948956720149
6821 189.5326668061845 172.9209329336254 146.5175177881868
6822 168.0810013479918 139.285998414812 194.5381786191894
6823 194.5304132963855 139.3157244507349 168.0848659639158
6824 177.9185763934599 129.2334634580012 188.6628755333804
6825 162.4613029261941 157.895005539001 191.7147172405304
6826 162.121047802544 198.8427209740053 129.2661518710469
6827 194.2478896655039 165.6413899699987 146.6103114896906
6828 146.6158304218939 165.6025886581604 194.2685613473959
6829 166.3523951898449 183.5180455544021 167.707487266261
6830 180.3212302170042 152.5769066468341 180.8764164966859
6831 190.3862021628636 171.9997712517962 145.8999990120266
6832 181.7015390082944 169.1959770692783 167.3390771993236
6833 183.7152330535952 183.3903483753861 128.8737528596288
6834 166.6980620653264 175.718768718643 176.5029841807225
6835 149.6310490893008 195.4970113658372 161.5831613804469
6836 128.9194955125257 199.7995433037226 160.1140760364353
6837 179.9311096747516 142.8648506744931 184.8498413280058
6838 185.1397364572059 179.2461213478366 144.0327287536019
6839 145.6172278671389 172.0982376369397 190.3999036953933
6840 167.6396601298258 180.7711321463766 170.0938901960493
6841 159.2252184937117 186.440528858131 169.7593126944088
6842 194.8246981936472 161.3137173901448 151.9475272083216
6843 151.9413516862969 161.3144547018679 194.8265963658351
6844 191.2927517987157 158.5981394496343 162.6089827076006
6845 174.9671506742781 148.3099503265443 187.3741540170238
6846 198.8674971580112 162.0681105295527 129.3001035042656
6847 129.3001035042543 162.0681105297292 198.8674971579254
6848 174.5871340247511 175.2430556902931 169.5214328659519
6849 129.7413866587557 182.7779995396936 184.2826288375205
6850 156.9066730124834 162.9368282997741 191.9163714410853
6851 185.4101287141149 179.5607370310496 142.0208450612269
6852 150.8959901607386 187.1634445156429 174.0036338834674
6853 155.0729352404242 201.8881277374605 128.9179757466508
6854 150.4685736250745 169.5902890530291 190.5239587115278
6855 135.4456686502329 192.0372803532593 172.8129113384211
6856 171.1303369489256 145.5927477392745 191.0844996257129
6857 191.1866978300137 145.5428300269314 171.0026280609562
6858 170.3415477860669 154.6271110952666 188.3045917369807
6859 171.7940412075765 175.5434008713822 172.1334920445364
6860 176.3340374770767 157.9041290654789 181.8733774513161
6861 188.8987721219333 173.9992420149393 145.9634717237676
6862 142.2872410218606 189.7259365897336 174.2414769125634
6863 146.5240958043506 194.5628592570034 165.1322662851409
6864 186.1127503782081 137.4376451671763 179.8841971300291
6865 187.9065040110267 175.3476648936406 145.7856612469996
6866 143.2017294964389 192.2735620414525 170.3228122326434
6867 168.2401917283209 151.0508306638677 191.1934897835387
6868 187.2376524558367 137.1193531798335 178.662596893997
6869 161.7308258125892 156.9212372420454 192.5628652537458
6870 192.5463491913018 157.1155891724788 161.5937479392795
6871 160.4098209785907 129.2073306936677 199.6561184855571
6872 199.6561184854803 129.2073306936568 160.4098209787585
6873 146.2666378541447 174.251690234827 188.6122912717032
6874 128.7910266568812 192.352725653926 173.1065447969919
6875 148.1432596744999 197.030424343755 159.3836723762188
6876 186.252358606884 180.4979088610762 132.2088143577216
6877 191.3782903341619 150.5966466684207 168.2144877398237
6878 191.2444211771539 155.178666667835 165.4527904375678
6879 177.8345733970735 183.2321744325183 152.5692922492663
6880 182.4319594074916 184.6522573626058 128.8748592592706
6881 170.8495401911418 174.1016916828997 174.5252403006496
6882 176.4118081425405 162.3086124064965 179.0747069700116
6883 159.5046967190199 182.2362871004743 174.8789857720328
6884 171.360351754868 168.737910745224 178.8662317776036
6885 180.9191182171243 137.0043080101263 185.2463948405933
6886 188.1649894410058 153.1948510278484 171.4147931021915
6887 159.8541131778372 162.4428874956603 190.7527173794799
6888 181.369083284219 185.6299570049123 129.5555673412759
6889 191.5887773701308 168.2098961444352 150.0224737505886
6890 150.0829022944248 168.2081545184149 191.5683174850676
6891 157.5705235463079 186.5909191714838 170.7534620619022
6892 162.0209122689911 159.3684411551411 191.232544095916
6893 158.567086843132 128.8845625083435 200.484470824728
6894 200.48447082466 128.8845625083343 158.567086843291
6895 185.5927465053029 179.8189204853699 140.3060773981474
6896 188.2171291669654 140.486630650823 176.704867872708
6897 151.5358908479378 185.1992285774186 176.1003040040636
6898 136.3019345861823 186.9092199250198 179.1953961660412
6899 158.4468011314055 162.1397745289191 191.6242597223253
6900 165.6521199364435 170.0102271377166 182.282311691723
6901 167.2096862922293 149.8510631898799 192.2764125804461
6902 192.3819445438085 150.0564736080371 166.9199242538389
6903 187.3525633714331 154.5862139529541 171.6829821547196
6904 140.7535007514247 183.2352760118902 182.2126339613235
6905 177.7147956840897 188.0752199563335 136.890753561105
6906 199.70572201153 160.3231482131931 128.8562812135243
6907 128.8562812135153 160.3231482133608 199.7057220114534
6908 183.1038846151112 183.2010865406889 136.6846271348093
6909 169.8724153509098 186.2112582541903 159.495890477638
6910 184.7711375813536 146.8389965816751 178.6614931761422
6911 161.2484630890876 190.5742864375036 161.4289540938678
6912 161.5983358934037 193.2030983362513 155.6374741219934
6913 171.1033789108363 184.9155187740082 160.1765678421488
6914 169.4302186910856 183.0980952713587 165.1140426713332
6915 171.0112838759064 186.3663462915659 157.6372945865697
6916 173.5580361981986 164.6817096389443 180.032424270945
6917 161.280734298703 146.8766448264466 196.4964045572505
6918 196.496404558389 146.8766448075038 161.2807343073782
6919 178.4669000662807 163.9671693846184 175.8322289605585
6920 176.8247047253442 169.4671169986206 172.9787208701778
6921 174.7200290552944 186.2532075824689 151.7357275646121
6922 135.6544576361002 176.8000565848575 189.0085052808882
6923 189.3951168300322 176.3624293886287 135.3785416761678
6924 182.0791857788853 141.1585938398316 183.2655979654862
6925 157.3292257897977 185.6631611354781 172.1527583718248
6926 187.1206980702571 177.5162706249199 142.2842423984588
6927 160.9002916073503 158.6396547615769 192.1897421033773
6928 185.9855354049816 180.9746343682873 129.7286366187834
6929 175.728920909181 188.8492544164911 141.1478618579256
6930 142.8921978675508 177.6484905975119 186.8512192618694
6931 174.2740082862278 165.6118523004555 178.7135669092886
6932 175.2634561243143 135.5312478546587 190.2286059705476
6933 190.2474710100307 135.2860881369501 175.2814473086921
6934 200.5130890051104 158.5076584796134 128.7587501410829
6935 128.7587501410744 158.5076584797723 200.5130890050425
6936 180.9277173510889 185.4260222124795 135.8431459180498
6937 128.9325236119869 202.464584970481 153.4832355976788
6938 178.3886134934869 169.6521352454431 171.0454965032913
6939 167.8204512989616 194.8861197263609 138.1877390140855
6940 180.9855291396894 182.7947762634769 146.3004037578568
6941 168.2574259834027 172.1209228201579 178.5938671266402
6942 184.913317216675 182.1523031251293 129.0666758223339
6943 165.807200795304 139.084501104598 195.9054859897666
6944 195.9054883925267 139.0844967116238 165.8071978969639
6945 180.7131385863613 166.5122193232898 171.2004894469574
6946 157.8491034420004 160.8194882715283 192.609260244852
6947 159.4272989583326 199.9106351214592 132.7017162725245
6948 189.9143356119724 168.0516188876911 154.5054714775782
6949 138.5370296247299 194.8517405465752 167.7803660140312
6950 192.2154038654253 158.9334667964864 160.5738707483539
6951 175.6010249659591 167.4838792188012 175.9795456864979
6952 166.2388569215128 195.8638147705807 137.8667899002508
6953 188.5013825718468 172.3735577678581 150.6393781059947
6954 160.7520076757161 165.1871605876281 188.6647609588581
6955 191.2788603407099 174.5380460819021 129.8917620950654
6956 129.1847866046426 174.5702853688964 191.2829266400803
6957 138.1568739068726 195.7519220112597 166.353492658007
6958 151.3411300752775 190.7040478227391 168.8246778547856
6959 180.5955602529589 172.0095663492674 165.7511917006735
6960 186.2270608448708 141.0082562116909 178.9222882930403
6961 172.9588810554778 178.7605681167747 167.1076656059308
6962 159.9106746992236 157.6756222305584 193.1505381052185
6963 193.288374040671 157.6452249555946 159.6607050515615
6964 142.7447666462075 179.0708668996618 185.6577117144385
6965 195.9113474124709 166.2047698734728 137.6870116012747
6966 137.6870376635999 166.2047021575223 195.9113818952774
6967 170.2014213106688 178.9911762521044 169.7849832144493
6968 163.6975887593252 163.190510737985 188.1844254020191
6969 164.7635211185065 138.4829238235335 196.5849044922463
6970 196.5849045524706 138.4829236795746 164.7635210513085
6971 156.7373294517563 128.7686245683978 201.2466376626832
6972 201.2466376626223 128.7686245683893 156.7373294519087
6973 137.788947704016 196.6889852817383 164.7762350935303
6974 185.0935471739124 181.6556627920756 133.1561596398516
6975 186.6320505701049 176.8899527960228 145.8417396971475
6976 168.1651178672744 189.1104817713681 156.1156508617264
6977 177.1258013817563 175.3322350691176 166.3878038110819
6978 138.7366759778799 182.0588846023109 183.8398598110487
6979 177.6556367177656 167.0643992770223 174.2107019571738
6980 183.0679361591397 162.9783896785759 171.2938145906534
6981 146.7656359383174 189.7017959661031 172.5829399949046
6982 132.4828249476176 200.5924903468163 157.8882501146881
6983 160.3809237345042 174.8647282233903 181.7236852078897
6984 162.873516251868 194.6954426527601 150.0308027600827
6985 178.5921771172227 140.8084664649102 186.5615103417683
6986 161.7469187658659 168.1015092823169 186.1888297822649
6987 173.8749533569959 183.482271859655 158.819674941009
6988 181.9629121625658 163.5695992590136 172.185647020323
6989 174.2311656697897 173.3552690725282 171.94892678014
6990 179.4888177010774 166.2889063469868 172.8400027748773
6991 184.1147086566205 143.7154385911084 180.4649807610201
6992 188.9064865399879 153.9009294585326 169.9409701630197
6993 164.852081692942 182.4544641243313 170.4973829120109
6994 190.9009584892191 174.6476781506553 133.8092783032168
6995 134.0209519789352 174.6418762813971 190.8823751726369
6996 154.1696577015449 166.5692193776917 191.0006763887773
6997 177.0277477909187 143.9485960222086 187.0830220931354
6998 163.0130228799091 180.1418055616105 174.7389849567744
6999 181.0223596979421 162.3886937273624 174.2146694252655
7000 172.7029630601554 134.2929363440926 192.2537527426821
7001 192.2535541083024 134.2900004698706 172.7037150501371
7002 201.2584187626126 156.7161947174759 128.6232727403398
7003 128.6232727403319 156.7161947176283 201.2584187625517
7004 178.2526956129307 146.4465725102712 185.2665599637652
7005 166.9043996217623 154.2479787283982 190.7588154378942
7006 157.9635642270161 184.4022201180574 173.3275600034961
7007 156.3641971051687 201.2358345342563 132.1754033051859
7008 185.7920641962621 180.4236603986997 136.4554585899889
7009 144.4573424240598 184.548910507154 179.7575975090669
7010 171.7612680138213 181.6276701228144 164.5798688495295
7011 135.9034747987952 188.7626269421718 177.0610232587123
7012 188.4786807786714 157.8633330745971 167.8390313455241
7013 165.387676000564 154.2820692281419 191.6689649670273
7014 168.2697068059625 189.7798801187146 154.4863230067193
7015 172.9461225601185 170.6057045495817 175.8620133889831
7016 152.7660285222358 202.5242643785623 132.6742633238462
7017 158.9675805838113 167.6635406286551 188.0290935141531
7018 201.1349023248866 156.5832836057448 132.3708089131522
7019 132.3708089131264 156.5832836058919 201.1349023248298
7020 149.9206145534538 173.6182420237782 187.8390083672017
7021 182.1422678175182 176.9017899000891 156.4812086710919
7022 166.5765436199671 179.3706356288682 172.7276034679838
7023 139.3208078770084 187.8307451566454 177.4759164052036
7024 170.9340327212867 180.2694249024493 167.4001131113172
7025 163.9473822460709 172.4959109476101 181.4519332274792
7026 152.816399082438 166.0961427943423 191.8460111110983
7027 155.0756588107221 128.6273230441611 201.8939864211664
7028 201.8939864211113 128.6273230441532 155.0756588108696
7029 189.7982829624014 143.6576291041139 173.6786787474103
7030 185.7884281494871 157.8880841778397 171.6077008097848
7031 179.659946087417 186.5515098632318 135.9748398915932
7032 178.2443326673834 179.7387593707186 158.5062157282017
7033 159.3499280924592 178.004674560154 179.4595589518774
7034 148.2216601766815 177.4943870094025 185.3091589708695
7035 192.022423450589 153.4764867084909 165.3546620398017
7036 182.7652415558103 159.6429974363118 174.166434597021
7037 160.6688345503005 198.8767028178247 137.0074558236648
7038 198.9490460460183 160.5454653796481 136.9013395826405
7039 136.9013395825889 160.5454653798182 198.9490460459461
7040 182.2083966072637 174.9645970532691 159.4257671238878
7041 160.8542806345734 184.0091604840421 171.7643083674961
7042 168.5004852528859 176.3334850492264 174.3700008092965
7043 166.7820150140721 139.6480472525278 195.2452795592337
7044 195.243755930075 139.6539630142529 166.7827474741284
7045 184.3235680264322 153.1517201638359 176.2960047183483
7046 201.8356636639115 155.2438141477504 128.3821745075265
7047 128.3821745075197 155.2438141478986 201.8356636638557
7048 164.5102990458409 175.2142305744105 178.6562235902816
7049 159.344086783961 187.3942825370439 168.3084820218235
7050 154.6482313702143 186.1082352671677 173.279496817708
7051 178.7939837770216 172.0655529789803 168.0667648982038
7052 154.807883540406 190.7818837406078 166.4790187251762
7053 172.4552936985309 184.0215828869835 159.8991695919998
7054 174.9981896292699 155.5907934087308 184.2602857534951
7055 189.1687357534419 169.5221114139422 153.9614231026294
7056 182.5464705550845 169.422496870658 165.9219908038135
7057 183.9277305163156 168.2616989739281 165.1668140672847
7058 172.6536487722822 152.2270116893696 187.6575818426807
7059 173.1849527885534 190.541466849653 142.1470170830282
7060 134.4085655325858 179.4613186779416 186.9409976503631
7061 178.0998739911084 135.124254925646 188.0147470698352
7062 160.8241519435273 180.2136488864858 176.2365140671736
7063 173.8735364183605 185.4685411860803 155.0053793976847
7064 174.9771911164495 161.1076751742443 181.1743078108426
7065 172.5586318140287 177.0774006568089 169.6223534156809
7066 163.1439813635771 172.2355972341877 182.2028382789848
7067 128.7993799816727 201.2257362148189 156.7876201642507
7068 143.3659625761371 190.5224707969373 172.7935691206607
7069 162.1635566116503 187.1484571014169 166.3152310782764
7070 185.8443405742338 160.911523746478 169.2770876430205
7071 175.6498080977578 178.4178757897283 164.2746324103058
7072 193.2588742947302 164.2467169662929 151.9488206620676
7073 151.4993090055983 164.2125567302528 193.4455376970186
7074 187.6613421482111 150.8192668621982 173.3987510060891
7075 131.9760158194282 201.8794247218583 154.7184238348497
7076 184.3978637116142 149.7715099777825 177.862005216809
7077 162.935017008738 185.3816406170068 168.2341920188619
7078 194.3565470006065 162.6682292963296 151.307879278529
7079 151.6188167298767 162.6538072702942 194.2511701753469
7080 188.1281355436387 178.5870589645999 128.4582154646803
7081 136.7049435236241 184.2431209975711 182.0367074747454
7082 168.598263459687 182.065415754697 167.4646075589625
7083 169.8651579875786 162.3461099245975 184.5606701133525
7084 174.1246890183384 154.2540035979372 185.6215231191456
7085 185.8178116909667 146.4496598445834 177.6179391107143
7086 165.0396736359565 180.4741710617133 172.7547402892043
7087 186.5020237673543 163.4411066715875 166.1350854367176
7088 135.0080159921654 178.1376294028112 187.9984798083523
7089 162.8582923887759 152.0804171633108 193.971303868712
7090 193.9660020073566 152.0891106544982 162.8621123432106
7091 154.5607283238363 182.397251075933 177.7104607304028
7092 176.9624910323734 128.8122281419926 189.4537054064959
7093 189.2187988925892 128.9938069240406 177.2478437180461
7094 164.8327354066395 196.682484910622 137.6318120907094
7095 196.6960001817546 164.8312138691599 137.5483086725192
7096 137.5483138435642 164.8312001492583 196.6960068463354
7097 141.8491885340878 182.2093294383188 182.9591953377664
7098 176.5886823129848 135.3767049393848 189.2157005973602
7099 189.1426501803265 135.0657399460063 176.7316284439688
7100 169.5878968057164 177.458891310055 172.1682558156247
7101 179.7793765549613 163.5951935557438 174.6983146357106
7102 163.2771873183255 175.1768316554596 179.5638523313563
7103 165.4896077997036 172.3594687325844 180.4889585589652
7104 148.4012896693077 202.2768495773345 143.5945990672187
7105 179.6226047459637 168.1099780643275 171.0548654895301
7106 148.5051299164672 203.8890510757378 132.0599616548397
7107 189.2510354266326 177.2069588847092 129.0173913505444
7108 162.9472709927383 136.7961300802792 197.7942762066602
7109 197.7942762065746 136.7961300802052 162.9472709929269
7110 137.0681373170026 197.7021300408651 163.0533135599294
7111 155.1533577906913 201.4647880401178 134.8983407909286
7112 171.8703899790548 187.9623576623653 152.888975479408
7113 164.661421930937 187.583259678867 163.211682435685
7114 170.4688330344566 173.3274628393423 175.6233147933364
7115 184.0817892492527 156.1351989075835 174.8832906212537
7116 176.0447753821045 182.8859757721077 156.5189383230207
7117 183.4420080676772 178.9825368857786 149.629970928106
7118 182.1551626484448 167.7380109988916 168.210708475805
7119 175.6637946430674 128.7405379477939 190.4728730922876
7120 190.4724661552414 128.728334673334 175.6647603449219
7121 177.9915342587083 188.3713121527867 132.7814771977585
7122 176.3190928018357 164.7709280222838 177.4081747491355
7123 166.5795771829923 187.5953689892728 161.0831091168254
7124 147.1874552748027 158.2729260449368 197.8129278177068
7125 197.8129275242095 158.2729259600915 147.1874564357595
7126 174.1863705392066 172.3645632558548 172.994595725392
7127 190.0057000810954 175.8060183590177 133.9465336125495
7128 134.487677167881 175.9077779333735 189.8646478416082
7129 184.0340686660286 160.8493387120463 171.736308298248
7130 132.3481223607932 188.9542051533375 177.329653794082
7131 146.9527262785701 195.1596547639144 163.8259443397784
7132 169.5923101211162 159.9626058800988 186.1554032370665
7133 166.3460542702859 189.8996768128795 156.9252179640354
7134 128.6573432109861 187.7424934495488 179.0346298441001
7135 157.9781550489175 190.5643414628848 164.4156171157849
7136 168.7550504328086 187.5671727566812 158.4345883958411
7137 175.4693981650728 190.6250031162411 128.6051230401274
7138 174.3771232271762 134.3115037183401 191.0464683498916
7139 191.1471281233425 134.7445310001727 174.1716884700436
7140 181.8680572656499 173.034027175964 162.6421749316168
7141 186.512095959914 173.8903188116954 152.6828432264722
7142 175.1494812560184 185.3365256411792 153.0475954915685
7143 151.1077460607065 183.4952093487166 178.2553207044613
7144 174.9037327467033 189.8846763143596 139.2780240173508
7145 183.5794032950394 161.881725535941 171.5200667835591
7146 178.9954687464853 160.6807893178693 177.6169503304829
7147 184.0444202209555 157.820942232855 173.8615369096454
7148 178.9708839219568 187.791897051884 128.8364305605243
7149 144.5158715677542 202.9530150340906 145.0092684596891
7150 146.5746005129653 182.1855943718328 181.5104135792911
7151 132.5751124939933 187.9999666100559 178.4579653139472
7152 176.2016766417979 181.2172424090343 159.2441566984775
7153 173.7186059528417 180.0541751387279 164.4516536106524
7154 184.9720362842715 176.5471902831264 151.172690046885
7155 179.6104537479187 187.0408499277072 132.2188596835559
7156 180.5338113732827 185.3126290735168 138.5658259706875
7157 163.426041389351 195.7681225958297 145.5496313533782
7158 166.4947517218782 178.4320427351637 173.8498619690122
7159 167.9601140576214 171.0487826359908 179.7444196543471
7160 186.4805478752865 144.7184484686758 177.4789164733023
7161 153.3695558800905 184.6040312770773 175.8510194705933
7162 140.1482161279697 185.9577013987031 179.4510615567841
7163 165.121945013831 194.3764311910117 147.1775575411226
7164 154.3914389987519 190.0590141175595 167.9056207396866
7165 164.2449903257489 181.8309287801928 171.7926327060187
7166 170.3723558081564 171.2789507863702 177.5787827938641
7167 165.7168313191391 175.350027085256 177.6288638373443
7168 145.0060481964128 186.5833395719233 177.2554263120446
7169 172.8318810330121 164.1477677854292 181.0322313951188
7170 139.7636337903368 184.2227457881485 181.4302031681961
7171 176.6080299683609 189.151193937915 135.7334102588782
7172 145.8032694575602 196.2787821079325 162.3112929152699
7173 192.268848485038 173.1730022486151 129.8339514439259
7174 129.6455083013873 173.1322857296832 192.3055395750021
7175 167.0161344671451 169.3414793163832 181.8261626562324
7176 185.660154202212 174.2213943962423 154.0023373108188
7177 164.7574540698165 184.4618484330107 167.8963401397656
7178 179.211001502443 178.767713539541 158.529591767099
7179 176.2815863114304 179.5918204672429 161.71924063931
7180 174.7487906381328 170.0799812719207 174.5832765392078
7181 153.0290221052103 179.1524738879226 181.796071717013
7182 183.4245386819862 175.902370570463 155.7198465719119
7183 172.138171687053 157.832898202377 185.4112818314407
7184 152.1248467039666 180.4227419137158 180.988449917762
7185 177.0627083485834 149.5861426638697 185.1686461280646
7186 148.1770796280713 185.8020549327723 176.9384584674933
7187 175.1603463873304 176.9035992525203 166.8774600181131
7188 151.3010197728812 182.2813293828387 179.4731841959694
7189 189.5503696907501 156.3040833994952 167.3574274163496
7190 172.8791660430369 161.7819104659347 182.5456643450698
7191 128.8208604948529 188.9002498507367 177.646258849738
7192 155.9371972299908 180.1038623753736 179.3700144862495
7193 166.8504446422785 167.0250568783335 183.6563048892077
7194 185.4529638424198 149.614018613644 176.7177752939381
7195 168.5016138062999 188.2916622067492 157.3471282892878
7196 151.2465221024405 184.3073732650815 177.2789333159773
7197 147.7573815217383 182.9923067346518 180.2352580428955
7198 172.6176767254805 189.4600306778468 147.4394749906153
7199 177.6076355563044 178.4432487384763 161.5320051927417
7200 149.6353958442663 180.4975399974155 182.0059275823825
7201 178.8515308159861 185.3785138664435 144.4174587923814
7202 134.6453193087573 184.0534978432088 182.5558050659165
7203 184.3866960861253 165.7259032702427 167.0882966490533
7204 157.5242950575596 167.5067860468638 188.8665313024146
7205 184.7394543685955 163.2820161370208 168.8302607480499
7206 156.4320298410077 187.6049486196951 170.1369426622025
7207 158.3807230768005 170.0800802158662 186.6603461921878
7208 181.7355764112142 172.1090145728079 164.0026144914429
7209 165.4913558499301 162.5186520710484 187.4718188902059
7210 174.9537434706261 182.1297316175819 159.5753154846852
7211 187.5776868125939 144.102668702278 176.3745135033795
7212 152.718763981563 202.0430750829237 137.3480462580787
7213 191.0058820391269 169.6764020761786 148.9538554751941
7214 162.5330955723971 186.2463896001645 167.3393658649762
7215 164.341588409932 192.8046221014743 152.987641006936
7216 173.5978846642402 184.4577079582768 157.4507625684407
7217 129.1895644124898 199.3161942084969 161.1405017959977
7218 161.1929763379894 188.4201875815763 165.1890157845639
7219 172.7218104165919 182.4596562455237 162.1246719750887
7220 171.3714368722606 174.8226014839803 173.3052305597909
7221 173.5460165137107 168.2087071413002 177.3518699002125
7222 174.4992603888413 191.3672386443642 127.8239246400767
7223 183.110040117877 172.5706783330498 161.2779327590789
7224 166.9667721754291 194.1914986537593 143.9693733101493
7225 143.646255873259 147.0079189690314 202.6477715728009
7226 202.6477715728089 147.0079189689338 143.64625587334
7227 159.4358388133044 168.4950576107423 187.2169125276156
7228 154.1105451031373 176.3146738488704 183.8601907083532
7229 185.9267227006966 150.9071366038492 175.5395732486402
7230 163.1474629172483 173.9538334721227 180.7466133530135
7231 187.7314916736213 168.9850236829482 157.8049298885606
7232 177.340537906853 182.0955016753318 155.8152032509264
[truncated: 14,720,967 more chars]
