# Supplementary material for: DUNEuro—A software toolbox for forward modeling in bioelectromagnetism
Source: PLoS One. 2021 Jun 4;16(6):e0252431. doi: 10.1371/journal.pone.0252431 (PMC8177522; doi:10.1371/journal.pone.0252431)
Supplement: S2 Appendix — Example scripts in Python and MATLAB are provided to give an overview of the numerous features DUNEuro offers. For the volume conductor head model, different spherical four-compartment models and two different realistic six-compartment head models are used. A detailed description is given that lists all provided data files and scripts and explains the different steps for an EEG forward calculation using DUNEuro. Different FEM discretizations, source models, and solution approaches (direct or via the transfer matrix approach) are used and explained in detail. (ZIP) [file pone.0252431.s002.zip › S2_example_data_and_scripts/example_scripts/realistic_udg_transfer.py]

# Compute EEG leadfield using the Unfitted Discontinuous Galerkin (UDG-) FEM approach,
# in a realistic 6 compartment head model
# with the partial integration source model
# using the transfer matrix apporach
# for a test dipole

# I. Import libraries
import duneuropy as dp
import numpy as np
import os

# II. Define input files
folder_input = '/path/to/input/'
folder_output = '/path/to/output/'
filenames = {'skin_surf' : os.path.join(folder_input, 'skin.npy'),
             'white_surf' : os.path.join(folder_input, 'white.npy'),
             'gray_surf' : os.path.join(folder_input, 'gray.npy'),
             'spongiosa_surf' : os.path.join(folder_input, 'skull_spongiosa.npy'),
             'compacta_surf' : os.path.join(folder_input, 'skull_compacta.npy'),
             'CSF_surf' : os.path.join(folder_input, 'CSF.npy'),}
electrode_filename = os.path.join(folder_input,'realistic_electrodes_unfitted.txt')

# III. Create MEEG driver
# We create the driver object using the input levels sets, a hexahedral coarse mesh and the conductivities
imgs = {fn:np.load(filenames[fn]) for fn in filenames}
refinements = 1
elements = tuple([(x-1)/(2**refinements) for x in imgs['skin_surf'].shape])
config = {
    'type' : 'unfitted',
    'solver_type' : 'udg',
    'compartments' : 6,
    'volume_conductor' : {
        'grid' : {
            'cells' : elements,
            'upper_right' : (256,256,256),
            'lower_left' : (0,0,0),
            'refinements' : refinements
        }
    },
    'domain' : {
        'domains' : ['skin', 'white', 'gray', 'spongiosa', 'compacta', 'csf'],
        'skin.positions' : ['ieeeee'],
        'white.positions' : ['-i----'],
        'gray.positions' : ['--i---'],
        'spongiosa.positions' : ['---i--'],
        'compacta.positions' : ['----i-'],
        'csf.positions' : ['i----i'],
        'level_sets' : ['skin_surf', 'white_surf', 'gray_surf', 'spongiosa_surf', 'compacta_surf', 'CSF_surf']
    },
    'solver' : {
        'edge_norm_type' : 'houston',
        'penalty' : 4,
        'ghost_penalty' : 0.1,
        'scheme' : 'sipg',
        'weights' : 'tensorOnly',
        'conductivities' : [0.00043,0.00014,0.00033,0.00001512,0.0000042,0.00179],
        'intorderadd' : 3,
        'verbose' : 3,
        'smoother' : 'default'
    }
}
for k in config['domain']['level_sets']:
    config['domain'][k] = {
        'type' : 'image',
        'data' : imgs[k].astype(float, order='F')
    }
driver = dp.MEEGDriver3d(config)


# IV. Read and set electrode positions
electrodes = np.genfromtxt(electrode_filename)
electrodes = [dp.FieldVector3D(t) for t in electrodes.tolist()]
driver.setElectrodes(electrodes, {})


# V. Compute EEG leadfield
# Compute the transfer matrix
transfer_config = {
    'solver' : {
        'reduction' : 1e-10,
        'compartment': 0
    }
}
tm = driver.computeEEGTransferMatrix(transfer_config)
tm_eeg = np.array(tm[0])

# (optional) save the transfer matrix
filename = os.path.join(folder_output, 'transfer_realistic_udg.npy')
np.save(filename, tm_eeg)

# (optional) load the transfer matrix
#filename = os.path.join(folder_output, 'transfer_realistic_udg.npy')
#tm_eeg = np.load(filename, allow_pickle=True)

# Create source model configurations (Partial integration)
source_model_config = {
    'type' : 'partial_integration',
    'compartment': '2'
}

# Define test dipole
dipoles = [dp.Dipole3d([210, 163, 90], [0, -1, 0])]

# Apply the transfer matrix
x = driver.makeDomainFunction()
solutions = list()
lf = driver.applyEEGTransfer(tm_eeg, dipoles, {
                'source_model' : source_model_config,
                'post_process' : True,
                'subtract_mean' : True
            })
solution = np.array(lf[0])

# VI. Vizualization of output
# The tissue surfaces, the first dipole and the resulting potential of this dipole at the electrodes are exported.
driver.write({
    'format' : 'vtk',
    'filename' : os.path.join(folder_output,'realistic_udg_transfer_headmodel'),
    'mode' : 'boundary'
})
pvtk = dp.PointVTKWriter3d(dipoles[0])
pvtk.write(os.path.join(folder_output, 'realistic_udg_transfer_testdipole'))

pvtk = dp.PointVTKWriter3d(electrodes, True)
pvtk.addScalarData('potential', solution[0])
pvtk.write(os.path.join(folder_output,'realistic_udg_transfer_lf_pi'))

# Print a list of relevant publications
driver.print_citations()
