# Supplementary material for: DUNEuro—A software toolbox for forward modeling in bioelectromagnetism
Source: PLoS One. 2021 Jun 4;16(6):e0252431. doi: 10.1371/journal.pone.0252431 (PMC8177522; doi:10.1371/journal.pone.0252431)
Supplement: S2 Appendix — Example scripts in Python and MATLAB are provided to give an overview of the numerous features DUNEuro offers. For the volume conductor head model, different spherical four-compartment models and two different realistic six-compartment head models are used. A detailed description is given that lists all provided data files and scripts and explains the different steps for an EEG forward calculation using DUNEuro. Different FEM discretizations, source models, and solution approaches (direct or via the transfer matrix approach) are used and explained in detail. (ZIP) [file pone.0252431.s002.zip › S2_example_data_and_scripts/example_scripts/sphere_cg_hex_direct.py]

# Compute EEG leadfield using the standard (CG-) FEM approach,
# in a 4-layer spherical hexahedral sphere model
# with the St. Venant source model
# by solving the system directly for a test dipole

# I. Import libraries
import numpy as np
import duneuropy as dp
import os

# II. Define input files
folder_input = '/path/to/input/'
folder_output = '/path/to/output/'
filename_dipoles = os.path.join(folder_input, 'sphere_dipoles.txt')
filename_electrodes = os.path.join(folder_input, 'sphere_electrodes.txt')
center = (127,127,127)
radii = (92,86,80,78)
conductivities = [0.00043,0.00001,0.00179,0.00033]
resolution = 1

def cellsFromMM(mm):
    return int(np.round(2*np.max(radii)/mm))
def generateStructuredHexMeshForSphere(N):
    nr_nodes = N+1
    lower_left = center - np.max(radii)
    upper_right = center + np.max(radii)
    # create nodes array for bounding box
    nodes = np.meshgrid(*[np.linspace(ll,ur,num=N+1) for ll,ur in zip(lower_left, upper_right)], indexing='ij')
    nodes_array = np.reshape(np.transpose(np.array(nodes, order='F')),[nr_nodes**3, 3], order = 'C')
    # map elements to nodes in bounding box
    elements = np.empty(shape=(N**3,8))
    idx_nodes = np.arange(nodes_array.shape[0])
    idx_back = idx_nodes[-nr_nodes**2:idx_nodes.size]
    idx_right = idx_nodes[idx_nodes%nr_nodes==nr_nodes-1]
    idx_top =  idx_nodes[idx_nodes%nr_nodes**2  >= (nr_nodes)*(nr_nodes-1) ]
    elements[:,0] = np.delete(idx_nodes,np.append(idx_back,np.append(idx_right, idx_top)))
    elements[:,1]     = elements[:,0] + 1
    elements[:,[2,3]] = elements[:,[0,1]] + nr_nodes
    elements[:,4:]    = elements[:,:4] + nr_nodes**2
    # create tissue labels for elements in bounding box
    centers = np.meshgrid(*[ll+(ur-ll)*(np.linspace(1/N,1,N)-.5/N) for ll,ur in zip(lower_left, upper_right)], indexing = 'ij')
    dist = np.sqrt(sum([(x-c)**2 for x,c in zip(centers, center)]))
    labels = np.zeros([N]*len(lower_left), dtype=int)
    for i, r in enumerate(sorted(radii, reverse=True)):
        labels[dist<r] = i+1
    labels_array= np.ravel(labels, order='F')
    # remove elements, nodes and labels outside sphere
    idx_elements_inside = np.nonzero(labels_array);
    labels_array = labels_array[labels_array != 0] - 1;
    elements_inside = np.squeeze(elements[idx_elements_inside,:])
    idx_nodes_inside = np.unique(np.ravel(elements_inside))
    palette = np.unique(np.ravel(elements_inside))
    key = np.arange(idx_nodes_inside.size)
    index = np.digitize(elements_inside.ravel(), palette, right=True)
    elements_inside = key[index].reshape(elements_inside.shape)
    return [elements_inside.astype(int),nodes_array[idx_nodes_inside.astype(int),:], labels_array]

[elements, nodes, labels] = generateStructuredHexMeshForSphere(cellsFromMM(resolution))

# III. Create MEEG driver
# We create the driver object which will read the mesh along with the conductivity tensors from the provided files
config = {
    'type' : 'fitted',
    'solver_type' : 'cg',
    'element_type' : 'hexahedron',
    'volume_conductor' : {
        'grid' : {
            'elements' : elements.tolist(),
            'nodes' : nodes.tolist()
        },
        'tensors' : {
            'labels' : labels.tolist(),
            'conductivities' : conductivities
        }
    }
}
driver = dp.MEEGDriver3d(config)

# IV. Read and set electrode positions
# When projecting the electrodes, we choose the closest nodes
electrodes = np.genfromtxt(filename_electrodes,delimiter=None) 
electrodes = [dp.FieldVector3D(t) for t in electrodes.tolist()]
electrode_config = {
    'type' : 'closest_subentity_center',
    'codims' : [3]
}
driver.setElectrodes(electrodes, electrode_config)

# V. Compute EEG leadfield
#Create source model configurations (St. Venant approach)post_processpost_process
source_model_config = {
    'type' : 'venant',
    'numberOfMoments' : 3,
    'referenceLength' : 20,
    'weightingExponent' : 1,
    'relaxationFactor' : 1e-6,
    'mixedMoments' : True,
    'restrict' : True,
    'initialization' : 'closest_vertex'
}

# Read dipoles
dipoles = dp.read_dipoles_3d(filename_dipoles)

# Compute leadfield for the first test dipole
x = driver.makeDomainFunction()
driver.solveEEGForward(dipoles[0], x, {
            'solver.reduction' : 1e-10,
            'source_model' : source_model_config,
            'post_process' : True,
            'subtract_mean' : True
        })
lf = driver.evaluateAtElectrodes(x)
lf -= np.mean(lf)

# VI. the potential is written out in vtk format
driver.write(x,{
            'format' : 'vtk',
            'filename' :os.path.join(folder_output, 'sphere_cg_hex_direct_solution_venant'),
        })
# print a list of relevant publications
driver.print_citations()
