# Supplementary material for: DUNEuro—A software toolbox for forward modeling in bioelectromagnetism
Source: PLoS One. 2021 Jun 4;16(6):e0252431. doi: 10.1371/journal.pone.0252431 (PMC8177522; doi:10.1371/journal.pone.0252431)
Supplement: S2 Appendix — Example scripts in Python and MATLAB are provided to give an overview of the numerous features DUNEuro offers. For the volume conductor head model, different spherical four-compartment models and two different realistic six-compartment head models are used. A detailed description is given that lists all provided data files and scripts and explains the different steps for an EEG forward calculation using DUNEuro. Different FEM discretizations, source models, and solution approaches (direct or via the transfer matrix approach) are used and explained in detail. (ZIP) [file pone.0252431.s002.zip › S2_example_data_and_scripts/example_scripts/sphere_cg_tet_transfer.m]

% Compute EEG leadfield using the standard (CG-) FEM approach,
% in a 4-layer spherical tetrahedral sphere model
% with different source models (Partial integration, St. Venant, Whitney and Subtraction)
% using the transfer matrix approach

% I. add path to duneuro-matlab
addpath(genpath('/path/to/DUNEuro-matlab'));

% II. Define input files
path_input              = '/path/to/input/';
path_ouput              = '/path/to/output/';
filename_grid           = fullfile(path_input, 'sphere_tet_mesh_4c.msh');
filename_tensors        = fullfile(path_input, 'sphere_4c.cond');
filename_electrodes     = fullfile(path_input, 'sphere_electrodes.txt');
filename_dipoles        = fullfile(path_input, 'sphere_dipoles.txt');
filename_analytical     = fullfile(path_input, 'sphere_eeg_analytical.txt');

% III. Create MEEG driver
% We create the driver object which will read the mesh along with the conductivity tensors from the provided files
cfg = [];
cfg.solver_type = 'cg';
cfg.type = 'fitted';
cfg.element_type = 'tetrahedron';
cfg.volume_conductor.grid.filename = filename_grid;
cfg.volume_conductor.tensors.filename = filename_tensors;
driver = duneuro_meeg(cfg);

% IV. Read and set electrode positions
% When projecting the electrodes, we choose the closest nodes
electrodes = table2array(readtable(filename_electrodes))';
cfg = [];
cfg.codims = '3';
cfg.type = 'closest_subentity_center';
driver.set_electrodes(electrodes, cfg);

% V. Compute EEG leadfield
% Compute the transfer matrix
cfg = [];
cfg.solver.reduction = '1e-10';
transfer_matrix = driver.compute_eeg_transfer_matrix(cfg);

% Create source model configurations (Partial integration St. Venant, Subtraction, Whitney)
cfg_pi = struct('type','partial_integration');
cfg_venant =  struct('type','venant',...
    'numberOfMoments', '3', ...
    'referenceLength' , '20', ...
    'weightingExponent' , '1', ...
    'relaxationFactor' , '1e-6', ...
    'mixedMoments' , 'True', ...
    'restrict' , 'True', ...
    'initialization' , 'closest_vertex');

cfg_whitney =  struct('type','whitney',...
    'referenceLength' , '20', ...
    'restricted' , 'True', ...
    'faceSources' , 'all', ...
    'edgeSources'  , 'all', ...
    'interpolation' , 'PBO');

cfg_subtraction = struct('type','subtraction', ...
    'intorderadd', '2', ...
    'intorderadd_lb', '2');

configs_source = {cfg_pi, cfg_venant, cfg_whitney, cfg_subtraction};

% Read dipoles
dipoles                 = table2array(readtable(filename_dipoles))';

% Apply the transfer matrix
for i=1:size(configs_source,2)
    cfg = [];
    cfg.post_process = 'True';
    cfg.subtract_mean = 'True';
    cfg.source_model = configs_source{i};
    lf{i}  = driver.apply_eeg_transfer(transfer_matrix, dipoles, cfg);
end

% print list of relevant publications
driver.print_citations();
