# Supplementary material for: DUNEuro—A software toolbox for forward modeling in bioelectromagnetism
Source: PLoS One. 2021 Jun 4;16(6):e0252431. doi: 10.1371/journal.pone.0252431 (PMC8177522; doi:10.1371/journal.pone.0252431)
Supplement: S2 Appendix — Example scripts in Python and MATLAB are provided to give an overview of the numerous features DUNEuro offers. For the volume conductor head model, different spherical four-compartment models and two different realistic six-compartment head models are used. A detailed description is given that lists all provided data files and scripts and explains the different steps for an EEG forward calculation using DUNEuro. Different FEM discretizations, source models, and solution approaches (direct or via the transfer matrix approach) are used and explained in detail. (ZIP) [file pone.0252431.s002.zip › S2_example_data_and_scripts/example_scripts/sphere_cg_tet_transfer.pvsm]

<ParaView>
  <ServerManagerState version="5.4.1">
    <Proxy group="animation" type="AnimationScene" id="263" servers="16">
      <Property name="AnimationTime" id="263.AnimationTime" number_of_elements="1">
        <Element index="0" value="0"/>
      </Property>
      <Property name="Cues" id="263.Cues" number_of_elements="1">
        <Proxy value="265"/>
        <Domain name="groups" id="263.Cues.groups"/>
      </Property>
      <Property name="Duration" id="263.Duration" number_of_elements="1">
        <Element index="0" value="10"/>
      </Property>
      <Property name="EndTime" id="263.EndTime" number_of_elements="1">
        <Element index="0" value="1"/>
      </Property>
      <Property name="FramesPerTimestep" id="263.FramesPerTimestep" number_of_elements="1">
        <Element index="0" value="1"/>
        <Domain name="range" id="263.FramesPerTimestep.range"/>
      </Property>
      <Property name="GoToFirst" id="263.GoToFirst"/>
      <Property name="GoToLast" id="263.GoToLast"/>
      <Property name="GoToNext" id="263.GoToNext"/>
      <Property name="GoToPrevious" id="263.GoToPrevious"/>
      <Property name="LockEndTime" id="263.LockEndTime" number_of_elements="1">
        <Element index="0" value="0"/>
        <Domain name="bool" id="263.LockEndTime.bool"/>
      </Property>
      <Property name="LockStartTime" id="263.LockStartTime" number_of_elements="1">
        <Element index="0" value="0"/>
        <Domain name="bool" id="263.LockStartTime.bool"/>
      </Property>
      <Property name="Loop" id="263.Loop" number_of_elements="1">
        <Element index="0" value="0"/>
        <Domain name="bool" id="263.Loop.bool"/>
      </Property>
      <Property name="NumberOfFrames" id="263.NumberOfFrames" number_of_elements="1">
        <Element index="0" value="10"/>
        <Domain name="range" id="263.NumberOfFrames.range"/>
      </Property>
      <Property name="Play" id="263.Play"/>
      <Property name="PlayMode" id="263.PlayMode" number_of_elements="1">
        <Element index="0" value="0"/>
        <Domain name="enum" id="263.PlayMode.enum">
          <Entry value="0" text="Sequence"/>
          <Entry value="1" text="Real Time"/>
          <Entry value="2" text="Snap To TimeSteps"/>
        </Domain>
      </Property>
      <Property name="StartTime" id="263.StartTime" number_of_elements="1">
        <Element index="0" value="0"/>
      </Property>
      <Property name="Stop" id="263.Stop"/>
      <Property name="TimeKeeper" id="263.TimeKeeper" number_of_elements="1">
        <Proxy value="259"/>
      </Property>
      <Property name="ViewModules" id="263.ViewModules" number_of_elements="1">
        <Proxy value="4854"/>
        <Domain name="groups" id="263.ViewModules.groups"/>
      </Property>
    </Proxy>
    <Proxy group="animation" type="TimeAnimationCue" id="265" servers="16">
      <Property name="AnimatedDomainName" id="265.AnimatedDomainName" number_of_elements="1">
        <Element index="0" value=""/>
      </Property>
      <Property name="AnimatedElement" id="265.AnimatedElement" number_of_elements="1">
        <Element index="0" value="0"/>
      </Property>
      <Property name="AnimatedPropertyName" id="265.AnimatedPropertyName" number_of_elements="1">
        <Element index="0" value="Time"/>
      </Property>
      <Property name="AnimatedProxy" id="265.AnimatedProxy" number_of_elements="1">
        <Proxy value="259"/>
        <Domain name="groups" id="265.AnimatedProxy.groups"/>
      </Property>
      <Property name="Enabled" id="265.Enabled" number_of_elements="1">
        <Element index="0" value="1"/>
        <Domain name="bool" id="265.Enabled.bool"/>
      </Property>
      <Property name="EndTime" id="265.EndTime" number_of_elements="1">
        <Element index="0" value="1"/>
      </Property>
      <Property name="KeyFrames" id="265.KeyFrames">
        <Domain name="groups" id="265.KeyFrames.groups"/>
      </Property>
      <Property name="LastAddedKeyFrameIndex" id="265.LastAddedKeyFrameIndex"/>
      <Property name="StartTime" id="265.StartTime" number_of_elements="1">
        <Element index="0" value="0"/>
      </Property>
      <Property name="TimeMode" id="265.TimeMode" number_of_elements="1">
        <Element index="0" value="0"/>
        <Domain name="enum" id="265.TimeMode.enum">
          <Entry value="0" text="Normalized"/>
          <Entry value="1" text="Relative"/>
        </Domain>
      </Property>
      <Property name="UseAnimationTime" id="265.UseAnimationTime" number_of_elements="1">
        <Element index="0" value="1"/>
        <Domain name="bool" id="265.UseAnimationTime.bool"/>
      </Property>
    </Proxy>
    <Proxy group="misc" type="ViewLayout" id="4855" servers="16">
      <Property name="ShowWindowDecorations" id="4855.ShowWindowDecorations" number_of_elements="1">
        <Element index="0" value="1"/>
      </Property>
      <Layout number_of_elements="1">
        <Item direction="0" fraction="0.5" view="4854"/>
      </Layout>
    </Proxy>
    <Proxy group="lookup_tables" type="PVLookupTable" id="4391" servers="21">
      <Property name="AboveRangeColor" id="4391.AboveRangeColor" number_of_elements="3">
        <Element index="0" value="1"/>
        <Element index="1" value="1"/>
        <Element index="2" value="1"/>
      </Property>
      <Property name="ActiveAnnotatedValues" id="4391.ActiveAnnotatedValues"/>
      <Property name="AllowDuplicateScalars" id="4391.AllowDuplicateScalars" number_of_elements="1">
        <Element index="0" value="1"/>
        <Domain name="bool" id="4391.AllowDuplicateScalars.bool"/>
      </Property>
      <Property name="Annotations" id="4391.Annotations"/>
      <Property name="BelowRangeColor" id="4391.BelowRangeColor" number_of_elements="3">
        <Element index="0" value="0"/>
        <Element index="1" value="0"/>
        <Element index="2" value="0"/>
      </Property>
      <Property name="Build" id="4391.Build"/>
      <Property name="ColorSpace" id="4391.ColorSpace" number_of_elements="1">
        <Element index="0" value="3"/>
        <Domain name="enum" id="4391.ColorSpace.enum">
          <Entry value="0" text="RGB"/>
          <Entry value="1" text="HSV"/>
          <Entry value="2" text="Lab"/>
          <Entry value="3" text="Diverging"/>
        </Domain>
      </Property>
      <Property name="Discretize" id="4391.Discretize" number_of_elements="1">
        <Element index="0" value="1"/>
        <Domain name="bool" id="4391.Discretize.bool"/>
      </Property>
      <Property name="EnableOpacityMapping" id="4391.EnableOpacityMapping" number_of_elements="1">
        <Element index="0" value="0"/>
        <Domain name="bool" id="4391.EnableOpacityMapping.bool"/>
      </Property>
      <Property name="HSVWrap" id="4391.HSVWrap" number_of_elements="1">
        <Element index="0" value="0"/>
        <Domain name="bool" id="4391.HSVWrap.bool"/>
      </Property>
      <Property name="IndexedColors" id="4391.IndexedColors"/>
      <Property name="IndexedLookup" id="4391.IndexedLookup" number_of_elements="1">
        <Element index="0" value="0"/>
        <Domain name="bool" id="4391.IndexedLookup.bool"/>
      </Property>
      <Property name="LockScalarRange" id="4391.LockScalarRange" number_of_elements="1">
        <Element index="0" value="0"/>
        <Domain name="bool" id="4391.LockScalarRange.bool"/>
      </Property>
      <Property name="NanColor" id="4391.NanColor" number_of_elements="3">
        <Element index="0" value="1"/>
        <Element index="1" value="1"/>
        <Element index="2" value="0"/>
      </Property>
      <Property name="NumberOfTableValues" id="4391.NumberOfTableValues" number_of_elements="1">
        <Element index="0" value="256"/>
        <Domain name="range" id="4391.NumberOfTableValues.range"/>
      </Property>
      <Property name="RGBPoints" id="4391.RGBPoints" number_of_elements="12">
        <Element index="0" value="-0.0578861013054848"/>
        <Element index="1" value="0.231373"/>
        <Element index="2" value="0.298039"/>
        <Element index="3" value="0.752941"/>
        <Element index="4" value="-0.000779749825596809"/>
        <Element index="5" value="0.865003"/>
        <Element index="6" value="0.865003"/>
        <Element index="7" value="0.865003"/>
        <Element index="8" value="0.0563266016542912"/>
        <Element index="9" value="0.705882"/>
        <Element index="10" value="0.0156863"/>
        <Element index="11" value="0.14902"/>
      </Property>
      <Property name="RescaleOnVisibilityChange" id="4391.RescaleOnVisibilityChange" number_of_elements="1">
        <Element index="0" value="0"/>
        <Domain name="bool" id="4391.RescaleOnVisibilityChange.bool"/>
      </Property>
      <Property name="ScalarOpacityFunction" id="4391.ScalarOpacityFunction" number_of_elements="1">
        <Proxy value="4390"/>
      </Property>
      <Property name="ScalarRangeInitialized" id="4391.ScalarRangeInitialized" number_of_elements="1">
        <Element index="0" value="1"/>
        <Domain name="bool" id="4391.ScalarRangeInitialized.bool"/>
      </Property>
      <Property name="ShowIndexedColorActiveValues" id="4391.ShowIndexedColorActiveValues" number_of_elements="1">
        <Element index="0" value="0"/>
        <Domain name="bool" id="4391.ShowIndexedColorActiveValues.bool"/>
      </Property>
      <Property name="UseAboveRangeColor" id="4391.UseAboveRangeColor" number_of_elements="1">
        <Element index="0" value="0"/>
        <Domain name="bool" id="4391.UseAboveRangeColor.bool"/>
      </Property>
      <Property name="UseBelowRangeColor" id="4391.UseBelowRangeColor" number_of_elements="1">
        <Element index="0" value="0"/>
        <Domain name="bool" id="4391.UseBelowRangeColor.bool"/>
      </Property>
      <Property name="UseLogScale" id="4391.UseLogScale" number_of_elements="1">
        <Element index="0" value="0"/>
        <Domain name="bool" id="4391.UseLogScale.bool"/>
      </Property>
      <Property name="VectorComponent" id="4391.VectorComponent" number_of_elements="1">
        <Element index="0" value="0"/>
        <Domain name="range" id="4391.VectorComponent.range"/>
      </Property>
      <Property name="VectorMode" id="4391.VectorMode" number_of_elements="1">
        <Element index="0" value="0"/>
        <Domain name="enum" id="4391.VectorMode.enum">
          <Entry value="0" text="Magnitude"/>
          <Entry value="1" text="Component"/>
        </Domain>
      </Property>
    </Proxy>
    <Proxy group="lookup_tables" type="PVLookupTable" id="4846" servers="21">
      <Property name="AboveRangeColor" id="4846.AboveRangeColor" number_of_elements="3">
        <Element index="0" value="1"/>
        <Element index="1" value="1"/>
        <Element index="2" value="1"/>
      </Property>
      <Property name="ActiveAnnotatedValues" id="4846.ActiveAnnotatedValues"/>
      <Property name="AllowDuplicateScalars" id="4846.AllowDuplicateScalars" number_of_elements="1">
        <Element index="0" value="1"/>
        <Domain name="bool" id="4846.AllowDuplicateScalars.bool"/>
      </Property>
      <Property name="Annotations" id="4846.Annotations"/>
      <Property name="BelowRangeColor" id="4846.BelowRangeColor" number_of_elements="3">
        <Element index="0" value="0"/>
        <Element index="1" value="0"/>
        <Element index="2" value="0"/>
      </Property>
      <Property name="Build" id="4846.Build"/>
      <Property name="ColorSpace" id="4846.ColorSpace" number_of_elements="1">
        <Element index="0" value="3"/>
        <Domain name="enum" id="4846.ColorSpace.enum">
          <Entry value="0" text="RGB"/>
          <Entry value="1" text="HSV"/>
          <Entry value="2" text="Lab"/>
          <Entry value="3" text="Diverging"/>
        </Domain>
      </Property>
      <Property name="Discretize" id="4846.Discretize" number_of_elements="1">
        <Element index="0" value="1"/>
        <Domain name="bool" id="4846.Discretize.bool"/>
      </Property>
      <Property name="EnableOpacityMapping" id="4846.EnableOpacityMapping" number_of_elements="1">
        <Element index="0" value="0"/>
        <Domain name="bool" id="4846.EnableOpacityMapping.bool"/>
      </Property>
      <Property name="HSVWrap" id="4846.HSVWrap" number_of_elements="1">
        <Element index="0" value="0"/>
        <Domain name="bool" id="4846.HSVWrap.bool"/>
      </Property>
      <Property name="IndexedColors" id="4846.IndexedColors"/>
      <Property name="IndexedLookup" id="4846.IndexedLookup" number_of_elements="1">
        <Element index="0" value="0"/>
        <Domain name="bool" id="4846.IndexedLookup.bool"/>
      </Property>
      <Property name="LockScalarRange" id="4846.LockScalarRange" number_of_elements="1">
        <Element index="0" value="0"/>
        <Domain name="bool" id="4846.LockScalarRange.bool"/>
      </Property>
      <Property name="NanColor" id="4846.NanColor" number_of_elements="3">
        <Element index="0" value="1"/>
        <Element index="1" value="1"/>
        <Element index="2" value="0"/>
      </Property>
      <Property name="NumberOfTableValues" id="4846.NumberOfTableValues" number_of_elements="1">
        <Element index="0" value="256"/>
        <Domain name="range" id="4846.NumberOfTableValues.range"/>
      </Property>
      <Property name="RGBPoints" id="4846.RGBPoints" number_of_elements="12">
        <Element index="0" value="9.99999974737875e-06"/>
        <Element index="1" value="0.231373"/>
        <Element index="2" value="0.298039"/>
        <Element index="3" value="0.752941"/>
        <Element index="4" value="0.000900000004548929"/>
        <Element index="5" value="0.865003"/>
        <Element index="6" value="0.865003"/>
        <Element index="7" value="0.865003"/>
        <Element index="8" value="0.00179000000935048"/>
        <Element index="9" value="0.705882"/>
        <Element index="10" value="0.0156863"/>
        <Element index="11" value="0.14902"/>
      </Property>
      <Property name="RescaleOnVisibilityChange" id="4846.RescaleOnVisibilityChange" number_of_elements="1">
        <Element index="0" value="0"/>
        <Domain name="bool" id="4846.RescaleOnVisibilityChange.bool"/>
      </Property>
      <Property name="ScalarOpacityFunction" id="4846.ScalarOpacityFunction" number_of_elements="1">
        <Proxy value="4845"/>
      </Property>
      <Property name="ScalarRangeInitialized" id="4846.ScalarRangeInitialized" number_of_elements="1">
        <Element index="0" value="1"/>
        <Domain name="bool" id="4846.ScalarRangeInitialized.bool"/>
      </Property>
      <Property name="ShowIndexedColorActiveValues" id="4846.ShowIndexedColorActiveValues" number_of_elements="1">
        <Element index="0" value="0"/>
        <Domain name="bool" id="4846.ShowIndexedColorActiveValues.bool"/>
      </Property>
      <Property name="UseAboveRangeColor" id="4846.UseAboveRangeColor" number_of_elements="1">
        <Element index="0" value="0"/>
        <Domain name="bool" id="4846.UseAboveRangeColor.bool"/>
      </Property>
      <Property name="UseBelowRangeColor" id="4846.UseBelowRangeColor" number_of_elements="1">
        <Element index="0" value="0"/>
        <Domain name="bool" id="4846.UseBelowRangeColor.bool"/>
      </Property>
      <Property name="UseLogScale" id="4846.UseLogScale" number_of_elements="1">
        <Element index="0" value="0"/>
        <Domain name="bool" id="4846.UseLogScale.bool"/>
      </Property>
      <Property name="VectorComponent" id="4846.VectorComponent" number_of_elements="1">
        <Element index="0" value="0"/>
        <Domain name="range" id="4846.VectorComponent.range"/>
      </Property>
      <Property name="VectorMode" id="4846.VectorMode" number_of_elements="1">
        <Element index="0" value="0"/>
        <Domain name="enum" id="4846.VectorMode.enum">
          <Entry value="0" text="Magnitude"/>
          <Entry value="1" text="Component"/>
        </Domain>
      </Property>
    </Proxy>
    <Proxy group="lookup_tables" type="PVLookupTable" id="4610" servers="21">
      <Property name="AboveRangeColor" id="4610.AboveRangeColor" number_of_elements="3">
        <Element index="0" value="1"/>
        <Element index="1" value="1"/>
        <Element index="2" value="1"/>
      </Property>
      <Property name="ActiveAnnotatedValues" id="4610.ActiveAnnotatedValues"/>
      <Property name="AllowDuplicateScalars" id="4610.AllowDuplicateScalars" number_of_elements="1">
        <Element index="0" value="1"/>
        <Domain name="bool" id="4610.AllowDuplicateScalars.bool"/>
      </Property>
      <Property name="Annotations" id="4610.Annotations"/>
      <Property name="BelowRangeColor" id="4610.BelowRangeColor" number_of_elements="3">
        <Element index="0" value="0"/>
        <Element index="1" value="0"/>
        <Element index="2" value="0"/>
      </Property>
      <Property name="Build" id="4610.Build"/>
      <Property name="ColorSpace" id="4610.ColorSpace" number_of_elements="1">
        <Element index="0" value="3"/>
        <Domain name="enum" id="4610.ColorSpace.enum">
          <Entry value="0" text="RGB"/>
          <Entry value="1" text="HSV"/>
          <Entry value="2" text="Lab"/>
          <Entry value="3" text="Diverging"/>
        </Domain>
      </Property>
      <Property name="Discretize" id="4610.Discretize" number_of_elements="1">
        <Element index="0" value="1"/>
        <Domain name="bool" id="4610.Discretize.bool"/>
      </Property>
      <Property name="EnableOpacityMapping" id="4610.EnableOpacityMapping" number_of_elements="1">
        <Element index="0" value="0"/>
        <Domain name="bool" id="4610.EnableOpacityMapping.bool"/>
      </Property>
      <Property name="HSVWrap" id="4610.HSVWrap" number_of_elements="1">
        <Element index="0" value="0"/>
        <Domain name="bool" id="4610.HSVWrap.bool"/>
      </Property>
      <Property name="IndexedColors" id="4610.IndexedColors"/>
      <Property name="IndexedLookup" id="4610.IndexedLookup" number_of_elements="1">
        <Element index="0" value="0"/>
        <Domain name="bool" id="4610.IndexedLookup.bool"/>
      </Property>
      <Property name="LockScalarRange" id="4610.LockScalarRange" number_of_elements="1">
        <Element index="0" value="0"/>
        <Domain name="bool" id="4610.LockScalarRange.bool"/>
      </Property>
      <Property name="NanColor" id="4610.NanColor" number_of_elements="3">
        <Element index="0" value="1"/>
        <Element index="1" value="1"/>
        <Element index="2" value="0"/>
      </Property>
      <Property name="NumberOfTableValues" id="4610.NumberOfTableValues" number_of_elements="1">
        <Element index="0" value="256"/>
        <Domain name="range" id="4610.NumberOfTableValues.range"/>
      </Property>
      <Property name="RGBPoints" id="4610.RGBPoints" number_of_elements="12">
        <Element index="0" value="1.00000018238774"/>
        <Element index="1" value="0.231373"/>
        <Element index="2" value="0.298039"/>
        <Element index="3" value="0.752941"/>
        <Element index="4" value="1.00012228071566"/>
        <Element index="5" value="0.865003"/>
        <Element index="6" value="0.865003"/>
        <Element index="7" value="0.865003"/>
        <Element index="8" value="1.00024437904358"/>
        <Element index="9" value="0.705882"/>
        <Element index="10" value="0.0156863"/>
        <Element index="11" value="0.14902"/>
      </Property>
      <Property name="RescaleOnVisibilityChange" id="4610.RescaleOnVisibilityChange" number_of_elements="1">
        <Element index="0" value="0"/>
        <Domain name="bool" id="4610.RescaleOnVisibilityChange.bool"/>
      </Property>
      <Property name="ScalarOpacityFunction" id="4610.ScalarOpacityFunction" number_of_elements="1">
        <Proxy value="4609"/>
      </Property>
      <Property name="ScalarRangeInitialized" id="4610.ScalarRangeInitialized" number_of_elements="1">
        <Element index="0" value="1"/>
        <Domain name="bool" id="4610.ScalarRangeInitialized.bool"/>
      </Property>
      <Property name="ShowIndexedColorActiveValues" id="4610.ShowIndexedColorActiveValues" number_of_elements="1">
        <Element index="0" value="0"/>
        <Domain name="bool" id="4610.ShowIndexedColorActiveValues.bool"/>
      </Property>
      <Property name="UseAboveRangeColor" id="4610.UseAboveRangeColor" number_of_elements="1">
        <Element index="0" value="0"/>
        <Domain name="bool" id="4610.UseAboveRangeColor.bool"/>
      </Property>
      <Property name="UseBelowRangeColor" id="4610.UseBelowRangeColor" number_of_elements="1">
        <Element index="0" value="0"/>
        <Domain name="bool" id="4610.UseBelowRangeColor.bool"/>
      </Property>
      <Property name="UseLogScale" id="4610.UseLogScale" number_of_elements="1">
        <Element index="0" value="0"/>
        <Domain name="bool" id="4610.UseLogScale.bool"/>
      </Property>
      <Property name="VectorComponent" id="4610.VectorComponent" number_of_elements="1">
        <Element index="0" value="0"/>
        <Domain name="range" id="4610.VectorComponent.range"/>
      </Property>
      <Property name="VectorMode" id="4610.VectorMode" number_of_elements="1">
        <Element index="0" value="0"/>
        <Domain name="enum" id="4610.VectorMode.enum">
          <Entry value="0" text="Magnitude"/>
          <Entry value="1" text="Component"/>
        </Domain>
      </Property>
    </Proxy>
    <Proxy group="lookup_tables" type="PVLookupTable" id="4338" servers="21">
      <Property name="AboveRangeColor" id="4338.AboveRangeColor" number_of_elements="3">
        <Element index="0" value="1"/>
        <Element index="1" value="1"/>
        <Element index="2" value="1"/>
      </Property>
      <Property name="ActiveAnnotatedValues" id="4338.ActiveAnnotatedValues"/>
      <Property name="AllowDuplicateScalars" id="4338.AllowDuplicateScalars" number_of_elements="1">
        <Element index="0" value="1"/>
        <Domain name="bool" id="4338.AllowDuplicateScalars.bool"/>
      </Property>
      <Property name="Annotations" id="4338.Annotations"/>
      <Property name="BelowRangeColor" id="4338.BelowRangeColor" number_of_elements="3">
        <Element index="0" value="0"/>
        <Element index="1" value="0"/>
        <Element index="2" value="0"/>
      </Property>
      <Property name="Build" id="4338.Build"/>
      <Property name="ColorSpace" id="4338.ColorSpace" number_of_elements="1">
        <Element index="0" value="3"/>
        <Domain name="enum" id="4338.ColorSpace.enum">
          <Entry value="0" text="RGB"/>
          <Entry value="1" text="HSV"/>
          <Entry value="2" text="Lab"/>
          <Entry value="3" text="Diverging"/>
        </Domain>
      </Property>
      <Property name="Discretize" id="4338.Discretize" number_of_elements="1">
        <Element index="0" value="1"/>
        <Domain name="bool" id="4338.Discretize.bool"/>
      </Property>
      <Property name="EnableOpacityMapping" id="4338.EnableOpacityMapping" number_of_elements="1">
        <Element index="0" value="0"/>
        <Domain name="bool" id="4338.EnableOpacityMapping.bool"/>
      </Property>
      <Property name="HSVWrap" id="4338.HSVWrap" number_of_elements="1">
        <Element index="0" value="0"/>
        <Domain name="bool" id="4338.HSVWrap.bool"/>
      </Property>
      <Property name="IndexedColors" id="4338.IndexedColors"/>
      <Property name="IndexedLookup" id="4338.IndexedLookup" number_of_elements="1">
        <Element index="0" value="0"/>
        <Domain name="bool" id="4338.IndexedLookup.bool"/>
      </Property>
      <Property name="LockScalarRange" id="4338.LockScalarRange" number_of_elements="1">
        <Element index="0" value="0"/>
        <Domain name="bool" id="4338.LockScalarRange.bool"/>
      </Property>
      <Property name="NanColor" id="4338.NanColor" number_of_elements="3">
        <Element index="0" value="1"/>
        <Element index="1" value="1"/>
        <Element index="2" value="0"/>
      </Property>
      <Property name="NumberOfTableValues" id="4338.NumberOfTableValues" number_of_elements="1">
        <Element index="0" value="256"/>
        <Domain name="range" id="4338.NumberOfTableValues.range"/>
      </Property>
      <Property name="RGBPoints" id="4338.RGBPoints" number_of_elements="12">
        <Element index="0" value="-0.0578861013054848"/>
        <Element index="1" value="0.231373"/>
        <Element index="2" value="0.298039"/>
        <Element index="3" value="0.752941"/>
        <Element index="4" value="-0.000779749825596823"/>
        <Element index="5" value="0.865003"/>
        <Element index="6" value="0.865003"/>
        <Element index="7" value="0.865003"/>
        <Element index="8" value="0.0563266016542912"/>
        <Element index="9" value="0.705882"/>
        <Element index="10" value="0.0156863"/>
        <Element index="11" value="0.14902"/>
      </Property>
      <Property name="RescaleOnVisibilityChange" id="4338.RescaleOnVisibilityChange" number_of_elements="1">
        <Element index="0" value="0"/>
        <Domain name="bool" id="4338.RescaleOnVisibilityChange.bool"/>
      </Property>
      <Property name="ScalarOpacityFunction" id="4338.ScalarOpacityFunction" number_of_elements="1">
        <Proxy value="4337"/>
      </Property>
      <Property name="ScalarRangeInitialized" id="4338.ScalarRangeInitialized" number_of_elements="1">
        <Element index="0" value="1"/>
        <Domain name="bool" id="4338.ScalarRangeInitialized.bool"/>
      </Property>
      <Property name="ShowIndexedColorActiveValues" id="4338.ShowIndexedColorActiveValues" number_of_elements="1">
        <Element index="0" value="0"/>
        <Domain name="bool" id="4338.ShowIndexedColorActiveValues.bool"/>
      </Property>
      <Property name="UseAboveRangeColor" id="4338.UseAboveRangeColor" number_of_elements="1">
        <Element index="0" value="0"/>
        <Domain name="bool" id="4338.UseAboveRangeColor.bool"/>
      </Property>
      <Property name="UseBelowRangeColor" id="4338.UseBelowRangeColor" number_of_elements="1">
        <Element index="0" value="0"/>
        <Domain name="bool" id="4338.UseBelowRangeColor.bool"/>
      </Property>
      <Property name="UseLogScale" id="4338.UseLogScale" number_of_elements="1">
        <Element index="0" value="0"/>
        <Domain name="bool" id="4338.UseLogScale.bool"/>
      </Property>
      <Property name="VectorComponent" id="4338.VectorComponent" number_of_elements="1">
        <Element index="0" value="0"/>
        <Domain name="range" id="4338.VectorComponent.range"/>
      </Property>
      <Property name="VectorMode" id="4338.VectorMode" number_of_elements="1">
        <Element index="0" value="0"/>
        <Domain name="enum" id="4338.VectorMode.enum">
          <Entry value="0" text="Magnitude"/>
          <Entry value="1" text="Component"/>
        </Domain>
      </Property>
    </Proxy>
    <Proxy group="piecewise_functions" type="PiecewiseFunction" id="4390" servers="21">
      <Property name="AllowDuplicateScalars" id="4390.AllowDuplicateScalars" number_of_elements="1">
        <Element index="0" value="1"/>
        <Domain name="bool" id="4390.AllowDuplicateScalars.bool"/>
      </Property>
      <Property name="Points" id="4390.Points" number_of_elements="8">
        <Element index="0" value="-0.0578861013054848"/>
        <Element index="1" value="0"/>
        <Element index="2" value="0.5"/>
        <Element index="3" value="0"/>
        <Element index="4" value="0.0563266016542912"/>
        <Element index="5" value="1"/>
        <Element index="6" value="0.5"/>
        <Element index="7" value="0"/>
      </Property>
      <Property name="ScalarRangeInitialized" id="4390.ScalarRangeInitialized" number_of_elements="1">
        <Element index="0" value="1"/>
        <Domain name="bool" id="4390.ScalarRangeInitialized.bool"/>
      </Property>
    </Proxy>
    <Proxy group="piecewise_functions" type="PiecewiseFunction" id="4845" servers="21">
      <Property name="AllowDuplicateScalars" id="4845.AllowDuplicateScalars" number_of_elements="1">
        <Element index="0" value="1"/>
        <Domain name="bool" id="4845.AllowDuplicateScalars.bool"/>
      </Property>
      <Property name="Points" id="4845.Points" number_of_elements="8">
        <Element index="0" value="9.99999974737875e-06"/>
        <Element index="1" value="0"/>
        <Element index="2" value="0.5"/>
        <Element index="3" value="0"/>
        <Element index="4" value="0.00179000000935048"/>
        <Element index="5" value="1"/>
        <Element index="6" value="0.5"/>
        <Element index="7" value="0"/>
      </Property>
      <Property name="ScalarRangeInitialized" id="4845.ScalarRangeInitialized" number_of_elements="1">
        <Element index="0" value="1"/>
        <Domain name="bool" id="4845.ScalarRangeInitialized.bool"/>
      </Property>
    </Proxy>
    <Proxy group="piecewise_functions" type="PiecewiseFunction" id="4609" servers="21">
      <Property name="AllowDuplicateScalars" id="4609.AllowDuplicateScalars" number_of_elements="1">
        <Element index="0" value="1"/>
        <Domain name="bool" id="4609.AllowDuplicateScalars.bool"/>
      </Property>
      <Property name="Points" id="4609.Points" number_of_elements="8">
        <Element index="0" value="1.00000018238774"/>
        <Element index="1" value="0"/>
        <Element index="2" value="0.5"/>
        <Element index="3" value="0"/>
        <Element index="4" value="1.00024437904358"/>
        <Element index="5" value="1"/>
        <Element index="6" value="0.5"/>
        <Element index="7" value="0"/>
      </Property>
      <Property name="ScalarRangeInitialized" id="4609.ScalarRangeInitialized" number_of_elements="1">
        <Element index="0" value="1"/>
        <Domain name="bool" id="4609.ScalarRangeInitialized.bool"/>
      </Property>
    </Proxy>
    <Proxy group="piecewise_functions" type="PiecewiseFunction" id="4337" servers="21">
      <Property name="AllowDuplicateScalars" id="4337.AllowDuplicateScalars" number_of_elements="1">
        <Element index="0" value="1"/>
        <Domain name="bool" id="4337.AllowDuplicateScalars.bool"/>
      </Property>
      <Property name="Points" id="4337.Points" number_of_elements="8">
        <Element index="0" value="-0.0578861013054848"/>
        <Element index="1" value="0"/>
        <Element index="2" value="0.5"/>
        <Element index="3" value="0"/>
        <Element index="4" value="0.0563266016542912"/>
        <Element index="5" value="1"/>
        <Element index="6" value="0.5"/>
        <Element index="7" value="0"/>
      </Property>
      <Property name="ScalarRangeInitialized" id="4337.ScalarRangeInitialized" number_of_elements="1">
        <Element index="0" value="1"/>
        <Domain name="bool" id="4337.ScalarRangeInitialized.bool"/>
      </Property>
    </Proxy>
    <Proxy group="misc" type="RepresentationAnimationHelper" id="4856" servers="16">
      <Property name="Source" id="4856.Source" number_of_elements="1">
        <Proxy value="4201"/>
      </Property>
    </Proxy>
    <Proxy group="representations" type="GridAxesRepresentation" id="4179" servers="21">
      <Property name="GridAxesVisibility" id="4179.GridAxesVisibility" number_of_elements="1">
        <Element index="0" value="0"/>
        <Domain name="bool" id="4179.GridAxesVisibility.bool"/>
      </Property>
      <Property name="Input" id="4179.Input">
        <Domain name="input_array_any" id="4179.Input.input_array_any"/>
      </Property>
      <Property name="Position" id="4179.Position" number_of_elements="3">
        <Element index="0" value="0"/>
        <Element index="1" value="0"/>
        <Element index="2" value="0"/>
        <Domain name="range" id="4179.Position.range"/>
      </Property>
      <Property name="Scale" id="4179.Scale" number_of_elements="3">
        <Element index="0" value="1"/>
        <Element index="1" value="1"/>
        <Element index="2" value="1"/>
        <Domain name="range" id="4179.Scale.range"/>
      </Property>
      <Property name="AxesToLabel" id="4179.AxesToLabel" number_of_elements="1">
        <Element index="0" value="63"/>
        <Domain name="range" id="4179.AxesToLabel.range"/>
      </Property>
      <Property name="CullBackface" id="4179.CullBackface" number_of_elements="1">
        <Element index="0" value="0"/>
        <Domain name="bool" id="4179.CullBackface.bool"/>
      </Property>
      <Property name="CullFrontface" id="4179.CullFrontface" number_of_elements="1">
        <Element index="0" value="1"/>
        <Domain name="bool" id="4179.CullFrontface.bool"/>
      </Property>
      <Property name="FacesToRender" id="4179.FacesToRender" number_of_elements="1">
        <Element index="0" value="63"/>
        <Domain name="range" id="4179.FacesToRender.range"/>
      </Property>
      <Property name="GridColor" id="4179.GridColor" number_of_elements="3">
        <Element index="0" value="0"/>
        <Element index="1" value="0"/>
        <Element index="2" value="0"/>
        <Domain name="range" id="4179.GridColor.range"/>
      </Property>
      <Property name="LabelUniqueEdgesOnly" id="4179.LabelUniqueEdgesOnly" number_of_elements="1">
        <Element index="0" value="1"/>
        <Domain name="bool" id="4179.LabelUniqueEdgesOnly.bool"/>
      </Property>
      <Property name="ShowEdges" id="4179.ShowEdges" number_of_elements="1">
        <Element index="0" value="1"/>
        <Domain name="bool" id="4179.ShowEdges.bool"/>
      </Property>
      <Property name="ShowGrid" id="4179.ShowGrid" number_of_elements="1">
        <Element index="0" value="0"/>
        <Domain name="bool" id="4179.ShowGrid.bool"/>
      </Property>
      <Property name="ShowTicks" id="4179.ShowTicks" number_of_elements="1">
        <Element index="0" value="1"/>
        <Domain name="bool" id="4179.ShowTicks.bool"/>
      </Property>
      <Property name="XAxisLabels" id="4179.XAxisLabels">
        <Domain name="scalar_range" id="4179.XAxisLabels.scalar_range"/>
      </Property>
      <Property name="XAxisNotation" id="4179.XAxisNotation" number_of_elements="1">
        <Element index="0" value="0"/>
        <Domain name="enum" id="4179.XAxisNotation.enum">
          <Entry value="0" text="Mixed"/>
          <Entry value="1" text="Scientific"/>
          <Entry value="2" text="Fixed"/>
        </Domain>
      </Property>
      <Property name="XAxisPrecision" id="4179.XAxisPrecision" number_of_elements="1">
        <Element index="0" value="2"/>
        <Domain name="range" id="4179.XAxisPrecision.range"/>
      </Property>
      <Property name="XAxisUseCustomLabels" id="4179.XAxisUseCustomLabels" number_of_elements="1">
        <Element index="0" value="0"/>
        <Domain name="bool" id="4179.XAxisUseCustomLabels.bool"/>
      </Property>
      <Property name="XLabelBold" id="4179.XLabelBold" number_of_elements="1">
        <Element index="0" value="0"/>
        <Domain name="bool" id="4179.XLabelBold.bool"/>
      </Property>
      <Property name="XLabelColor" id="4179.XLabelColor" number_of_elements="3">
        <Element index="0" value="0"/>
        <Element index="1" value="0"/>
        <Element index="2" value="0"/>
        <Domain name="range" id="4179.XLabelColor.range"/>
      </Property>
      <Property name="XLabelFontFamily" id="4179.XLabelFontFamily" number_of_elements="1">
        <Element index="0" value="0"/>
        <Domain name="enum" id="4179.XLabelFontFamily.enum">
          <Entry value="0" text="Arial"/>
          <Entry value="1" text="Courier"/>
          <Entry value="2" text="Times"/>
        </Domain>
      </Property>
      <Property name="XLabelFontSize" id="4179.XLabelFontSize" number_of_elements="1">
        <Element index="0" value="12"/>
        <Domain name="range" id="4179.XLabelFontSize.range"/>
      </Property>
      <Property name="XLabelItalic" id="4179.XLabelItalic" number_of_elements="1">
        <Element index="0" value="0"/>
        <Domain name="bool" id="4179.XLabelItalic.bool"/>
      </Property>
      <Property name="XLabelOpacity" id="4179.XLabelOpacity" number_of_elements="1">
        <Element index="0" value="1"/>
        <Domain name="range" id="4179.XLabelOpacity.range"/>
      </Property>
      <Property name="XLabelShadow" id="4179.XLabelShadow" number_of_elements="1">
        <Element index="0" value="0"/>
        <Domain name="bool" id="4179.XLabelShadow.bool"/>
      </Property>
      <Property name="XTitle" id="4179.XTitle" number_of_elements="1">
        <Element index="0" value="X Axis"/>
      </Property>
      <Property name="XTitleBold" id="4179.XTitleBold" number_of_elements="1">
        <Element index="0" value="0"/>
        <Domain name="bool" id="4179.XTitleBold.bool"/>
      </Property>
      <Property name="XTitleColor" id="4179.XTitleColor" number_of_elements="3">
        <Element index="0" value="0"/>
        <Element index="1" value="0"/>
        <Element index="2" value="0"/>
        <Domain name="range" id="4179.XTitleColor.range"/>
      </Property>
      <Property name="XTitleFontFamily" id="4179.XTitleFontFamily" number_of_elements="1">
        <Element index="0" value="0"/>
        <Domain name="enum" id="4179.XTitleFontFamily.enum">
          <Entry value="0" text="Arial"/>
          <Entry value="1" text="Courier"/>
          <Entry value="2" text="Times"/>
        </Domain>
      </Property>
      <Property name="XTitleFontSize" id="4179.XTitleFontSize" number_of_elements="1">
        <Element index="0" value="12"/>
        <Domain name="range" id="4179.XTitleFontSize.range"/>
      </Property>
      <Property name="XTitleItalic" id="4179.XTitleItalic" number_of_elements="1">
        <Element index="0" value="0"/>
        <Domain name="bool" id="4179.XTitleItalic.bool"/>
      </Property>
      <Property name="XTitleOpacity" id="4179.XTitleOpacity" number_of_elements="1">
        <Element index="0" value="1"/>
        <Domain name="range" id="4179.XTitleOpacity.range"/>
      </Property>
      <Property name="XTitleShadow" id="4179.XTitleShadow" number_of_elements="1">
        <Element index="0" value="0"/>
        <Domain name="bool" id="4179.XTitleShadow.bool"/>
      </Property>
      <Property name="YAxisLabels" id="4179.YAxisLabels">
        <Domain name="scalar_range" id="4179.YAxisLabels.scalar_range"/>
      </Property>
      <Property name="YAxisNotation" id="4179.YAxisNotation" number_of_elements="1">
        <Element index="0" value="0"/>
        <Domain name="enum" id="4179.YAxisNotation.enum">
          <Entry value="0" text="Mixed"/>
          <Entry value="1" text="Scientific"/>
          <Entry value="2" text="Fixed"/>
        </Domain>
      </Property>
      <Property name="YAxisPrecision" id="4179.YAxisPrecision" number_of_elements="1">
        <Element index="0" value="2"/>
        <Domain name="range" id="4179.YAxisPrecision.range"/>
      </Property>
      <Property name="YAxisUseCustomLabels" id="4179.YAxisUseCustomLabels" number_of_elements="1">
        <Element index="0" value="0"/>
        <Domain name="bool" id="4179.YAxisUseCustomLabels.bool"/>
      </Property>
      <Property name="YLabelBold" id="4179.YLabelBold" number_of_elements="1">
        <Element index="0" value="0"/>
        <Domain name="bool" id="4179.YLabelBold.bool"/>
      </Property>
      <Property name="YLabelColor" id="4179.YLabelColor" number_of_elements="3">
        <Element index="0" value="0"/>
        <Element index="1" value="0"/>
        <Element index="2" value="0"/>
        <Domain name="range" id="4179.YLabelColor.range"/>
      </Property>
      <Property name="YLabelFontFamily" id="4179.YLabelFontFamily" number_of_elements="1">
        <Element index="0" value="0"/>
        <Domain name="enum" id="4179.YLabelFontFamily.enum">
          <Entry value="0" text="Arial"/>
          <Entry value="1" text="Courier"/>
          <Entry value="2" text="Times"/>
        </Domain>
      </Property>
      <Property name="YLabelFontSize" id="4179.YLabelFontSize" number_of_elements="1">
        <Element index="0" value="12"/>
        <Domain name="range" id="4179.YLabelFontSize.range"/>
      </Property>
      <Property name="YLabelItalic" id="4179.YLabelItalic" number_of_elements="1">
        <Element index="0" value="0"/>
        <Domain name="bool" id="4179.YLabelItalic.bool"/>
      </Property>
      <Property name="YLabelOpacity" id="4179.YLabelOpacity" number_of_elements="1">
        <Element index="0" value="1"/>
        <Domain name="range" id="4179.YLabelOpacity.range"/>
      </Property>
      <Property name="YLabelShadow" id="4179.YLabelShadow" number_of_elements="1">
        <Element index="0" value="0"/>
        <Domain name="bool" id="4179.YLabelShadow.bool"/>
      </Property>
      <Property name="YTitle" id="4179.YTitle" number_of_elements="1">
        <Element index="0" value="Y Axis"/>
      </Property>
      <Property name="YTitleBold" id="4179.YTitleBold" number_of_elements="1">
        <Element index="0" value="0"/>
        <Domain name="bool" id="4179.YTitleBold.bool"/>
      </Property>
      <Property name="YTitleColor" id="4179.YTitleColor" number_of_elements="3">
        <Element index="0" value="0"/>
        <Element index="1" value="0"/>
        <Element index="2" value="0"/>
        <Domain name="range" id="4179.YTitleColor.range"/>
      </Property>
      <Property name="YTitleFontFamily" id="4179.YTitleFontFamily" number_of_elements="1">
        <Element index="0" value="0"/>
        <Domain name="enum" id="4179.YTitleFontFamily.enum">
          <Entry value="0" text="Arial"/>
          <Entry value="1" text="Courier"/>
          <Entry value="2" text="Times"/>
        </Domain>
      </Property>
      <Property name="YTitleFontSize" id="4179.YTitleFontSize" number_of_elements="1">
        <Element index="0" value="12"/>
        <Domain name="range" id="4179.YTitleFontSize.range"/>
      </Property>
      <Property name="YTitleItalic" id="4179.YTitleItalic" number_of_elements="1">
        <Element index="0" value="0"/>
        <Domain name="bool" id="4179.YTitleItalic.bool"/>
      </Property>
      <Property name="YTitleOpacity" id="4179.YTitleOpacity" number_of_elements="1">
        <Element index="0" value="1"/>
        <Domain name="range" id="4179.YTitleOpacity.range"/>
      </Property>
      <Property name="YTitleShadow" id="4179.YTitleShadow" number_of_elements="1">
        <Element index="0" value="0"/>
        <Domain name="bool" id="4179.YTitleShadow.bool"/>
      </Property>
      <Property name="ZAxisLabels" id="4179.ZAxisLabels">
        <Domain name="scalar_range" id="4179.ZAxisLabels.scalar_range"/>
      </Property>
      <Property name="ZAxisNotation" id="4179.ZAxisNotation" number_of_elements="1">
        <Element index="0" value="0"/>
        <Domain name="enum" id="4179.ZAxisNotation.enum">
          <Entry value="0" text="Mixed"/>
          <Entry value="1" text="Scientific"/>
          <Entry value="2" text="Fixed"/>
        </Domain>
      </Property>
      <Property name="ZAxisPrecision" id="4179.ZAxisPrecision" number_of_elements="1">
        <Element index="0" value="2"/>
        <Domain name="range" id="4179.ZAxisPrecision.range"/>
      </Property>
      <Property name="ZAxisUseCustomLabels" id="4179.ZAxisUseCustomLabels" number_of_elements="1">
        <Element index="0" value="0"/>
        <Domain name="bool" id="4179.ZAxisUseCustomLabels.bool"/>
      </Property>
      <Property name="ZLabelBold" id="4179.ZLabelBold" number_of_elements="1">
        <Element index="0" value="0"/>
        <Domain name="bool" id="4179.ZLabelBold.bool"/>
      </Property>
      <Property name="ZLabelColor" id="4179.ZLabelColor" number_of_elements="3">
        <Element index="0" value="0"/>
        <Element index="1" value="0"/>
        <Element index="2" value="0"/>
        <Domain name="range" id="4179.ZLabelColor.range"/>
      </Property>
      <Property name="ZLabelFontFamily" id="4179.ZLabelFontFamily" number_of_elements="1">
        <Element index="0" value="0"/>
        <Domain name="enum" id="4179.ZLabelFontFamily.enum">
          <Entry value="0" text="Arial"/>
          <Entry value="1" text="Courier"/>
          <Entry value="2" text="Times"/>
        </Domain>
      </Property>
      <Property name="ZLabelFontSize" id="4179.ZLabelFontSize" number_of_elements="1">
        <Element index="0" value="12"/>
        <Domain name="range" id="4179.ZLabelFontSize.range"/>
      </Property>
      <Property name="ZLabelItalic" id="4179.ZLabelItalic" number_of_elements="1">
        <Element index="0" value="0"/>
        <Domain name="bool" id="4179.ZLabelItalic.bool"/>
      </Property>
      <Property name="ZLabelOpacity" id="4179.ZLabelOpacity" number_of_elements="1">
        <Element index="0" value="1"/>
        <Domain name="range" id="4179.ZLabelOpacity.range"/>
      </Property>
      <Property name="ZLabelShadow" id="4179.ZLabelShadow" number_of_elements="1">
        <Element index="0" value="0"/>
        <Domain name="bool" id="4179.ZLabelShadow.bool"/>
      </Property>
      <Property name="ZTitle" id="4179.ZTitle" number_of_elements="1">
        <Element index="0" value="Z Axis"/>
      </Property>
      <Property name="ZTitleBold" id="4179.ZTitleBold" number_of_elements="1">
        <Element index="0" value="0"/>
        <Domain name="bool" id="4179.ZTitleBold.bool"/>
      </Property>
      <Property name="ZTitleColor" id="4179.ZTitleColor" number_of_elements="3">
        <Element index="0" value="0"/>
        <Element index="1" value="0"/>
        <Element index="2" value="0"/>
        <Domain name="range" id="4179.ZTitleColor.range"/>
      </Property>
      <Property name="ZTitleFontFamily" id="4179.ZTitleFontFamily" number_of_elements="1">
        <Element index="0" value="0"/>
        <Domain name="enum" id="4179.ZTitleFontFamily.enum">
          <Entry value="0" text="Arial"/>
          <Entry value="1" text="Courier"/>
          <Entry value="2" text="Times"/>
        </Domain>
      </Property>
      <Property name="ZTitleFontSize" id="4179.ZTitleFontSize" number_of_elements="1">
        <Element index="0" value="12"/>
        <Domain name="range" id="4179.ZTitleFontSize.range"/>
      </Property>
      <Property name="ZTitleItalic" id="4179.ZTitleItalic" number_of_elements="1">
        <Element index="0" value="0"/>
        <Domain name="bool" id="4179.ZTitleItalic.bool"/>
      </Property>
      <Property name="ZTitleOpacity" id="4179.ZTitleOpacity" number_of_elements="1">
        <Element index="0" value="1"/>
        <Domain name="range" id="4179.ZTitleOpacity.range"/>
      </Property>
      <Property name="ZTitleShadow" id="4179.ZTitleShadow" number_of_elements="1">
        <Element index="0" value="0"/>
        <Domain name="bool" id="4179.ZTitleShadow.bool"/>
      </Property>
    </Proxy>
    <Proxy group="sources" type="ArrowSource" id="4249" servers="1">
      <Property name="Invert" id="4249.Invert" number_of_elements="1">
        <Element index="0" value="0"/>
        <Domain name="bool" id="4249.Invert.bool"/>
      </Property>
      <Property name="ShaftRadius" id="4249.ShaftRadius" number_of_elements="1">
        <Element index="0" value="0.03"/>
        <Domain name="range" id="4249.ShaftRadius.range"/>
      </Property>
      <Property name="ShaftResolution" id="4249.ShaftResolution" number_of_elements="1">
        <Element index="0" value="6"/>
        <Domain name="range" id="4249.ShaftResolution.range"/>
      </Property>
      <Property name="TipLength" id="4249.TipLength" number_of_elements="1">
        <Element index="0" value="0.35"/>
        <Domain name="range" id="4249.TipLength.range"/>
      </Property>
      <Property name="TipRadius" id="4249.TipRadius" number_of_elements="1">
        <Element index="0" value="0.1"/>
        <Domain name="range" id="4249.TipRadius.range"/>
      </Property>
      <Property name="TipResolution" id="4249.TipResolution" number_of_elements="1">
        <Element index="0" value="6"/>
        <Domain name="range" id="4249.TipResolution.range"/>
      </Property>
    </Proxy>
    <Proxy group="sources" type="ConeSource" id="4260" servers="1">
      <Property name="Capping" id="4260.Capping" number_of_elements="1">
        <Element index="0" value="1"/>
        <Domain name="bool" id="4260.Capping.bool"/>
      </Property>
      <Property name="Center" id="4260.Center" number_of_elements="3">
        <Element index="0" value="0"/>
        <Element index="1" value="0"/>
        <Element index="2" value="0"/>
        <Domain name="range" id="4260.Center.range"/>
      </Property>
      <Property name="Direction" id="4260.Direction" number_of_elements="3">
        <Element index="0" value="1"/>
        <Element index="1" value="0"/>
        <Element index="2" value="0"/>
        <Domain name="range" id="4260.Direction.range"/>
      </Property>
      <Property name="Height" id="4260.Height" number_of_elements="1">
        <Element index="0" value="1"/>
        <Domain name="range" id="4260.Height.range"/>
      </Property>
      <Property name="Radius" id="4260.Radius" number_of_elements="1">
        <Element index="0" value="0.5"/>
        <Domain name="range" id="4260.Radius.range"/>
      </Property>
      <Property name="Resolution" id="4260.Resolution" number_of_elements="1">
        <Element index="0" value="6"/>
        <Domain name="range" id="4260.Resolution.range"/>
      </Property>
    </Proxy>
    <Proxy group="sources" type="CubeSource" id="4271" servers="1">
      <Property name="Center" id="4271.Center" number_of_elements="3">
        <Element index="0" value="0"/>
        <Element index="1" value="0"/>
        <Element index="2" value="0"/>
        <Domain name="range" id="4271.Center.range"/>
      </Property>
      <Property name="XLength" id="4271.XLength" number_of_elements="1">
        <Element index="0" value="1"/>
        <Domain name="range" id="4271.XLength.range"/>
      </Property>
      <Property name="YLength" id="4271.YLength" number_of_elements="1">
        <Element index="0" value="1"/>
        <Domain name="range" id="4271.YLength.range"/>
      </Property>
      <Property name="ZLength" id="4271.ZLength" number_of_elements="1">
        <Element index="0" value="1"/>
        <Domain name="range" id="4271.ZLength.range"/>
      </Property>
    </Proxy>
    <Proxy group="sources" type="CylinderSource" id="4282" servers="1">
      <Property name="Capping" id="4282.Capping" number_of_elements="1">
        <Element index="0" value="1"/>
        <Domain name="bool" id="4282.Capping.bool"/>
      </Property>
      <Property name="Center" id="4282.Center" number_of_elements="3">
        <Element index="0" value="0"/>
        <Element index="1" value="0"/>
        <Element index="2" value="0"/>
        <Domain name="range" id="4282.Center.range"/>
      </Property>
      <Property name="Height" id="4282.Height" number_of_elements="1">
        <Element index="0" value="1"/>
        <Domain name="range" id="4282.Height.range"/>
      </Property>
      <Property name="Radius" id="4282.Radius" number_of_elements="1">
        <Element index="0" value="0.5"/>
        <Domain name="range" id="4282.Radius.range"/>
      </Property>
      <Property name="Resolution" id="4282.Resolution" number_of_elements="1">
        <Element index="0" value="6"/>
        <Domain name="range" id="4282.Resolution.range"/>
      </Property>
    </Proxy>
    <Proxy group="sources" type="LineSource" id="4293" servers="1">
      <Property name="Point1" id="4293.Point1" number_of_elements="3">
        <Element index="0" value="-0.5"/>
        <Element index="1" value="0"/>
        <Element index="2" value="0"/>
        <Domain name="range" id="4293.Point1.range"/>
      </Property>
      <Property name="Point2" id="4293.Point2" number_of_elements="3">
        <Element index="0" value="0.5"/>
        <Element index="1" value="0"/>
        <Element index="2" value="0"/>
        <Domain name="range" id="4293.Point2.range"/>
      </Property>
      <Property name="Resolution" id="4293.Resolution" number_of_elements="1">
        <Element index="0" value="6"/>
        <Domain name="range" id="4293.Resolution.range"/>
      </Property>
    </Proxy>
    <Proxy group="sources" type="SphereSource" id="4304" servers="1">
      <Property name="Center" id="4304.Center" number_of_elements="3">
        <Element index="0" value="0"/>
        <Element index="1" value="0"/>
        <Element index="2" value="0"/>
        <Domain name="range" id="4304.Center.range"/>
      </Property>
      <Property name="EndPhi" id="4304.EndPhi" number_of_elements="1">
        <Element index="0" value="180"/>
        <Domain name="range" id="4304.EndPhi.range"/>
      </Property>
      <Property name="EndTheta" id="4304.EndTheta" number_of_elements="1">
        <Element index="0" value="360"/>
        <Domain name="range" id="4304.EndTheta.range"/>
      </Property>
      <Property name="PhiResolution" id="4304.PhiResolution" number_of_elements="1">
        <Element index="0" value="8"/>
        <Domain name="range" id="4304.PhiResolution.range"/>
      </Property>
      <Property name="Radius" id="4304.Radius" number_of_elements="1">
        <Element index="0" value="0.5"/>
        <Domain name="range" id="4304.Radius.range"/>
      </Property>
      <Property name="StartPhi" id="4304.StartPhi" number_of_elements="1">
        <Element index="0" value="0"/>
        <Domain name="range" id="4304.StartPhi.range"/>
      </Property>
      <Property name="StartTheta" id="4304.StartTheta" number_of_elements="1">
        <Element index="0" value="0"/>
        <Domain name="range" id="4304.StartTheta.range"/>
      </Property>
      <Property name="ThetaResolution" id="4304.ThetaResolution" number_of_elements="1">
        <Element index="0" value="8"/>
        <Domain name="range" id="4304.ThetaResolution.range"/>
      </Property>
    </Proxy>
    <Proxy group="sources" type="GlyphSource2D" id="4315" servers="1">
      <Property name="Center" id="4315.Center" number_of_elements="3">
        <Element index="0" value="0"/>
        <Element index="1" value="0"/>
        <Element index="2" value="0"/>
        <Domain name="range" id="4315.Center.range"/>
      </Property>
      <Property name="Filled" id="4315.Filled" number_of_elements="1">
        <Element index="0" value="0"/>
        <Domain name="bool" id="4315.Filled.bool"/>
      </Property>
      <Property name="GlyphType" id="4315.GlyphType" number_of_elements="1">
        <Element index="0" value="9"/>
        <Domain name="enum" id="4315.GlyphType.enum">
          <Entry value="1" text="Vertex"/>
          <Entry value="2" text="Dash"/>
          <Entry value="3" text="Cross"/>
          <Entry value="4" text="ThickCross"/>
          <Entry value="5" text="Triangle"/>
          <Entry value="6" text="Square"/>
          <Entry value="7" text="Circle"/>
          <Entry value="8" text="Diamond"/>
          <Entry value="9" text="Arrow"/>
          <Entry value="10" text="ThickArrow"/>
          <Entry value="11" text="HookedArrow"/>
          <Entry value="12" text="EdgeArrow"/>
        </Domain>
      </Property>
    </Proxy>
    <Proxy group="internal_filters" type="PipelineConnection" id="4326" servers="1">
      <Property name="AllowNullInput" id="4326.AllowNullInput" number_of_elements="1">
        <Element index="0" value="1"/>
        <Domain name="bool" id="4326.AllowNullInput.bool"/>
      </Property>
      <Property name="Input" id="4326.Input">
        <Domain name="groups" id="4326.Input.groups"/>
        <Domain name="input_type" id="4326.Input.input_type"/>
      </Property>
    </Proxy>
    <Proxy group="piecewise_functions" type="PiecewiseFunction" id="4339" servers="21">
      <Property name="AllowDuplicateScalars" id="4339.AllowDuplicateScalars" number_of_elements="1">
        <Element index="0" value="1"/>
        <Domain name="bool" id="4339.AllowDuplicateScalars.bool"/>
      </Property>
      <Property name="Points" id="4339.Points" number_of_elements="8">
        <Element index="0" value="0"/>
        <Element index="1" value="0"/>
        <Element index="2" value="0.5"/>
        <Element index="3" value="0"/>
        <Element index="4" value="1"/>
        <Element index="5" value="1"/>
        <Element index="6" value="0.5"/>
        <Element index="7" value="0"/>
      </Property>
      <Property name="ScalarRangeInitialized" id="4339.ScalarRangeInitialized" number_of_elements="1">
        <Element index="0" value="0"/>
        <Domain name="bool" id="4339.ScalarRangeInitialized.bool"/>
      </Property>
    </Proxy>
    <Proxy group="representations" type="PolarAxesRepresentation" id="4238" servers="21">
      <Property name="ArcMajorTickSize" id="4238.ArcMajorTickSize" number_of_elements="1">
        <Element index="0" value="0"/>
        <Domain name="range" id="4238.ArcMajorTickSize.range"/>
      </Property>
      <Property name="ArcMajorTickThickness" id="4238.ArcMajorTickThickness" number_of_elements="1">
        <Element index="0" value="1"/>
        <Domain name="range" id="4238.ArcMajorTickThickness.range"/>
      </Property>
      <Property name="ArcMinorTickVisibility" id="4238.ArcMinorTickVisibility" number_of_elements="1">
        <Element index="0" value="0"/>
        <Domain name="bool" id="4238.ArcMinorTickVisibility.bool"/>
      </Property>
      <Property name="ArcTickRatioSize" id="4238.ArcTickRatioSize" number_of_elements="1">
        <Element index="0" value="0.3"/>
        <Domain name="range" id="4238.ArcTickRatioSize.range"/>
      </Property>
      <Property name="ArcTickRatioThickness" id="4238.ArcTickRatioThickness" number_of_elements="1">
        <Element index="0" value="0.5"/>
        <Domain name="range" id="4238.ArcTickRatioThickness.range"/>
      </Property>
      <Property name="ArcTickVisibility" id="4238.ArcTickVisibility" number_of_elements="1">
        <Element index="0" value="1"/>
        <Domain name="bool" id="4238.ArcTickVisibility.bool"/>
      </Property>
      <Property name="ArcTicksOriginToPolarAxis" id="4238.ArcTicksOriginToPolarAxis" number_of_elements="1">
        <Element index="0" value="1"/>
        <Domain name="bool" id="4238.ArcTicksOriginToPolarAxis.bool"/>
      </Property>
      <Property name="AutoSubdividePolarAxis" id="4238.AutoSubdividePolarAxis" number_of_elements="1">
        <Element index="0" value="1"/>
        <Domain name="bool" id="4238.AutoSubdividePolarAxis.bool"/>
      </Property>
      <Property name="AxisMinorTickVisibility" id="4238.AxisMinorTickVisibility" number_of_elements="1">
        <Element index="0" value="0"/>
        <Domain name="bool" id="4238.AxisMinorTickVisibility.bool"/>
      </Property>
      <Property name="AxisTickVisibility" id="4238.AxisTickVisibility" number_of_elements="1">
        <Element index="0" value="1"/>
        <Domain name="bool" id="4238.AxisTickVisibility.bool"/>
      </Property>
      <Property name="CustomBounds" id="4238.CustomBounds" number_of_elements="6">
        <Element index="0" value="0"/>
        <Element index="1" value="1"/>
        <Element index="2" value="0"/>
        <Element index="3" value="1"/>
        <Element index="4" value="0"/>
        <Element index="5" value="1"/>
      </Property>
      <Property name="CustomRange" id="4238.CustomRange" number_of_elements="2">
        <Element index="0" value="0"/>
        <Element index="1" value="1"/>
      </Property>
      <Property name="DataBounds" id="4238.DataBounds" number_of_elements="6">
        <Element index="0" value="1"/>
        <Element index="1" value="-1"/>
        <Element index="2" value="1"/>
        <Element index="3" value="-1"/>
        <Element index="4" value="1"/>
        <Element index="5" value="-1"/>
      </Property>
      <Property name="DeltaAngleMajor" id="4238.DeltaAngleMajor" number_of_elements="1">
        <Element index="0" value="10"/>
        <Domain name="range" id="4238.DeltaAngleMajor.range"/>
      </Property>
      <Property name="DeltaAngleMinor" id="4238.DeltaAngleMinor" number_of_elements="1">
        <Element index="0" value="5"/>
        <Domain name="range" id="4238.DeltaAngleMinor.range"/>
      </Property>
      <Property name="DeltaRangeMajor" id="4238.DeltaRangeMajor" number_of_elements="1">
        <Element index="0" value="10"/>
      </Property>
      <Property name="DeltaRangeMinor" id="4238.DeltaRangeMinor" number_of_elements="1">
        <Element index="0" value="5"/>
      </Property>
      <Property name="DistanceLODThreshold" id="4238.DistanceLODThreshold" number_of_elements="1">
        <Element index="0" value="0.7"/>
        <Domain name="range" id="4238.DistanceLODThreshold.range"/>
      </Property>
      <Property name="DrawPolarArcsGridlines" id="4238.DrawPolarArcsGridlines" number_of_elements="1">
        <Element index="0" value="1"/>
        <Domain name="bool" id="4238.DrawPolarArcsGridlines.bool"/>
      </Property>
      <Property name="DrawRadialGridlines" id="4238.DrawRadialGridlines" number_of_elements="1">
        <Element index="0" value="1"/>
        <Domain name="bool" id="4238.DrawRadialGridlines.bool"/>
      </Property>
      <Property name="EnableCustomBounds" id="4238.EnableCustomBounds" number_of_elements="3">
        <Element index="0" value="0"/>
        <Element index="1" value="0"/>
        <Element index="2" value="0"/>
      </Property>
      <Property name="EnableCustomRange" id="4238.EnableCustomRange" number_of_elements="1">
        <Element index="0" value="0"/>
        <Domain name="bool" id="4238.EnableCustomRange.bool"/>
      </Property>
      <Property name="EnableDistanceLOD" id="4238.EnableDistanceLOD" number_of_elements="1">
        <Element index="0" value="1"/>
        <Domain name="bool" id="4238.EnableDistanceLOD.bool"/>
      </Property>
      <Property name="EnableViewAngleLOD" id="4238.EnableViewAngleLOD" number_of_elements="1">
        <Element index="0" value="1"/>
        <Domain name="bool" id="4238.EnableViewAngleLOD.bool"/>
      </Property>
      <Property name="Input" id="4238.Input" number_of_elements="1">
        <Proxy value="4201" output_port="0"/>
        <Domain name="input_type" id="4238.Input.input_type"/>
      </Property>
      <Property name="LastRadialAxisColor" id="4238.LastRadialAxisColor" number_of_elements="3">
        <Element index="0" value="1"/>
        <Element index="1" value="1"/>
        <Element index="2" value="1"/>
        <Domain name="range" id="4238.LastRadialAxisColor.range"/>
      </Property>
      <Property name="LastRadialAxisMajorTickSize" id="4238.LastRadialAxisMajorTickSize" number_of_elements="1">
        <Element index="0" value="0"/>
        <Domain name="range" id="4238.LastRadialAxisMajorTickSize.range"/>
      </Property>
      <Property name="LastRadialAxisMajorTickThickness" id="4238.LastRadialAxisMajorTickThickness" number_of_elements="1">
        <Element index="0" value="1"/>
        <Domain name="range" id="4238.LastRadialAxisMajorTickThickness.range"/>
      </Property>
      <Property name="LastRadialAxisTickRatioSize" id="4238.LastRadialAxisTickRatioSize" number_of_elements="1">
        <Element index="0" value="0.3"/>
        <Domain name="range" id="4238.LastRadialAxisTickRatioSize.range"/>
      </Property>
      <Property name="LastRadialAxisTickRatioThickness" id="4238.LastRadialAxisTickRatioThickness" number_of_elements="1">
        <Element index="0" value="0.5"/>
        <Domain name="range" id="4238.LastRadialAxisTickRatioThickness.range"/>
      </Property>
      <Property name="MaximumAngle" id="4238.MaximumAngle" number_of_elements="1">
        <Element index="0" value="90"/>
        <Domain name="range" id="4238.MaximumAngle.range"/>
      </Property>
      <Property name="MinimumAngle" id="4238.MinimumAngle" number_of_elements="1">
        <Element index="0" value="0"/>
        <Domain name="range" id="4238.MinimumAngle.range"/>
      </Property>
      <Property name="MinimumRadius" id="4238.MinimumRadius" number_of_elements="1">
        <Element index="0" value="0"/>
        <Domain name="range" id="4238.MinimumRadius.range"/>
      </Property>
      <Property name="NumberOfPolarAxis" id="4238.NumberOfPolarAxis" number_of_elements="1">
        <Element index="0" value="0"/>
        <Domain name="range" id="4238.NumberOfPolarAxis.range"/>
      </Property>
      <Property name="NumberOfRadialAxes" id="4238.NumberOfRadialAxes" number_of_elements="1">
        <Element index="0" value="0"/>
        <Domain name="range" id="4238.NumberOfRadialAxes.range"/>
      </Property>
      <Property name="Orientation" id="4238.Orientation" number_of_elements="3">
        <Element index="0" value="0"/>
        <Element index="1" value="0"/>
        <Element index="2" value="0"/>
        <Domain name="range" id="4238.Orientation.range"/>
      </Property>
      <Property name="PolarArcsColor" id="4238.PolarArcsColor" number_of_elements="3">
        <Element index="0" value="1"/>
        <Element index="1" value="1"/>
        <Element index="2" value="1"/>
        <Domain name="range" id="4238.PolarArcsColor.range"/>
      </Property>
      <Property name="PolarArcsVisibility" id="4238.PolarArcsVisibility" number_of_elements="1">
        <Element index="0" value="1"/>
        <Domain name="bool" id="4238.PolarArcsVisibility.bool"/>
      </Property>
      <Property name="PolarAxisColor" id="4238.PolarAxisColor" number_of_elements="3">
        <Element index="0" value="1"/>
        <Element index="1" value="1"/>
        <Element index="2" value="1"/>
        <Domain name="range" id="4238.PolarAxisColor.range"/>
      </Property>
      <Property name="PolarAxisMajorTickSize" id="4238.PolarAxisMajorTickSize" number_of_elements="1">
        <Element index="0" value="0"/>
        <Domain name="range" id="4238.PolarAxisMajorTickSize.range"/>
      </Property>
      <Property name="PolarAxisMajorTickThickness" id="4238.PolarAxisMajorTickThickness" number_of_elements="1">
        <Element index="0" value="1"/>
        <Domain name="range" id="4238.PolarAxisMajorTickThickness.range"/>
      </Property>
      <Property name="PolarAxisTickRatioSize" id="4238.PolarAxisTickRatioSize" number_of_elements="1">
        <Element index="0" value="0.3"/>
        <Domain name="range" id="4238.PolarAxisTickRatioSize.range"/>
      </Property>
      <Property name="PolarAxisTickRatioThickness" id="4238.PolarAxisTickRatioThickness" number_of_elements="1">
        <Element index="0" value="0.5"/>
        <Domain name="range" id="4238.PolarAxisTickRatioThickness.range"/>
      </Property>
      <Property name="PolarAxisTitle" id="4238.PolarAxisTitle" number_of_elements="1">
        <Element index="0" value="Radial Distance"/>
      </Property>
      <Property name="PolarAxisTitleLocation" id="4238.PolarAxisTitleLocation" number_of_elements="1">
        <Element index="0" value="0"/>
        <Domain name="enum" id="4238.PolarAxisTitleLocation.enum">
          <Entry value="0" text="Bottom"/>
          <Entry value="1" text="Extern"/>
        </Domain>
      </Property>
      <Property name="PolarAxisTitleVisibility" id="4238.PolarAxisTitleVisibility" number_of_elements="1">
        <Element index="0" value="1"/>
        <Domain name="bool" id="4238.PolarAxisTitleVisibility.bool"/>
      </Property>
      <Property name="PolarAxisVisibility" id="4238.PolarAxisVisibility" number_of_elements="1">
        <Element index="0" value="1"/>
        <Domain name="bool" id="4238.PolarAxisVisibility.bool"/>
      </Property>
      <Property name="PolarLabelExponentLocation" id="4238.PolarLabelExponentLocation" number_of_elements="1">
        <Element index="0" value="2"/>
        <Domain name="enum" id="4238.PolarLabelExponentLocation.enum">
          <Entry value="0" text="Bottom"/>
          <Entry value="1" text="Extern"/>
          <Entry value="2" text="Labels"/>
        </Domain>
      </Property>
      <Property name="PolarLabelFormat" id="4238.PolarLabelFormat" number_of_elements="1">
        <Element index="0" value="%-#6.3g"/>
      </Property>
      <Property name="PolarLabelVisibility" id="4238.PolarLabelVisibility" number_of_elements="1">
        <Element index="0" value="1"/>
        <Domain name="bool" id="4238.PolarLabelVisibility.bool"/>
      </Property>
      <Property name="PolarTicksVisibility" id="4238.PolarTicksVisibility" number_of_elements="1">
        <Element index="0" value="1"/>
        <Domain name="bool" id="4238.PolarTicksVisibility.bool"/>
      </Property>
      <Property name="Position" id="4238.Position" number_of_elements="3">
        <Element index="0" value="0"/>
        <Element index="1" value="0"/>
        <Element index="2" value="0"/>
        <Domain name="range" id="4238.Position.range"/>
      </Property>
      <Property name="RadialAxesOriginToPolarAxis" id="4238.RadialAxesOriginToPolarAxis" number_of_elements="1">
        <Element index="0" value="1"/>
        <Domain name="bool" id="4238.RadialAxesOriginToPolarAxis.bool"/>
      </Property>
      <Property name="RadialAxesVisibility" id="4238.RadialAxesVisibility" number_of_elements="1">
        <Element index="0" value="1"/>
        <Domain name="bool" id="4238.RadialAxesVisibility.bool"/>
      </Property>
      <Property name="RadialLabelFormat" id="4238.RadialLabelFormat" number_of_elements="1">
        <Element index="0" value="%-#3.1f"/>
      </Property>
      <Property name="RadialLabelLocation" id="4238.RadialLabelLocation" number_of_elements="1">
        <Element index="0" value="0"/>
        <Domain name="enum" id="4238.RadialLabelLocation.enum">
          <Entry value="0" text="Bottom"/>
          <Entry value="1" text="Extern"/>
        </Domain>
      </Property>
      <Property name="RadialLabelVisibility" id="4238.RadialLabelVisibility" number_of_elements="1">
        <Element index="0" value="1"/>
        <Domain name="bool" id="4238.RadialLabelVisibility.bool"/>
      </Property>
      <Property name="RadialUnitsVisibility" id="4238.RadialUnitsVisibility" number_of_elements="1">
        <Element index="0" value="1"/>
        <Domain name="bool" id="4238.RadialUnitsVisibility.bool"/>
      </Property>
      <Property name="Ratio" id="4238.Ratio" number_of_elements="1">
        <Element index="0" value="1"/>
        <Domain name="range" id="4238.Ratio.range"/>
      </Property>
      <Property name="Scale" id="4238.Scale" number_of_elements="3">
        <Element index="0" value="1"/>
        <Element index="1" value="1"/>
        <Element index="2" value="1"/>
        <Domain name="range" id="4238.Scale.range"/>
      </Property>
      <Property name="ScreenSize" id="4238.ScreenSize" number_of_elements="1">
        <Element index="0" value="10"/>
        <Domain name="range" id="4238.ScreenSize.range"/>
      </Property>
      <Property name="SecondaryPolarArcsColor" id="4238.SecondaryPolarArcsColor" number_of_elements="3">
        <Element index="0" value="1"/>
        <Element index="1" value="1"/>
        <Element index="2" value="1"/>
        <Domain name="range" id="4238.SecondaryPolarArcsColor.range"/>
      </Property>
      <Property name="SecondaryRadialAxesColor" id="4238.SecondaryRadialAxesColor" number_of_elements="3">
        <Element index="0" value="1"/>
        <Element index="1" value="1"/>
        <Element index="2" value="1"/>
        <Domain name="range" id="4238.SecondaryRadialAxesColor.range"/>
      </Property>
      <Property name="SmallestVisiblePolarAngle" id="4238.SmallestVisiblePolarAngle" number_of_elements="1">
        <Element index="0" value="0.5"/>
        <Domain name="range" id="4238.SmallestVisiblePolarAngle.range"/>
      </Property>
      <Property name="TickLocation" id="4238.TickLocation" number_of_elements="1">
        <Element index="0" value="2"/>
        <Domain name="enum" id="4238.TickLocation.enum">
          <Entry value="0" text="Inside"/>
          <Entry value="1" text="Outside"/>
          <Entry value="2" text="Both"/>
        </Domain>
      </Property>
      <Property name="Use2DMode" id="4238.Use2DMode" number_of_elements="1">
        <Element index="0" value="0"/>
        <Domain name="bool" id="4238.Use2DMode.bool"/>
      </Property>
      <Property name="UseLogAxis" id="4238.UseLogAxis" number_of_elements="1">
        <Element index="0" value="0"/>
        <Domain name="bool" id="4238.UseLogAxis.bool"/>
      </Property>
      <Property name="ViewAngleLODThreshold" id="4238.ViewAngleLODThreshold" number_of_elements="1">
        <Element index="0" value="0.7"/>
        <Domain name="range" id="4238.ViewAngleLODThreshold.range"/>
      </Property>
      <Property name="Visibility" id="4238.Visibility" number_of_elements="1">
        <Element index="0" value="0"/>
        <Domain name="bool" id="4238.Visibility.bool"/>
      </Property>
      <Property name="LastRadialAxisTextBold" id="4238.LastRadialAxisTextBold" number_of_elements="1">
        <Element index="0" value="0"/>
        <Domain name="bool" id="4238.LastRadialAxisTextBold.bool"/>
      </Property>
      <Property name="LastRadialAxisTextColor" id="4238.LastRadialAxisTextColor" number_of_elements="3">
        <Element index="0" value="0"/>
        <Element index="1" value="0"/>
        <Element index="2" value="0"/>
        <Domain name="range" id="4238.LastRadialAxisTextColor.range"/>
      </Property>
      <Property name="LastRadialAxisTextFontFamily" id="4238.LastRadialAxisTextFontFamily" number_of_elements="1">
        <Element index="0" value="0"/>
        <Domain name="enum" id="4238.LastRadialAxisTextFontFamily.enum">
          <Entry value="0" text="Arial"/>
          <Entry value="1" text="Courier"/>
          <Entry value="2" text="Times"/>
        </Domain>
      </Property>
      <Property name="LastRadialAxisTextFontSize" id="4238.LastRadialAxisTextFontSize" number_of_elements="1">
        <Element index="0" value="12"/>
        <Domain name="range" id="4238.LastRadialAxisTextFontSize.range"/>
      </Property>
      <Property name="LastRadialAxisTextItalic" id="4238.LastRadialAxisTextItalic" number_of_elements="1">
        <Element index="0" value="0"/>
        <Domain name="bool" id="4238.LastRadialAxisTextItalic.bool"/>
      </Property>
      <Property name="LastRadialAxisTextOpacity" id="4238.LastRadialAxisTextOpacity" number_of_elements="1">
        <Element index="0" value="1"/>
        <Domain name="range" id="4238.LastRadialAxisTextOpacity.range"/>
      </Property>
      <Property name="LastRadialAxisTextShadow" id="4238.LastRadialAxisTextShadow" number_of_elements="1">
        <Element index="0" value="0"/>
        <Domain name="bool" id="4238.LastRadialAxisTextShadow.bool"/>
      </Property>
      <Property name="PolarAxisLabelBold" id="4238.PolarAxisLabelBold" number_of_elements="1">
        <Element index="0" value="0"/>
        <Domain name="bool" id="4238.PolarAxisLabelBold.bool"/>
      </Property>
      <Property name="PolarAxisLabelColor" id="4238.PolarAxisLabelColor" number_of_elements="3">
        <Element index="0" value="0"/>
        <Element index="1" value="0"/>
        <Element index="2" value="0"/>
        <Domain name="range" id="4238.PolarAxisLabelColor.range"/>
      </Property>
      <Property name="PolarAxisLabelFontFamily" id="4238.PolarAxisLabelFontFamily" number_of_elements="1">
        <Element index="0" value="0"/>
        <Domain name="enum" id="4238.PolarAxisLabelFontFamily.enum">
          <Entry value="0" text="Arial"/>
          <Entry value="1" text="Courier"/>
          <Entry value="2" text="Times"/>
        </Domain>
      </Property>
      <Property name="PolarAxisLabelFontSize" id="4238.PolarAxisLabelFontSize" number_of_elements="1">
        <Element index="0" value="12"/>
        <Domain name="range" id="4238.PolarAxisLabelFontSize.range"/>
      </Property>
      <Property name="PolarAxisLabelItalic" id="4238.PolarAxisLabelItalic" number_of_elements="1">
        <Element index="0" value="0"/>
        <Domain name="bool" id="4238.PolarAxisLabelItalic.bool"/>
      </Property>
      <Property name="PolarAxisLabelOpacity" id="4238.PolarAxisLabelOpacity" number_of_elements="1">
        <Element index="0" value="1"/>
        <Domain name="range" id="4238.PolarAxisLabelOpacity.range"/>
      </Property>
      <Property name="PolarAxisLabelShadow" id="4238.PolarAxisLabelShadow" number_of_elements="1">
        <Element index="0" value="0"/>
        <Domain name="bool" id="4238.PolarAxisLabelShadow.bool"/>
      </Property>
      <Property name="PolarAxisTitleBold" id="4238.PolarAxisTitleBold" number_of_elements="1">
        <Element index="0" value="0"/>
        <Domain name="bool" id="4238.PolarAxisTitleBold.bool"/>
      </Property>
      <Property name="PolarAxisTitleColor" id="4238.PolarAxisTitleColor" number_of_elements="3">
        <Element index="0" value="0"/>
        <Element index="1" value="0"/>
        <Element index="2" value="0"/>
        <Domain name="range" id="4238.PolarAxisTitleColor.range"/>
      </Property>
      <Property name="PolarAxisTitleFontFamily" id="4238.PolarAxisTitleFontFamily" number_of_elements="1">
        <Element index="0" value="0"/>
        <Domain name="enum" id="4238.PolarAxisTitleFontFamily.enum">
          <Entry value="0" text="Arial"/>
          <Entry value="1" text="Courier"/>
          <Entry value="2" text="Times"/>
        </Domain>
      </Property>
      <Property name="PolarAxisTitleFontSize" id="4238.PolarAxisTitleFontSize" number_of_elements="1">
        <Element index="0" value="12"/>
        <Domain name="range" id="4238.PolarAxisTitleFontSize.range"/>
      </Property>
      <Property name="PolarAxisTitleItalic" id="4238.PolarAxisTitleItalic" number_of_elements="1">
        <Element index="0" value="0"/>
        <Domain name="bool" id="4238.PolarAxisTitleItalic.bool"/>
      </Property>
      <Property name="PolarAxisTitleOpacity" id="4238.PolarAxisTitleOpacity" number_of_elements="1">
        <Element index="0" value="1"/>
        <Domain name="range" id="4238.PolarAxisTitleOpacity.range"/>
      </Property>
      <Property name="PolarAxisTitleShadow" id="4238.PolarAxisTitleShadow" number_of_elements="1">
        <Element index="0" value="0"/>
        <Domain name="bool" id="4238.PolarAxisTitleShadow.bool"/>
      </Property>
      <Property name="SecondaryRadialAxesTextBold" id="4238.SecondaryRadialAxesTextBold" number_of_elements="1">
        <Element index="0" value="0"/>
        <Domain name="bool" id="4238.SecondaryRadialAxesTextBold.bool"/>
      </Property>
      <Property name="SecondaryRadialAxesTextColor" id="4238.SecondaryRadialAxesTextColor" number_of_elements="3">
        <Element index="0" value="0"/>
        <Element index="1" value="0"/>
        <Element index="2" value="0"/>
        <Domain name="range" id="4238.SecondaryRadialAxesTextColor.range"/>
      </Property>
      <Property name="SecondaryRadialAxesTextFontFamily" id="4238.SecondaryRadialAxesTextFontFamily" number_of_elements="1">
        <Element index="0" value="0"/>
        <Domain name="enum" id="4238.SecondaryRadialAxesTextFontFamily.enum">
          <Entry value="0" text="Arial"/>
          <Entry value="1" text="Courier"/>
          <Entry value="2" text="Times"/>
        </Domain>
      </Property>
      <Property name="SecondaryRadialAxesTextFontSize" id="4238.SecondaryRadialAxesTextFontSize" number_of_elements="1">
        <Element index="0" value="12"/>
        <Domain name="range" id="4238.SecondaryRadialAxesTextFontSize.range"/>
      </Property>
      <Property name="SecondaryRadialAxesTextItalic" id="4238.SecondaryRadialAxesTextItalic" number_of_elements="1">
        <Element index="0" value="0"/>
        <Domain name="bool" id="4238.SecondaryRadialAxesTextItalic.bool"/>
      </Property>
      <Property name="SecondaryRadialAxesTextOpacity" id="4238.SecondaryRadialAxesTextOpacity" number_of_elements="1">
        <Element index="0" value="1"/>
        <Domain name="range" id="4238.SecondaryRadialAxesTextOpacity.range"/>
      </Property>
      <Property name="SecondaryRadialAxesTextShadow" id="4238.SecondaryRadialAxesTextShadow" number_of_elements="1">
        <Element index="0" value="0"/>
        <Domain name="bool" id="4238.SecondaryRadialAxesTextShadow.bool"/>
      </Property>
    </Proxy>
    <Proxy group="misc" type="RepresentationAnimationHelper" id="4857" servers="16">
      <Property name="Source" id="4857.Source" number_of_elements="1">
        <Proxy value="4428"/>
      </Property>
    </Proxy>
    <Proxy group="representations" type="GridAxesRepresentation" id="4406" servers="21">
      <Property name="GridAxesVisibility" id="4406.GridAxesVisibility" number_of_elements="1">
        <Element index="0" value="0"/>
        <Domain name="bool" id="4406.GridAxesVisibility.bool"/>
      </Property>
      <Property name="Input" id="4406.Input">
        <Domain name="input_array_any" id="4406.Input.input_array_any"/>
      </Property>
      <Property name="Position" id="4406.Position" number_of_elements="3">
        <Element index="0" value="0"/>
        <Element index="1" value="0"/>
        <Element index="2" value="0"/>
        <Domain name="range" id="4406.Position.range"/>
      </Property>
      <Property name="Scale" id="4406.Scale" number_of_elements="3">
        <Element index="0" value="1"/>
        <Element index="1" value="1"/>
        <Element index="2" value="1"/>
        <Domain name="range" id="4406.Scale.range"/>
      </Property>
      <Property name="AxesToLabel" id="4406.AxesToLabel" number_of_elements="1">
        <Element index="0" value="63"/>
        <Domain name="range" id="4406.AxesToLabel.range"/>
      </Property>
      <Property name="CullBackface" id="4406.CullBackface" number_of_elements="1">
        <Element index="0" value="0"/>
        <Domain name="bool" id="4406.CullBackface.bool"/>
      </Property>
      <Property name="CullFrontface" id="4406.CullFrontface" number_of_elements="1">
        <Element index="0" value="1"/>
        <Domain name="bool" id="4406.CullFrontface.bool"/>
      </Property>
      <Property name="FacesToRender" id="4406.FacesToRender" number_of_elements="1">
        <Element index="0" value="63"/>
        <Domain name="range" id="4406.FacesToRender.range"/>
      </Property>
      <Property name="GridColor" id="4406.GridColor" number_of_elements="3">
        <Element index="0" value="0"/>
        <Element index="1" value="0"/>
        <Element index="2" value="0"/>
        <Domain name="range" id="4406.GridColor.range"/>
      </Property>
      <Property name="LabelUniqueEdgesOnly" id="4406.LabelUniqueEdgesOnly" number_of_elements="1">
        <Element index="0" value="1"/>
        <Domain name="bool" id="4406.LabelUniqueEdgesOnly.bool"/>
      </Property>
      <Property name="ShowEdges" id="4406.ShowEdges" number_of_elements="1">
        <Element index="0" value="1"/>
        <Domain name="bool" id="4406.ShowEdges.bool"/>
      </Property>
      <Property name="ShowGrid" id="4406.ShowGrid" number_of_elements="1">
        <Element index="0" value="0"/>
        <Domain name="bool" id="4406.ShowGrid.bool"/>
      </Property>
      <Property name="ShowTicks" id="4406.ShowTicks" number_of_elements="1">
        <Element index="0" value="1"/>
        <Domain name="bool" id="4406.ShowTicks.bool"/>
      </Property>
      <Property name="XAxisLabels" id="4406.XAxisLabels">
        <Domain name="scalar_range" id="4406.XAxisLabels.scalar_range"/>
      </Property>
      <Property name="XAxisNotation" id="4406.XAxisNotation" number_of_elements="1">
        <Element index="0" value="0"/>
        <Domain name="enum" id="4406.XAxisNotation.enum">
          <Entry value="0" text="Mixed"/>
          <Entry value="1" text="Scientific"/>
          <Entry value="2" text="Fixed"/>
        </Domain>
      </Property>
      <Property name="XAxisPrecision" id="4406.XAxisPrecision" number_of_elements="1">
        <Element index="0" value="2"/>
        <Domain name="range" id="4406.XAxisPrecision.range"/>
      </Property>
      <Property name="XAxisUseCustomLabels" id="4406.XAxisUseCustomLabels" number_of_elements="1">
        <Element index="0" value="0"/>
        <Domain name="bool" id="4406.XAxisUseCustomLabels.bool"/>
      </Property>
      <Property name="XLabelBold" id="4406.XLabelBold" number_of_elements="1">
        <Element index="0" value="0"/>
        <Domain name="bool" id="4406.XLabelBold.bool"/>
      </Property>
      <Property name="XLabelColor" id="4406.XLabelColor" number_of_elements="3">
        <Element index="0" value="0"/>
        <Element index="1" value="0"/>
        <Element index="2" value="0"/>
        <Domain name="range" id="4406.XLabelColor.range"/>
      </Property>
      <Property name="XLabelFontFamily" id="4406.XLabelFontFamily" number_of_elements="1">
        <Element index="0" value="0"/>
        <Domain name="enum" id="4406.XLabelFontFamily.enum">
          <Entry value="0" text="Arial"/>
          <Entry value="1" text="Courier"/>
          <Entry value="2" text="Times"/>
        </Domain>
      </Property>
      <Property name="XLabelFontSize" id="4406.XLabelFontSize" number_of_elements="1">
        <Element index="0" value="12"/>
        <Domain name="range" id="4406.XLabelFontSize.range"/>
      </Property>
      <Property name="XLabelItalic" id="4406.XLabelItalic" number_of_elements="1">
        <Element index="0" value="0"/>
        <Domain name="bool" id="4406.XLabelItalic.bool"/>
      </Property>
      <Property name="XLabelOpacity" id="4406.XLabelOpacity" number_of_elements="1">
        <Element index="0" value="1"/>
        <Domain name="range" id="4406.XLabelOpacity.range"/>
      </Property>
      <Property name="XLabelShadow" id="4406.XLabelShadow" number_of_elements="1">
        <Element index="0" value="0"/>
        <Domain name="bool" id="4406.XLabelShadow.bool"/>
      </Property>
      <Property name="XTitle" id="4406.XTitle" number_of_elements="1">
        <Element index="0" value="X Axis"/>
      </Property>
      <Property name="XTitleBold" id="4406.XTitleBold" number_of_elements="1">
        <Element index="0" value="0"/>
        <Domain name="bool" id="4406.XTitleBold.bool"/>
      </Property>
      <Property name="XTitleColor" id="4406.XTitleColor" number_of_elements="3">
        <Element index="0" value="0"/>
        <Element index="1" value="0"/>
        <Element index="2" value="0"/>
        <Domain name="range" id="4406.XTitleColor.range"/>
      </Property>
      <Property name="XTitleFontFamily" id="4406.XTitleFontFamily" number_of_elements="1">
        <Element index="0" value="0"/>
        <Domain name="enum" id="4406.XTitleFontFamily.enum">
          <Entry value="0" text="Arial"/>
          <Entry value="1" text="Courier"/>
          <Entry value="2" text="Times"/>
        </Domain>
      </Property>
      <Property name="XTitleFontSize" id="4406.XTitleFontSize" number_of_elements="1">
        <Element index="0" value="12"/>
        <Domain name="range" id="4406.XTitleFontSize.range"/>
      </Property>
      <Property name="XTitleItalic" id="4406.XTitleItalic" number_of_elements="1">
        <Element index="0" value="0"/>
        <Domain name="bool" id="4406.XTitleItalic.bool"/>
      </Property>
      <Property name="XTitleOpacity" id="4406.XTitleOpacity" number_of_elements="1">
        <Element index="0" value="1"/>
        <Domain name="range" id="4406.XTitleOpacity.range"/>
      </Property>
      <Property name="XTitleShadow" id="4406.XTitleShadow" number_of_elements="1">
        <Element index="0" value="0"/>
        <Domain name="bool" id="4406.XTitleShadow.bool"/>
      </Property>
      <Property name="YAxisLabels" id="4406.YAxisLabels">
        <Domain name="scalar_range" id="4406.YAxisLabels.scalar_range"/>
      </Property>
      <Property name="YAxisNotation" id="4406.YAxisNotation" number_of_elements="1">
        <Element index="0" value="0"/>
        <Domain name="enum" id="4406.YAxisNotation.enum">
          <Entry value="0" text="Mixed"/>
          <Entry value="1" text="Scientific"/>
          <Entry value="2" text="Fixed"/>
        </Domain>
      </Property>
      <Property name="YAxisPrecision" id="4406.YAxisPrecision" number_of_elements="1">
        <Element index="0" value="2"/>
        <Domain name="range" id="4406.YAxisPrecision.range"/>
      </Property>
      <Property name="YAxisUseCustomLabels" id="4406.YAxisUseCustomLabels" number_of_elements="1">
        <Element index="0" value="0"/>
        <Domain name="bool" id="4406.YAxisUseCustomLabels.bool"/>
      </Property>
      <Property name="YLabelBold" id="4406.YLabelBold" number_of_elements="1">
        <Element index="0" value="0"/>
        <Domain name="bool" id="4406.YLabelBold.bool"/>
      </Property>
      <Property name="YLabelColor" id="4406.YLabelColor" number_of_elements="3">
        <Element index="0" value="0"/>
        <Element index="1" value="0"/>
        <Element index="2" value="0"/>
        <Domain name="range" id="4406.YLabelColor.range"/>
      </Property>
      <Property name="YLabelFontFamily" id="4406.YLabelFontFamily" number_of_elements="1">
        <Element index="0" value="0"/>
        <Domain name="enum" id="4406.YLabelFontFamily.enum">
          <Entry value="0" text="Arial"/>
          <Entry value="1" text="Courier"/>
          <Entry value="2" text="Times"/>
        </Domain>
      </Property>
      <Property name="YLabelFontSize" id="4406.YLabelFontSize" number_of_elements="1">
        <Element index="0" value="12"/>
        <Domain name="range" id="4406.YLabelFontSize.range"/>
      </Property>
      <Property name="YLabelItalic" id="4406.YLabelItalic" number_of_elements="1">
        <Element index="0" value="0"/>
        <Domain name="bool" id="4406.YLabelItalic.bool"/>
      </Property>
      <Property name="YLabelOpacity" id="4406.YLabelOpacity" number_of_elements="1">
        <Element index="0" value="1"/>
        <Domain name="range" id="4406.YLabelOpacity.range"/>
      </Property>
      <Property name="YLabelShadow" id="4406.YLabelShadow" number_of_elements="1">
        <Element index="0" value="0"/>
        <Domain name="bool" id="4406.YLabelShadow.bool"/>
      </Property>
      <Property name="YTitle" id="4406.YTitle" number_of_elements="1">
        <Element index="0" value="Y Axis"/>
      </Property>
      <Property name="YTitleBold" id="4406.YTitleBold" number_of_elements="1">
        <Element index="0" value="0"/>
        <Domain name="bool" id="4406.YTitleBold.bool"/>
      </Property>
      <Property name="YTitleColor" id="4406.YTitleColor" number_of_elements="3">
        <Element index="0" value="0"/>
        <Element index="1" value="0"/>
        <Element index="2" value="0"/>
        <Domain name="range" id="4406.YTitleColor.range"/>
      </Property>
      <Property name="YTitleFontFamily" id="4406.YTitleFontFamily" number_of_elements="1">
        <Element index="0" value="0"/>
        <Domain name="enum" id="4406.YTitleFontFamily.enum">
          <Entry value="0" text="Arial"/>
          <Entry value="1" text="Courier"/>
          <Entry value="2" text="Times"/>
        </Domain>
      </Property>
      <Property name="YTitleFontSize" id="4406.YTitleFontSize" number_of_elements="1">
        <Element index="0" value="12"/>
        <Domain name="range" id="4406.YTitleFontSize.range"/>
      </Property>
      <Property name="YTitleItalic" id="4406.YTitleItalic" number_of_elements="1">
        <Element index="0" value="0"/>
        <Domain name="bool" id="4406.YTitleItalic.bool"/>
      </Property>
      <Property name="YTitleOpacity" id="4406.YTitleOpacity" number_of_elements="1">
        <Element index="0" value="1"/>
        <Domain name="range" id="4406.YTitleOpacity.range"/>
      </Property>
      <Property name="YTitleShadow" id="4406.YTitleShadow" number_of_elements="1">
        <Element index="0" value="0"/>
        <Domain name="bool" id="4406.YTitleShadow.bool"/>
      </Property>
      <Property name="ZAxisLabels" id="4406.ZAxisLabels">
        <Domain name="scalar_range" id="4406.ZAxisLabels.scalar_range"/>
      </Property>
      <Property name="ZAxisNotation" id="4406.ZAxisNotation" number_of_elements="1">
        <Element index="0" value="0"/>
        <Domain name="enum" id="4406.ZAxisNotation.enum">
          <Entry value="0" text="Mixed"/>
          <Entry value="1" text="Scientific"/>
          <Entry value="2" text="Fixed"/>
        </Domain>
      </Property>
      <Property name="ZAxisPrecision" id="4406.ZAxisPrecision" number_of_elements="1">
        <Element index="0" value="2"/>
        <Domain name="range" id="4406.ZAxisPrecision.range"/>
      </Property>
      <Property name="ZAxisUseCustomLabels" id="4406.ZAxisUseCustomLabels" number_of_elements="1">
        <Element index="0" value="0"/>
        <Domain name="bool" id="4406.ZAxisUseCustomLabels.bool"/>
      </Property>
      <Property name="ZLabelBold" id="4406.ZLabelBold" number_of_elements="1">
        <Element index="0" value="0"/>
        <Domain name="bool" id="4406.ZLabelBold.bool"/>
      </Property>
      <Property name="ZLabelColor" id="4406.ZLabelColor" number_of_elements="3">
        <Element index="0" value="0"/>
        <Element index="1" value="0"/>
        <Element index="2" value="0"/>
        <Domain name="range" id="4406.ZLabelColor.range"/>
      </Property>
      <Property name="ZLabelFontFamily" id="4406.ZLabelFontFamily" number_of_elements="1">
        <Element index="0" value="0"/>
        <Domain name="enum" id="4406.ZLabelFontFamily.enum">
          <Entry value="0" text="Arial"/>
          <Entry value="1" text="Courier"/>
          <Entry value="2" text="Times"/>
        </Domain>
      </Property>
      <Property name="ZLabelFontSize" id="4406.ZLabelFontSize" number_of_elements="1">
        <Element index="0" value="12"/>
        <Domain name="range" id="4406.ZLabelFontSize.range"/>
      </Property>
      <Property name="ZLabelItalic" id="4406.ZLabelItalic" number_of_elements="1">
        <Element index="0" value="0"/>
        <Domain name="bool" id="4406.ZLabelItalic.bool"/>
      </Property>
      <Property name="ZLabelOpacity" id="4406.ZLabelOpacity" number_of_elements="1">
        <Element index="0" value="1"/>
        <Domain name="range" id="4406.ZLabelOpacity.range"/>
      </Property>
      <Property name="ZLabelShadow" id="4406.ZLabelShadow" number_of_elements="1">
        <Element index="0" value="0"/>
        <Domain name="bool" id="4406.ZLabelShadow.bool"/>
      </Property>
      <Property name="ZTitle" id="4406.ZTitle" number_of_elements="1">
        <Element index="0" value="Z Axis"/>
      </Property>
      <Property name="ZTitleBold" id="4406.ZTitleBold" number_of_elements="1">
        <Element index="0" value="0"/>
        <Domain name="bool" id="4406.ZTitleBold.bool"/>
      </Property>
      <Property name="ZTitleColor" id="4406.ZTitleColor" number_of_elements="3">
        <Element index="0" value="0"/>
        <Element index="1" value="0"/>
        <Element index="2" value="0"/>
        <Domain name="range" id="4406.ZTitleColor.range"/>
      </Property>
      <Property name="ZTitleFontFamily" id="4406.ZTitleFontFamily" number_of_elements="1">
        <Element index="0" value="0"/>
        <Domain name="enum" id="4406.ZTitleFontFamily.enum">
          <Entry value="0" text="Arial"/>
          <Entry value="1" text="Courier"/>
          <Entry value="2" text="Times"/>
        </Domain>
      </Property>
      <Property name="ZTitleFontSize" id="4406.ZTitleFontSize" number_of_elements="1">
        <Element index="0" value="12"/>
        <Domain name="range" id="4406.ZTitleFontSize.range"/>
      </Property>
      <Property name="ZTitleItalic" id="4406.ZTitleItalic" number_of_elements="1">
        <Element index="0" value="0"/>
        <Domain name="bool" id="4406.ZTitleItalic.bool"/>
      </Property>
      <Property name="ZTitleOpacity" id="4406.ZTitleOpacity" number_of_elements="1">
        <Element index="0" value="1"/>
        <Domain name="range" id="4406.ZTitleOpacity.range"/>
      </Property>
      <Property name="ZTitleShadow" id="4406.ZTitleShadow" number_of_elements="1">
        <Element index="0" value="0"/>
        <Domain name="bool" id="4406.ZTitleShadow.bool"/>
      </Property>
    </Proxy>
    <Proxy group="sources" type="ArrowSource" id="4476" servers="1">
      <Property name="Invert" id="4476.Invert" number_of_elements="1">
        <Element index="0" value="0"/>
        <Domain name="bool" id="4476.Invert.bool"/>
      </Property>
      <Property name="ShaftRadius" id="4476.ShaftRadius" number_of_elements="1">
        <Element index="0" value="0.03"/>
        <Domain name="range" id="4476.ShaftRadius.range"/>
      </Property>
      <Property name="ShaftResolution" id="4476.ShaftResolution" number_of_elements="1">
        <Element index="0" value="6"/>
        <Domain name="range" id="4476.ShaftResolution.range"/>
      </Property>
      <Property name="TipLength" id="4476.TipLength" number_of_elements="1">
        <Element index="0" value="0.35"/>
        <Domain name="range" id="4476.TipLength.range"/>
      </Property>
      <Property name="TipRadius" id="4476.TipRadius" number_of_elements="1">
        <Element index="0" value="0.1"/>
        <Domain name="range" id="4476.TipRadius.range"/>
      </Property>
      <Property name="TipResolution" id="4476.TipResolution" number_of_elements="1">
        <Element index="0" value="6"/>
        <Domain name="range" id="4476.TipResolution.range"/>
      </Property>
    </Proxy>
    <Proxy group="sources" type="ConeSource" id="4487" servers="1">
      <Property name="Capping" id="4487.Capping" number_of_elements="1">
        <Element index="0" value="1"/>
        <Domain name="bool" id="4487.Capping.bool"/>
      </Property>
      <Property name="Center" id="4487.Center" number_of_elements="3">
        <Element index="0" value="0"/>
        <Element index="1" value="0"/>
        <Element index="2" value="0"/>
        <Domain name="range" id="4487.Center.range"/>
      </Property>
      <Property name="Direction" id="4487.Direction" number_of_elements="3">
        <Element index="0" value="1"/>
        <Element index="1" value="0"/>
        <Element index="2" value="0"/>
        <Domain name="range" id="4487.Direction.range"/>
      </Property>
      <Property name="Height" id="4487.Height" number_of_elements="1">
        <Element index="0" value="1"/>
        <Domain name="range" id="4487.Height.range"/>
      </Property>
      <Property name="Radius" id="4487.Radius" number_of_elements="1">
        <Element index="0" value="0.5"/>
        <Domain name="range" id="4487.Radius.range"/>
      </Property>
      <Property name="Resolution" id="4487.Resolution" number_of_elements="1">
        <Element index="0" value="6"/>
        <Domain name="range" id="4487.Resolution.range"/>
      </Property>
    </Proxy>
    <Proxy group="sources" type="CubeSource" id="4498" servers="1">
      <Property name="Center" id="4498.Center" number_of_elements="3">
        <Element index="0" value="0"/>
        <Element index="1" value="0"/>
        <Element index="2" value="0"/>
        <Domain name="range" id="4498.Center.range"/>
      </Property>
      <Property name="XLength" id="4498.XLength" number_of_elements="1">
        <Element index="0" value="1"/>
        <Domain name="range" id="4498.XLength.range"/>
      </Property>
      <Property name="YLength" id="4498.YLength" number_of_elements="1">
        <Element index="0" value="1"/>
        <Domain name="range" id="4498.YLength.range"/>
      </Property>
      <Property name="ZLength" id="4498.ZLength" number_of_elements="1">
        <Element index="0" value="1"/>
        <Domain name="range" id="4498.ZLength.range"/>
      </Property>
    </Proxy>
    <Proxy group="sources" type="CylinderSource" id="4509" servers="1">
      <Property name="Capping" id="4509.Capping" number_of_elements="1">
        <Element index="0" value="1"/>
        <Domain name="bool" id="4509.Capping.bool"/>
      </Property>
      <Property name="Center" id="4509.Center" number_of_elements="3">
        <Element index="0" value="0"/>
        <Element index="1" value="0"/>
        <Element index="2" value="0"/>
        <Domain name="range" id="4509.Center.range"/>
      </Property>
      <Property name="Height" id="4509.Height" number_of_elements="1">
        <Element index="0" value="1"/>
        <Domain name="range" id="4509.Height.range"/>
      </Property>
      <Property name="Radius" id="4509.Radius" number_of_elements="1">
        <Element index="0" value="0.5"/>
        <Domain name="range" id="4509.Radius.range"/>
      </Property>
      <Property name="Resolution" id="4509.Resolution" number_of_elements="1">
        <Element index="0" value="6"/>
        <Domain name="range" id="4509.Resolution.range"/>
      </Property>
    </Proxy>
    <Proxy group="sources" type="LineSource" id="4520" servers="1">
      <Property name="Point1" id="4520.Point1" number_of_elements="3">
        <Element index="0" value="-0.5"/>
        <Element index="1" value="0"/>
        <Element index="2" value="0"/>
        <Domain name="range" id="4520.Point1.range"/>
      </Property>
      <Property name="Point2" id="4520.Point2" number_of_elements="3">
        <Element index="0" value="0.5"/>
        <Element index="1" value="0"/>
        <Element index="2" value="0"/>
        <Domain name="range" id="4520.Point2.range"/>
      </Property>
      <Property name="Resolution" id="4520.Resolution" number_of_elements="1">
        <Element index="0" value="6"/>
        <Domain name="range" id="4520.Resolution.range"/>
      </Property>
    </Proxy>
    <Proxy group="sources" type="SphereSource" id="4531" servers="1">
      <Property name="Center" id="4531.Center" number_of_elements="3">
        <Element index="0" value="0"/>
        <Element index="1" value="0"/>
        <Element index="2" value="0"/>
        <Domain name="range" id="4531.Center.range"/>
      </Property>
      <Property name="EndPhi" id="4531.EndPhi" number_of_elements="1">
        <Element index="0" value="180"/>
        <Domain name="range" id="4531.EndPhi.range"/>
      </Property>
      <Property name="EndTheta" id="4531.EndTheta" number_of_elements="1">
        <Element index="0" value="360"/>
        <Domain name="range" id="4531.EndTheta.range"/>
      </Property>
      <Property name="PhiResolution" id="4531.PhiResolution" number_of_elements="1">
        <Element index="0" value="8"/>
        <Domain name="range" id="4531.PhiResolution.range"/>
      </Property>
      <Property name="Radius" id="4531.Radius" number_of_elements="1">
        <Element index="0" value="0.5"/>
        <Domain name="range" id="4531.Radius.range"/>
      </Property>
      <Property name="StartPhi" id="4531.StartPhi" number_of_elements="1">
        <Element index="0" value="0"/>
        <Domain name="range" id="4531.StartPhi.range"/>
      </Property>
      <Property name="StartTheta" id="4531.StartTheta" number_of_elements="1">
        <Element index="0" value="0"/>
        <Domain name="range" id="4531.StartTheta.range"/>
      </Property>
      <Property name="ThetaResolution" id="4531.ThetaResolution" number_of_elements="1">
        <Element index="0" value="8"/>
        <Domain name="range" id="4531.ThetaResolution.range"/>
      </Property>
    </Proxy>
    <Proxy group="sources" type="GlyphSource2D" id="4542" servers="1">
      <Property name="Center" id="4542.Center" number_of_elements="3">
        <Element index="0" value="0"/>
        <Element index="1" value="0"/>
        <Element index="2" value="0"/>
        <Domain name="range" id="4542.Center.range"/>
      </Property>
      <Property name="Filled" id="4542.Filled" number_of_elements="1">
        <Element index="0" value="0"/>
        <Domain name="bool" id="4542.Filled.bool"/>
      </Property>
      <Property name="GlyphType" id="4542.GlyphType" number_of_elements="1">
        <Element index="0" value="7"/>
        <Domain name="enum" id="4542.GlyphType.enum">
          <Entry value="1" text="Vertex"/>
          <Entry value="2" text="Dash"/>
          <Entry value="3" text="Cross"/>
          <Entry value="4" text="ThickCross"/>
          <Entry value="5" text="Triangle"/>
          <Entry value="6" text="Square"/>
          <Entry value="7" text="Circle"/>
          <Entry value="8" text="Diamond"/>
          <Entry value="9" text="Arrow"/>
          <Entry value="10" text="ThickArrow"/>
          <Entry value="11" text="HookedArrow"/>
          <Entry value="12" text="EdgeArrow"/>
        </Domain>
      </Property>
    </Proxy>
    <Proxy group="internal_filters" type="PipelineConnection" id="4553" servers="1">
      <Property name="AllowNullInput" id="4553.AllowNullInput" number_of_elements="1">
        <Element index="0" value="1"/>
        <Domain name="bool" id="4553.AllowNullInput.bool"/>
      </Property>
      <Property name="Input" id="4553.Input">
        <Domain name="groups" id="4553.Input.groups"/>
        <Domain name="input_type" id="4553.Input.input_type"/>
      </Property>
    </Proxy>
    <Proxy group="piecewise_functions" type="PiecewiseFunction" id="4564" servers="21">
      <Property name="AllowDuplicateScalars" id="4564.AllowDuplicateScalars" number_of_elements="1">
        <Element index="0" value="1"/>
        <Domain name="bool" id="4564.AllowDuplicateScalars.bool"/>
      </Property>
      <Property name="Points" id="4564.Points" number_of_elements="8">
        <Element index="0" value="0"/>
        <Element index="1" value="0"/>
        <Element index="2" value="0.5"/>
        <Element index="3" value="0"/>
        <Element index="4" value="1"/>
        <Element index="5" value="1"/>
        <Element index="6" value="0.5"/>
        <Element index="7" value="0"/>
      </Property>
      <Property name="ScalarRangeInitialized" id="4564.ScalarRangeInitialized" number_of_elements="1">
        <Element index="0" value="0"/>
        <Domain name="bool" id="4564.ScalarRangeInitialized.bool"/>
      </Property>
    </Proxy>
    <Proxy group="representations" type="PolarAxesRepresentation" id="4465" servers="21">
      <Property name="ArcMajorTickSize" id="4465.ArcMajorTickSize" number_of_elements="1">
        <Element index="0" value="0"/>
        <Domain name="range" id="4465.ArcMajorTickSize.range"/>
      </Property>
      <Property name="ArcMajorTickThickness" id="4465.ArcMajorTickThickness" number_of_elements="1">
        <Element index="0" value="1"/>
        <Domain name="range" id="4465.ArcMajorTickThickness.range"/>
      </Property>
      <Property name="ArcMinorTickVisibility" id="4465.ArcMinorTickVisibility" number_of_elements="1">
        <Element index="0" value="0"/>
        <Domain name="bool" id="4465.ArcMinorTickVisibility.bool"/>
      </Property>
      <Property name="ArcTickRatioSize" id="4465.ArcTickRatioSize" number_of_elements="1">
        <Element index="0" value="0.3"/>
        <Domain name="range" id="4465.ArcTickRatioSize.range"/>
      </Property>
      <Property name="ArcTickRatioThickness" id="4465.ArcTickRatioThickness" number_of_elements="1">
        <Element index="0" value="0.5"/>
        <Domain name="range" id="4465.ArcTickRatioThickness.range"/>
      </Property>
      <Property name="ArcTickVisibility" id="4465.ArcTickVisibility" number_of_elements="1">
        <Element index="0" value="1"/>
        <Domain name="bool" id="4465.ArcTickVisibility.bool"/>
      </Property>
      <Property name="ArcTicksOriginToPolarAxis" id="4465.ArcTicksOriginToPolarAxis" number_of_elements="1">
        <Element index="0" value="1"/>
        <Domain name="bool" id="4465.ArcTicksOriginToPolarAxis.bool"/>
      </Property>
      <Property name="AutoSubdividePolarAxis" id="4465.AutoSubdividePolarAxis" number_of_elements="1">
        <Element index="0" value="1"/>
        <Domain name="bool" id="4465.AutoSubdividePolarAxis.bool"/>
      </Property>
      <Property name="AxisMinorTickVisibility" id="4465.AxisMinorTickVisibility" number_of_elements="1">
        <Element index="0" value="0"/>
        <Domain name="bool" id="4465.AxisMinorTickVisibility.bool"/>
      </Property>
      <Property name="AxisTickVisibility" id="4465.AxisTickVisibility" number_of_elements="1">
        <Element index="0" value="1"/>
        <Domain name="bool" id="4465.AxisTickVisibility.bool"/>
      </Property>
      <Property name="CustomBounds" id="4465.CustomBounds" number_of_elements="6">
        <Element index="0" value="0"/>
        <Element index="1" value="1"/>
        <Element index="2" value="0"/>
        <Element index="3" value="1"/>
        <Element index="4" value="0"/>
        <Element index="5" value="1"/>
      </Property>
      <Property name="CustomRange" id="4465.CustomRange" number_of_elements="2">
        <Element index="0" value="0"/>
        <Element index="1" value="1"/>
      </Property>
      <Property name="DataBounds" id="4465.DataBounds" number_of_elements="6">
        <Element index="0" value="1"/>
        <Element index="1" value="-1"/>
        <Element index="2" value="1"/>
        <Element index="3" value="-1"/>
        <Element index="4" value="1"/>
        <Element index="5" value="-1"/>
      </Property>
      <Property name="DeltaAngleMajor" id="4465.DeltaAngleMajor" number_of_elements="1">
        <Element index="0" value="10"/>
        <Domain name="range" id="4465.DeltaAngleMajor.range"/>
      </Property>
      <Property name="DeltaAngleMinor" id="4465.DeltaAngleMinor" number_of_elements="1">
        <Element index="0" value="5"/>
        <Domain name="range" id="4465.DeltaAngleMinor.range"/>
      </Property>
      <Property name="DeltaRangeMajor" id="4465.DeltaRangeMajor" number_of_elements="1">
        <Element index="0" value="10"/>
      </Property>
      <Property name="DeltaRangeMinor" id="4465.DeltaRangeMinor" number_of_elements="1">
        <Element index="0" value="5"/>
      </Property>
      <Property name="DistanceLODThreshold" id="4465.DistanceLODThreshold" number_of_elements="1">
        <Element index="0" value="0.7"/>
        <Domain name="range" id="4465.DistanceLODThreshold.range"/>
      </Property>
      <Property name="DrawPolarArcsGridlines" id="4465.DrawPolarArcsGridlines" number_of_elements="1">
        <Element index="0" value="1"/>
        <Domain name="bool" id="4465.DrawPolarArcsGridlines.bool"/>
      </Property>
      <Property name="DrawRadialGridlines" id="4465.DrawRadialGridlines" number_of_elements="1">
        <Element index="0" value="1"/>
        <Domain name="bool" id="4465.DrawRadialGridlines.bool"/>
      </Property>
      <Property name="EnableCustomBounds" id="4465.EnableCustomBounds" number_of_elements="3">
        <Element index="0" value="0"/>
        <Element index="1" value="0"/>
        <Element index="2" value="0"/>
      </Property>
      <Property name="EnableCustomRange" id="4465.EnableCustomRange" number_of_elements="1">
        <Element index="0" value="0"/>
        <Domain name="bool" id="4465.EnableCustomRange.bool"/>
      </Property>
      <Property name="EnableDistanceLOD" id="4465.EnableDistanceLOD" number_of_elements="1">
        <Element index="0" value="1"/>
        <Domain name="bool" id="4465.EnableDistanceLOD.bool"/>
      </Property>
      <Property name="EnableViewAngleLOD" id="4465.EnableViewAngleLOD" number_of_elements="1">
        <Element index="0" value="1"/>
        <Domain name="bool" id="4465.EnableViewAngleLOD.bool"/>
      </Property>
      <Property name="Input" id="4465.Input" number_of_elements="1">
        <Proxy value="4428" output_port="0"/>
        <Domain name="input_type" id="4465.Input.input_type"/>
      </Property>
      <Property name="LastRadialAxisColor" id="4465.LastRadialAxisColor" number_of_elements="3">
        <Element index="0" value="1"/>
        <Element index="1" value="1"/>
        <Element index="2" value="1"/>
        <Domain name="range" id="4465.LastRadialAxisColor.range"/>
      </Property>
      <Property name="LastRadialAxisMajorTickSize" id="4465.LastRadialAxisMajorTickSize" number_of_elements="1">
        <Element index="0" value="0"/>
        <Domain name="range" id="4465.LastRadialAxisMajorTickSize.range"/>
      </Property>
      <Property name="LastRadialAxisMajorTickThickness" id="4465.LastRadialAxisMajorTickThickness" number_of_elements="1">
        <Element index="0" value="1"/>
        <Domain name="range" id="4465.LastRadialAxisMajorTickThickness.range"/>
      </Property>
      <Property name="LastRadialAxisTickRatioSize" id="4465.LastRadialAxisTickRatioSize" number_of_elements="1">
        <Element index="0" value="0.3"/>
        <Domain name="range" id="4465.LastRadialAxisTickRatioSize.range"/>
      </Property>
      <Property name="LastRadialAxisTickRatioThickness" id="4465.LastRadialAxisTickRatioThickness" number_of_elements="1">
        <Element index="0" value="0.5"/>
        <Domain name="range" id="4465.LastRadialAxisTickRatioThickness.range"/>
      </Property>
      <Property name="MaximumAngle" id="4465.MaximumAngle" number_of_elements="1">
        <Element index="0" value="90"/>
        <Domain name="range" id="4465.MaximumAngle.range"/>
      </Property>
      <Property name="MinimumAngle" id="4465.MinimumAngle" number_of_elements="1">
        <Element index="0" value="0"/>
        <Domain name="range" id="4465.MinimumAngle.range"/>
      </Property>
      <Property name="MinimumRadius" id="4465.MinimumRadius" number_of_elements="1">
        <Element index="0" value="0"/>
        <Domain name="range" id="4465.MinimumRadius.range"/>
      </Property>
      <Property name="NumberOfPolarAxis" id="4465.NumberOfPolarAxis" number_of_elements="1">
        <Element index="0" value="0"/>
        <Domain name="range" id="4465.NumberOfPolarAxis.range"/>
      </Property>
      <Property name="NumberOfRadialAxes" id="4465.NumberOfRadialAxes" number_of_elements="1">
        <Element index="0" value="0"/>
        <Domain name="range" id="4465.NumberOfRadialAxes.range"/>
      </Property>
      <Property name="Orientation" id="4465.Orientation" number_of_elements="3">
        <Element index="0" value="0"/>
        <Element index="1" value="0"/>
        <Element index="2" value="0"/>
        <Domain name="range" id="4465.Orientation.range"/>
      </Property>
      <Property name="PolarArcsColor" id="4465.PolarArcsColor" number_of_elements="3">
        <Element index="0" value="1"/>
        <Element index="1" value="1"/>
        <Element index="2" value="1"/>
        <Domain name="range" id="4465.PolarArcsColor.range"/>
      </Property>
      <Property name="PolarArcsVisibility" id="4465.PolarArcsVisibility" number_of_elements="1">
        <Element index="0" value="1"/>
        <Domain name="bool" id="4465.PolarArcsVisibility.bool"/>
      </Property>
      <Property name="PolarAxisColor" id="4465.PolarAxisColor" number_of_elements="3">
        <Element index="0" value="1"/>
        <Element index="1" value="1"/>
        <Element index="2" value="1"/>
        <Domain name="range" id="4465.PolarAxisColor.range"/>
      </Property>
      <Property name="PolarAxisMajorTickSize" id="4465.PolarAxisMajorTickSize" number_of_elements="1">
        <Element index="0" value="0"/>
        <Domain name="range" id="4465.PolarAxisMajorTickSize.range"/>
      </Property>
      <Property name="PolarAxisMajorTickThickness" id="4465.PolarAxisMajorTickThickness" number_of_elements="1">
        <Element index="0" value="1"/>
        <Domain name="range" id="4465.PolarAxisMajorTickThickness.range"/>
      </Property>
      <Property name="PolarAxisTickRatioSize" id="4465.PolarAxisTickRatioSize" number_of_elements="1">
        <Element index="0" value="0.3"/>
        <Domain name="range" id="4465.PolarAxisTickRatioSize.range"/>
      </Property>
      <Property name="PolarAxisTickRatioThickness" id="4465.PolarAxisTickRatioThickness" number_of_elements="1">
        <Element index="0" value="0.5"/>
        <Domain name="range" id="4465.PolarAxisTickRatioThickness.range"/>
      </Property>
      <Property name="PolarAxisTitle" id="4465.PolarAxisTitle" number_of_elements="1">
        <Element index="0" value="Radial Distance"/>
      </Property>
      <Property name="PolarAxisTitleLocation" id="4465.PolarAxisTitleLocation" number_of_elements="1">
        <Element index="0" value="0"/>
        <Domain name="enum" id="4465.PolarAxisTitleLocation.enum">
          <Entry value="0" text="Bottom"/>
          <Entry value="1" text="Extern"/>
        </Domain>
      </Property>
      <Property name="PolarAxisTitleVisibility" id="4465.PolarAxisTitleVisibility" number_of_elements="1">
        <Element index="0" value="1"/>
        <Domain name="bool" id="4465.PolarAxisTitleVisibility.bool"/>
      </Property>
      <Property name="PolarAxisVisibility" id="4465.PolarAxisVisibility" number_of_elements="1">
        <Element index="0" value="1"/>
        <Domain name="bool" id="4465.PolarAxisVisibility.bool"/>
      </Property>
      <Property name="PolarLabelExponentLocation" id="4465.PolarLabelExponentLocation" number_of_elements="1">
        <Element index="0" value="2"/>
        <Domain name="enum" id="4465.PolarLabelExponentLocation.enum">
          <Entry value="0" text="Bottom"/>
          <Entry value="1" text="Extern"/>
          <Entry value="2" text="Labels"/>
        </Domain>
      </Property>
      <Property name="PolarLabelFormat" id="4465.PolarLabelFormat" number_of_elements="1">
        <Element index="0" value="%-#6.3g"/>
      </Property>
      <Property name="PolarLabelVisibility" id="4465.PolarLabelVisibility" number_of_elements="1">
        <Element index="0" value="1"/>
        <Domain name="bool" id="4465.PolarLabelVisibility.bool"/>
      </Property>
      <Property name="PolarTicksVisibility" id="4465.PolarTicksVisibility" number_of_elements="1">
        <Element index="0" value="1"/>
        <Domain name="bool" id="4465.PolarTicksVisibility.bool"/>
      </Property>
      <Property name="Position" id="4465.Position" number_of_elements="3">
        <Element index="0" value="0"/>
        <Element index="1" value="0"/>
        <Element index="2" value="0"/>
        <Domain name="range" id="4465.Position.range"/>
      </Property>
      <Property name="RadialAxesOriginToPolarAxis" id="4465.RadialAxesOriginToPolarAxis" number_of_elements="1">
        <Element index="0" value="1"/>
        <Domain name="bool" id="4465.RadialAxesOriginToPolarAxis.bool"/>
      </Property>
      <Property name="RadialAxesVisibility" id="4465.RadialAxesVisibility" number_of_elements="1">
        <Element index="0" value="1"/>
        <Domain name="bool" id="4465.RadialAxesVisibility.bool"/>
      </Property>
      <Property name="RadialLabelFormat" id="4465.RadialLabelFormat" number_of_elements="1">
        <Element index="0" value="%-#3.1f"/>
      </Property>
      <Property name="RadialLabelLocation" id="4465.RadialLabelLocation" number_of_elements="1">
        <Element index="0" value="0"/>
        <Domain name="enum" id="4465.RadialLabelLocation.enum">
          <Entry value="0" text="Bottom"/>
          <Entry value="1" text="Extern"/>
        </Domain>
      </Property>
      <Property name="RadialLabelVisibility" id="4465.RadialLabelVisibility" number_of_elements="1">
        <Element index="0" value="1"/>
        <Domain name="bool" id="4465.RadialLabelVisibility.bool"/>
      </Property>
      <Property name="RadialUnitsVisibility" id="4465.RadialUnitsVisibility" number_of_elements="1">
        <Element index="0" value="1"/>
        <Domain name="bool" id="4465.RadialUnitsVisibility.bool"/>
      </Property>
      <Property name="Ratio" id="4465.Ratio" number_of_elements="1">
        <Element index="0" value="1"/>
        <Domain name="range" id="4465.Ratio.range"/>
      </Property>
      <Property name="Scale" id="4465.Scale" number_of_elements="3">
        <Element index="0" value="1"/>
        <Element index="1" value="1"/>
        <Element index="2" value="1"/>
        <Domain name="range" id="4465.Scale.range"/>
      </Property>
      <Property name="ScreenSize" id="4465.ScreenSize" number_of_elements="1">
        <Element index="0" value="10"/>
        <Domain name="range" id="4465.ScreenSize.range"/>
      </Property>
      <Property name="SecondaryPolarArcsColor" id="4465.SecondaryPolarArcsColor" number_of_elements="3">
        <Element index="0" value="1"/>
        <Element index="1" value="1"/>
        <Element index="2" value="1"/>
        <Domain name="range" id="4465.SecondaryPolarArcsColor.range"/>
      </Property>
      <Property name="SecondaryRadialAxesColor" id="4465.SecondaryRadialAxesColor" number_of_elements="3">
        <Element index="0" value="1"/>
        <Element index="1" value="1"/>
        <Element index="2" value="1"/>
        <Domain name="range" id="4465.SecondaryRadialAxesColor.range"/>
      </Property>
      <Property name="SmallestVisiblePolarAngle" id="4465.SmallestVisiblePolarAngle" number_of_elements="1">
        <Element index="0" value="0.5"/>
        <Domain name="range" id="4465.SmallestVisiblePolarAngle.range"/>
      </Property>
      <Property name="TickLocation" id="4465.TickLocation" number_of_elements="1">
        <Element index="0" value="2"/>
        <Domain name="enum" id="4465.TickLocation.enum">
          <Entry value="0" text="Inside"/>
          <Entry value="1" text="Outside"/>
          <Entry value="2" text="Both"/>
        </Domain>
      </Property>
      <Property name="Use2DMode" id="4465.Use2DMode" number_of_elements="1">
        <Element index="0" value="0"/>
        <Domain name="bool" id="4465.Use2DMode.bool"/>
      </Property>
      <Property name="UseLogAxis" id="4465.UseLogAxis" number_of_elements="1">
        <Element index="0" value="0"/>
        <Domain name="bool" id="4465.UseLogAxis.bool"/>
      </Property>
      <Property name="ViewAngleLODThreshold" id="4465.ViewAngleLODThreshold" number_of_elements="1">
        <Element index="0" value="0.7"/>
        <Domain name="range" id="4465.ViewAngleLODThreshold.range"/>
      </Property>
      <Property name="Visibility" id="4465.Visibility" number_of_elements="1">
        <Element index="0" value="0"/>
        <Domain name="bool" id="4465.Visibility.bool"/>
      </Property>
      <Property name="LastRadialAxisTextBold" id="4465.LastRadialAxisTextBold" number_of_elements="1">
        <Element index="0" value="0"/>
        <Domain name="bool" id="4465.LastRadialAxisTextBold.bool"/>
      </Property>
      <Property name="LastRadialAxisTextColor" id="4465.LastRadialAxisTextColor" number_of_elements="3">
        <Element index="0" value="0"/>
        <Element index="1" value="0"/>
        <Element index="2" value="0"/>
        <Domain name="range" id="4465.LastRadialAxisTextColor.range"/>
      </Property>
      <Property name="LastRadialAxisTextFontFamily" id="4465.LastRadialAxisTextFontFamily" number_of_elements="1">
        <Element index="0" value="0"/>
        <Domain name="enum" id="4465.LastRadialAxisTextFontFamily.enum">
          <Entry value="0" text="Arial"/>
          <Entry value="1" text="Courier"/>
          <Entry value="2" text="Times"/>
        </Domain>
      </Property>
      <Property name="LastRadialAxisTextFontSize" id="4465.LastRadialAxisTextFontSize" number_of_elements="1">
        <Element index="0" value="12"/>
        <Domain name="range" id="4465.LastRadialAxisTextFontSize.range"/>
      </Property>
      <Property name="LastRadialAxisTextItalic" id="4465.LastRadialAxisTextItalic" number_of_elements="1">
        <Element index="0" value="0"/>
        <Domain name="bool" id="4465.LastRadialAxisTextItalic.bool"/>
      </Property>
      <Property name="LastRadialAxisTextOpacity" id="4465.LastRadialAxisTextOpacity" number_of_elements="1">
        <Element index="0" value="1"/>
        <Domain name="range" id="4465.LastRadialAxisTextOpacity.range"/>
      </Property>
      <Property name="LastRadialAxisTextShadow" id="4465.LastRadialAxisTextShadow" number_of_elements="1">
        <Element index="0" value="0"/>
        <Domain name="bool" id="4465.LastRadialAxisTextShadow.bool"/>
      </Property>
      <Property name="PolarAxisLabelBold" id="4465.PolarAxisLabelBold" number_of_elements="1">
        <Element index="0" value="0"/>
        <Domain name="bool" id="4465.PolarAxisLabelBold.bool"/>
      </Property>
      <Property name="PolarAxisLabelColor" id="4465.PolarAxisLabelColor" number_of_elements="3">
        <Element index="0" value="0"/>
        <Element index="1" value="0"/>
        <Element index="2" value="0"/>
        <Domain name="range" id="4465.PolarAxisLabelColor.range"/>
      </Property>
      <Property name="PolarAxisLabelFontFamily" id="4465.PolarAxisLabelFontFamily" number_of_elements="1">
        <Element index="0" value="0"/>
        <Domain name="enum" id="4465.PolarAxisLabelFontFamily.enum">
          <Entry value="0" text="Arial"/>
          <Entry value="1" text="Courier"/>
          <Entry value="2" text="Times"/>
        </Domain>
      </Property>
      <Property name="PolarAxisLabelFontSize" id="4465.PolarAxisLabelFontSize" number_of_elements="1">
        <Element index="0" value="12"/>
        <Domain name="range" id="4465.PolarAxisLabelFontSize.range"/>
      </Property>
      <Property name="PolarAxisLabelItalic" id="4465.PolarAxisLabelItalic" number_of_elements="1">
        <Element index="0" value="0"/>
        <Domain name="bool" id="4465.PolarAxisLabelItalic.bool"/>
      </Property>
      <Property name="PolarAxisLabelOpacity" id="4465.PolarAxisLabelOpacity" number_of_elements="1">
        <Element index="0" value="1"/>
        <Domain name="range" id="4465.PolarAxisLabelOpacity.range"/>
      </Property>
      <Property name="PolarAxisLabelShadow" id="4465.PolarAxisLabelShadow" number_of_elements="1">
        <Element index="0" value="0"/>
        <Domain name="bool" id="4465.PolarAxisLabelShadow.bool"/>
      </Property>
      <Property name="PolarAxisTitleBold" id="4465.PolarAxisTitleBold" number_of_elements="1">
        <Element index="0" value="0"/>
        <Domain name="bool" id="4465.PolarAxisTitleBold.bool"/>
      </Property>
      <Property name="PolarAxisTitleColor" id="4465.PolarAxisTitleColor" number_of_elements="3">
        <Element index="0" value="0"/>
        <Element index="1" value="0"/>
        <Element index="2" value="0"/>
        <Domain name="range" id="4465.PolarAxisTitleColor.range"/>
      </Property>
      <Property name="PolarAxisTitleFontFamily" id="4465.PolarAxisTitleFontFamily" number_of_elements="1">
        <Element index="0" value="0"/>
        <Domain name="enum" id="4465.PolarAxisTitleFontFamily.enum">
          <Entry value="0" text="Arial"/>
          <Entry value="1" text="Courier"/>
          <Entry value="2" text="Times"/>
        </Domain>
      </Property>
      <Property name="PolarAxisTitleFontSize" id="4465.PolarAxisTitleFontSize" number_of_elements="1">
        <Element index="0" value="12"/>
        <Domain name="range" id="4465.PolarAxisTitleFontSize.range"/>
      </Property>
      <Property name="PolarAxisTitleItalic" id="4465.PolarAxisTitleItalic" number_of_elements="1">
        <Element index="0" value="0"/>
        <Domain name="bool" id="4465.PolarAxisTitleItalic.bool"/>
      </Property>
      <Property name="PolarAxisTitleOpacity" id="4465.PolarAxisTitleOpacity" number_of_elements="1">
        <Element index="0" value="1"/>
        <Domain name="range" id="4465.PolarAxisTitleOpacity.range"/>
      </Property>
      <Property name="PolarAxisTitleShadow" id="4465.PolarAxisTitleShadow" number_of_elements="1">
        <Element index="0" value="0"/>
        <Domain name="bool" id="4465.PolarAxisTitleShadow.bool"/>
      </Property>
      <Property name="SecondaryRadialAxesTextBold" id="4465.SecondaryRadialAxesTextBold" number_of_elements="1">
        <Element index="0" value="0"/>
        <Domain name="bool" id="4465.SecondaryRadialAxesTextBold.bool"/>
      </Property>
      <Property name="SecondaryRadialAxesTextColor" id="4465.SecondaryRadialAxesTextColor" number_of_elements="3">
        <Element index="0" value="0"/>
        <Element index="1" value="0"/>
        <Element index="2" value="0"/>
        <Domain name="range" id="4465.SecondaryRadialAxesTextColor.range"/>
      </Property>
      <Property name="SecondaryRadialAxesTextFontFamily" id="4465.SecondaryRadialAxesTextFontFamily" number_of_elements="1">
        <Element index="0" value="0"/>
        <Domain name="enum" id="4465.SecondaryRadialAxesTextFontFamily.enum">
          <Entry value="0" text="Arial"/>
          <Entry value="1" text="Courier"/>
          <Entry value="2" text="Times"/>
        </Domain>
      </Property>
      <Property name="SecondaryRadialAxesTextFontSize" id="4465.SecondaryRadialAxesTextFontSize" number_of_elements="1">
        <Element index="0" value="12"/>
        <Domain name="range" id="4465.SecondaryRadialAxesTextFontSize.range"/>
      </Property>
      <Property name="SecondaryRadialAxesTextItalic" id="4465.SecondaryRadialAxesTextItalic" number_of_elements="1">
        <Element index="0" value="0"/>
        <Domain name="bool" id="4465.SecondaryRadialAxesTextItalic.bool"/>
      </Property>
      <Property name="SecondaryRadialAxesTextOpacity" id="4465.SecondaryRadialAxesTextOpacity" number_of_elements="1">
        <Element index="0" value="1"/>
        <Domain name="range" id="4465.SecondaryRadialAxesTextOpacity.range"/>
      </Property>
      <Property name="SecondaryRadialAxesTextShadow" id="4465.SecondaryRadialAxesTextShadow" number_of_elements="1">
        <Element index="0" value="0"/>
        <Domain name="bool" id="4465.SecondaryRadialAxesTextShadow.bool"/>
      </Property>
    </Proxy>
    <Proxy group="misc" type="RepresentationAnimationHelper" id="4858" servers="16">
      <Property name="Source" id="4858.Source" number_of_elements="1">
        <Proxy value="4647"/>
      </Property>
    </Proxy>
    <Proxy group="representations" type="GridAxesRepresentation" id="4625" servers="21">
      <Property name="GridAxesVisibility" id="4625.GridAxesVisibility" number_of_elements="1">
        <Element index="0" value="0"/>
        <Domain name="bool" id="4625.GridAxesVisibility.bool"/>
      </Property>
      <Property name="Input" id="4625.Input">
        <Domain name="input_array_any" id="4625.Input.input_array_any"/>
      </Property>
      <Property name="Position" id="4625.Position" number_of_elements="3">
        <Element index="0" value="0"/>
        <Element index="1" value="0"/>
        <Element index="2" value="0"/>
        <Domain name="range" id="4625.Position.range"/>
      </Property>
      <Property name="Scale" id="4625.Scale" number_of_elements="3">
        <Element index="0" value="1"/>
        <Element index="1" value="1"/>
        <Element index="2" value="1"/>
        <Domain name="range" id="4625.Scale.range"/>
      </Property>
      <Property name="AxesToLabel" id="4625.AxesToLabel" number_of_elements="1">
        <Element index="0" value="63"/>
        <Domain name="range" id="4625.AxesToLabel.range"/>
      </Property>
      <Property name="CullBackface" id="4625.CullBackface" number_of_elements="1">
        <Element index="0" value="0"/>
        <Domain name="bool" id="4625.CullBackface.bool"/>
      </Property>
      <Property name="CullFrontface" id="4625.CullFrontface" number_of_elements="1">
        <Element index="0" value="1"/>
        <Domain name="bool" id="4625.CullFrontface.bool"/>
      </Property>
      <Property name="FacesToRender" id="4625.FacesToRender" number_of_elements="1">
        <Element index="0" value="63"/>
        <Domain name="range" id="4625.FacesToRender.range"/>
      </Property>
      <Property name="GridColor" id="4625.GridColor" number_of_elements="3">
        <Element index="0" value="0"/>
        <Element index="1" value="0"/>
        <Element index="2" value="0"/>
        <Domain name="range" id="4625.GridColor.range"/>
      </Property>
      <Property name="LabelUniqueEdgesOnly" id="4625.LabelUniqueEdgesOnly" number_of_elements="1">
        <Element index="0" value="1"/>
        <Domain name="bool" id="4625.LabelUniqueEdgesOnly.bool"/>
      </Property>
      <Property name="ShowEdges" id="4625.ShowEdges" number_of_elements="1">
        <Element index="0" value="1"/>
        <Domain name="bool" id="4625.ShowEdges.bool"/>
      </Property>
      <Property name="ShowGrid" id="4625.ShowGrid" number_of_elements="1">
        <Element index="0" value="0"/>
        <Domain name="bool" id="4625.ShowGrid.bool"/>
      </Property>
      <Property name="ShowTicks" id="4625.ShowTicks" number_of_elements="1">
        <Element index="0" value="1"/>
        <Domain name="bool" id="4625.ShowTicks.bool"/>
      </Property>
      <Property name="XAxisLabels" id="4625.XAxisLabels">
        <Domain name="scalar_range" id="4625.XAxisLabels.scalar_range"/>
      </Property>
      <Property name="XAxisNotation" id="4625.XAxisNotation" number_of_elements="1">
        <Element index="0" value="0"/>
        <Domain name="enum" id="4625.XAxisNotation.enum">
          <Entry value="0" text="Mixed"/>
          <Entry value="1" text="Scientific"/>
          <Entry value="2" text="Fixed"/>
        </Domain>
      </Property>
      <Property name="XAxisPrecision" id="4625.XAxisPrecision" number_of_elements="1">
        <Element index="0" value="2"/>
        <Domain name="range" id="4625.XAxisPrecision.range"/>
      </Property>
      <Property name="XAxisUseCustomLabels" id="4625.XAxisUseCustomLabels" number_of_elements="1">
        <Element index="0" value="0"/>
        <Domain name="bool" id="4625.XAxisUseCustomLabels.bool"/>
      </Property>
      <Property name="XLabelBold" id="4625.XLabelBold" number_of_elements="1">
        <Element index="0" value="0"/>
        <Domain name="bool" id="4625.XLabelBold.bool"/>
      </Property>
      <Property name="XLabelColor" id="4625.XLabelColor" number_of_elements="3">
        <Element index="0" value="0"/>
        <Element index="1" value="0"/>
        <Element index="2" value="0"/>
        <Domain name="range" id="4625.XLabelColor.range"/>
      </Property>
      <Property name="XLabelFontFamily" id="4625.XLabelFontFamily" number_of_elements="1">
        <Element index="0" value="0"/>
        <Domain name="enum" id="4625.XLabelFontFamily.enum">
          <Entry value="0" text="Arial"/>
          <Entry value="1" text="Courier"/>
          <Entry value="2" text="Times"/>
        </Domain>
      </Property>
      <Property name="XLabelFontSize" id="4625.XLabelFontSize" number_of_elements="1">
        <Element index="0" value="12"/>
        <Domain name="range" id="4625.XLabelFontSize.range"/>
      </Property>
      <Property name="XLabelItalic" id="4625.XLabelItalic" number_of_elements="1">
        <Element index="0" value="0"/>
        <Domain name="bool" id="4625.XLabelItalic.bool"/>
      </Property>
      <Property name="XLabelOpacity" id="4625.XLabelOpacity" number_of_elements="1">
        <Element index="0" value="1"/>
        <Domain name="range" id="4625.XLabelOpacity.range"/>
      </Property>
      <Property name="XLabelShadow" id="4625.XLabelShadow" number_of_elements="1">
        <Element index="0" value="0"/>
        <Domain name="bool" id="4625.XLabelShadow.bool"/>
      </Property>
      <Property name="XTitle" id="4625.XTitle" number_of_elements="1">
        <Element index="0" value="X Axis"/>
      </Property>
      <Property name="XTitleBold" id="4625.XTitleBold" number_of_elements="1">
        <Element index="0" value="0"/>
        <Domain name="bool" id="4625.XTitleBold.bool"/>
      </Property>
      <Property name="XTitleColor" id="4625.XTitleColor" number_of_elements="3">
        <Element index="0" value="0"/>
        <Element index="1" value="0"/>
        <Element index="2" value="0"/>
        <Domain name="range" id="4625.XTitleColor.range"/>
      </Property>
      <Property name="XTitleFontFamily" id="4625.XTitleFontFamily" number_of_elements="1">
        <Element index="0" value="0"/>
        <Domain name="enum" id="4625.XTitleFontFamily.enum">
          <Entry value="0" text="Arial"/>
          <Entry value="1" text="Courier"/>
          <Entry value="2" text="Times"/>
        </Domain>
      </Property>
      <Property name="XTitleFontSize" id="4625.XTitleFontSize" number_of_elements="1">
        <Element index="0" value="12"/>
        <Domain name="range" id="4625.XTitleFontSize.range"/>
      </Property>
      <Property name="XTitleItalic" id="4625.XTitleItalic" number_of_elements="1">
        <Element index="0" value="0"/>
        <Domain name="bool" id="4625.XTitleItalic.bool"/>
      </Property>
      <Property name="XTitleOpacity" id="4625.XTitleOpacity" number_of_elements="1">
        <Element index="0" value="1"/>
        <Domain name="range" id="4625.XTitleOpacity.range"/>
      </Property>
      <Property name="XTitleShadow" id="4625.XTitleShadow" number_of_elements="1">
        <Element index="0" value="0"/>
        <Domain name="bool" id="4625.XTitleShadow.bool"/>
      </Property>
      <Property name="YAxisLabels" id="4625.YAxisLabels">
        <Domain name="scalar_range" id="4625.YAxisLabels.scalar_range"/>
      </Property>
      <Property name="YAxisNotation" id="4625.YAxisNotation" number_of_elements="1">
        <Element index="0" value="0"/>
        <Domain name="enum" id="4625.YAxisNotation.enum">
          <Entry value="0" text="Mixed"/>
          <Entry value="1" text="Scientific"/>
          <Entry value="2" text="Fixed"/>
        </Domain>
      </Property>
      <Property name="YAxisPrecision" id="4625.YAxisPrecision" number_of_elements="1">
        <Element index="0" value="2"/>
        <Domain name="range" id="4625.YAxisPrecision.range"/>
      </Property>
      <Property name="YAxisUseCustomLabels" id="4625.YAxisUseCustomLabels" number_of_elements="1">
        <Element index="0" value="0"/>
        <Domain name="bool" id="4625.YAxisUseCustomLabels.bool"/>
      </Property>
      <Property name="YLabelBold" id="4625.YLabelBold" number_of_elements="1">
        <Element index="0" value="0"/>
        <Domain name="bool" id="4625.YLabelBold.bool"/>
      </Property>
      <Property name="YLabelColor" id="4625.YLabelColor" number_of_elements="3">
        <Element index="0" value="0"/>
        <Element index="1" value="0"/>
        <Element index="2" value="0"/>
        <Domain name="range" id="4625.YLabelColor.range"/>
      </Property>
      <Property name="YLabelFontFamily" id="4625.YLabelFontFamily" number_of_elements="1">
        <Element index="0" value="0"/>
        <Domain name="enum" id="4625.YLabelFontFamily.enum">
          <Entry value="0" text="Arial"/>
          <Entry value="1" text="Courier"/>
          <Entry value="2" text="Times"/>
        </Domain>
      </Property>
      <Property name="YLabelFontSize" id="4625.YLabelFontSize" number_of_elements="1">
        <Element index="0" value="12"/>
        <Domain name="range" id="4625.YLabelFontSize.range"/>
      </Property>
      <Property name="YLabelItalic" id="4625.YLabelItalic" number_of_elements="1">
        <Element index="0" value="0"/>
        <Domain name="bool" id="4625.YLabelItalic.bool"/>
      </Property>
      <Property name="YLabelOpacity" id="4625.YLabelOpacity" number_of_elements="1">
        <Element index="0" value="1"/>
        <Domain name="range" id="4625.YLabelOpacity.range"/>
      </Property>
      <Property name="YLabelShadow" id="4625.YLabelShadow" number_of_elements="1">
        <Element index="0" value="0"/>
        <Domain name="bool" id="4625.YLabelShadow.bool"/>
      </Property>
      <Property name="YTitle" id="4625.YTitle" number_of_elements="1">
        <Element index="0" value="Y Axis"/>
      </Property>
      <Property name="YTitleBold" id="4625.YTitleBold" number_of_elements="1">
        <Element index="0" value="0"/>
        <Domain name="bool" id="4625.YTitleBold.bool"/>
      </Property>
      <Property name="YTitleColor" id="4625.YTitleColor" number_of_elements="3">
        <Element index="0" value="0"/>
        <Element index="1" value="0"/>
        <Element index="2" value="0"/>
        <Domain name="range" id="4625.YTitleColor.range"/>
      </Property>
      <Property name="YTitleFontFamily" id="4625.YTitleFontFamily" number_of_elements="1">
        <Element index="0" value="0"/>
        <Domain name="enum" id="4625.YTitleFontFamily.enum">
          <Entry value="0" text="Arial"/>
          <Entry value="1" text="Courier"/>
          <Entry value="2" text="Times"/>
        </Domain>
      </Property>
      <Property name="YTitleFontSize" id="4625.YTitleFontSize" number_of_elements="1">
        <Element index="0" value="12"/>
        <Domain name="range" id="4625.YTitleFontSize.range"/>
      </Property>
      <Property name="YTitleItalic" id="4625.YTitleItalic" number_of_elements="1">
        <Element index="0" value="0"/>
        <Domain name="bool" id="4625.YTitleItalic.bool"/>
      </Property>
      <Property name="YTitleOpacity" id="4625.YTitleOpacity" number_of_elements="1">
        <Element index="0" value="1"/>
        <Domain name="range" id="4625.YTitleOpacity.range"/>
      </Property>
      <Property name="YTitleShadow" id="4625.YTitleShadow" number_of_elements="1">
        <Element index="0" value="0"/>
        <Domain name="bool" id="4625.YTitleShadow.bool"/>
      </Property>
      <Property name="ZAxisLabels" id="4625.ZAxisLabels">
        <Domain name="scalar_range" id="4625.ZAxisLabels.scalar_range"/>
      </Property>
      <Property name="ZAxisNotation" id="4625.ZAxisNotation" number_of_elements="1">
        <Element index="0" value="0"/>
        <Domain name="enum" id="4625.ZAxisNotation.enum">
          <Entry value="0" text="Mixed"/>
          <Entry value="1" text="Scientific"/>
          <Entry value="2" text="Fixed"/>
        </Domain>
      </Property>
      <Property name="ZAxisPrecision" id="4625.ZAxisPrecision" number_of_elements="1">
        <Element index="0" value="2"/>
        <Domain name="range" id="4625.ZAxisPrecision.range"/>
      </Property>
      <Property name="ZAxisUseCustomLabels" id="4625.ZAxisUseCustomLabels" number_of_elements="1">
        <Element index="0" value="0"/>
        <Domain name="bool" id="4625.ZAxisUseCustomLabels.bool"/>
      </Property>
      <Property name="ZLabelBold" id="4625.ZLabelBold" number_of_elements="1">
        <Element index="0" value="0"/>
        <Domain name="bool" id="4625.ZLabelBold.bool"/>
      </Property>
      <Property name="ZLabelColor" id="4625.ZLabelColor" number_of_elements="3">
        <Element index="0" value="0"/>
        <Element index="1" value="0"/>
        <Element index="2" value="0"/>
        <Domain name="range" id="4625.ZLabelColor.range"/>
      </Property>
      <Property name="ZLabelFontFamily" id="4625.ZLabelFontFamily" number_of_elements="1">
        <Element index="0" value="0"/>
        <Domain name="enum" id="4625.ZLabelFontFamily.enum">
          <Entry value="0" text="Arial"/>
          <Entry value="1" text="Courier"/>
          <Entry value="2" text="Times"/>
        </Domain>
      </Property>
      <Property name="ZLabelFontSize" id="4625.ZLabelFontSize" number_of_elements="1">
        <Element index="0" value="12"/>
        <Domain name="range" id="4625.ZLabelFontSize.range"/>
      </Property>
      <Property name="ZLabelItalic" id="4625.ZLabelItalic" number_of_elements="1">
        <Element index="0" value="0"/>
        <Domain name="bool" id="4625.ZLabelItalic.bool"/>
      </Property>
      <Property name="ZLabelOpacity" id="4625.ZLabelOpacity" number_of_elements="1">
        <Element index="0" value="1"/>
        <Domain name="range" id="4625.ZLabelOpacity.range"/>
      </Property>
      <Property name="ZLabelShadow" id="4625.ZLabelShadow" number_of_elements="1">
        <Element index="0" value="0"/>
        <Domain name="bool" id="4625.ZLabelShadow.bool"/>
      </Property>
      <Property name="ZTitle" id="4625.ZTitle" number_of_elements="1">
        <Element index="0" value="Z Axis"/>
      </Property>
      <Property name="ZTitleBold" id="4625.ZTitleBold" number_of_elements="1">
        <Element index="0" value="0"/>
        <Domain name="bool" id="4625.ZTitleBold.bool"/>
      </Property>
      <Property name="ZTitleColor" id="4625.ZTitleColor" number_of_elements="3">
        <Element index="0" value="0"/>
        <Element index="1" value="0"/>
        <Element index="2" value="0"/>
        <Domain name="range" id="4625.ZTitleColor.range"/>
      </Property>
      <Property name="ZTitleFontFamily" id="4625.ZTitleFontFamily" number_of_elements="1">
        <Element index="0" value="0"/>
        <Domain name="enum" id="4625.ZTitleFontFamily.enum">
          <Entry value="0" text="Arial"/>
          <Entry value="1" text="Courier"/>
          <Entry value="2" text="Times"/>
        </Domain>
      </Property>
      <Property name="ZTitleFontSize" id="4625.ZTitleFontSize" number_of_elements="1">
        <Element index="0" value="12"/>
        <Domain name="range" id="4625.ZTitleFontSize.range"/>
      </Property>
      <Property name="ZTitleItalic" id="4625.ZTitleItalic" number_of_elements="1">
        <Element index="0" value="0"/>
        <Domain name="bool" id="4625.ZTitleItalic.bool"/>
      </Property>
      <Property name="ZTitleOpacity" id="4625.ZTitleOpacity" number_of_elements="1">
        <Element index="0" value="1"/>
        <Domain name="range" id="4625.ZTitleOpacity.range"/>
      </Property>
      <Property name="ZTitleShadow" id="4625.ZTitleShadow" number_of_elements="1">
        <Element index="0" value="0"/>
        <Domain name="bool" id="4625.ZTitleShadow.bool"/>
      </Property>
    </Proxy>
    <Proxy group="sources" type="ArrowSource" id="4695" servers="1">
      <Property name="Invert" id="4695.Invert" number_of_elements="1">
        <Element index="0" value="0"/>
        <Domain name="bool" id="4695.Invert.bool"/>
      </Property>
      <Property name="ShaftRadius" id="4695.ShaftRadius" number_of_elements="1">
        <Element index="0" value="0.03"/>
        <Domain name="range" id="4695.ShaftRadius.range"/>
      </Property>
      <Property name="ShaftResolution" id="4695.ShaftResolution" number_of_elements="1">
        <Element index="0" value="6"/>
        <Domain name="range" id="4695.ShaftResolution.range"/>
      </Property>
      <Property name="TipLength" id="4695.TipLength" number_of_elements="1">
        <Element index="0" value="0.35"/>
        <Domain name="range" id="4695.TipLength.range"/>
      </Property>
      <Property name="TipRadius" id="4695.TipRadius" number_of_elements="1">
        <Element index="0" value="0.1"/>
        <Domain name="range" id="4695.TipRadius.range"/>
      </Property>
      <Property name="TipResolution" id="4695.TipResolution" number_of_elements="1">
        <Element index="0" value="6"/>
        <Domain name="range" id="4695.TipResolution.range"/>
      </Property>
    </Proxy>
    <Proxy group="sources" type="ConeSource" id="4706" servers="1">
      <Property name="Capping" id="4706.Capping" number_of_elements="1">
        <Element index="0" value="1"/>
        <Domain name="bool" id="4706.Capping.bool"/>
      </Property>
      <Property name="Center" id="4706.Center" number_of_elements="3">
        <Element index="0" value="0"/>
        <Element index="1" value="0"/>
        <Element index="2" value="0"/>
        <Domain name="range" id="4706.Center.range"/>
      </Property>
      <Property name="Direction" id="4706.Direction" number_of_elements="3">
        <Element index="0" value="1"/>
        <Element index="1" value="0"/>
        <Element index="2" value="0"/>
        <Domain name="range" id="4706.Direction.range"/>
      </Property>
      <Property name="Height" id="4706.Height" number_of_elements="1">
        <Element index="0" value="1"/>
        <Domain name="range" id="4706.Height.range"/>
      </Property>
      <Property name="Radius" id="4706.Radius" number_of_elements="1">
        <Element index="0" value="0.5"/>
        <Domain name="range" id="4706.Radius.range"/>
      </Property>
      <Property name="Resolution" id="4706.Resolution" number_of_elements="1">
        <Element index="0" value="6"/>
        <Domain name="range" id="4706.Resolution.range"/>
      </Property>
    </Proxy>
    <Proxy group="sources" type="CubeSource" id="4717" servers="1">
      <Property name="Center" id="4717.Center" number_of_elements="3">
        <Element index="0" value="0"/>
        <Element index="1" value="0"/>
        <Element index="2" value="0"/>
        <Domain name="range" id="4717.Center.range"/>
      </Property>
      <Property name="XLength" id="4717.XLength" number_of_elements="1">
        <Element index="0" value="1"/>
        <Domain name="range" id="4717.XLength.range"/>
      </Property>
      <Property name="YLength" id="4717.YLength" number_of_elements="1">
        <Element index="0" value="1"/>
        <Domain name="range" id="4717.YLength.range"/>
      </Property>
      <Property name="ZLength" id="4717.ZLength" number_of_elements="1">
        <Element index="0" value="1"/>
        <Domain name="range" id="4717.ZLength.range"/>
      </Property>
    </Proxy>
    <Proxy group="sources" type="CylinderSource" id="4728" servers="1">
      <Property name="Capping" id="4728.Capping" number_of_elements="1">
        <Element index="0" value="1"/>
        <Domain name="bool" id="4728.Capping.bool"/>
      </Property>
      <Property name="Center" id="4728.Center" number_of_elements="3">
        <Element index="0" value="0"/>
        <Element index="1" value="0"/>
        <Element index="2" value="0"/>
        <Domain name="range" id="4728.Center.range"/>
      </Property>
      <Property name="Height" id="4728.Height" number_of_elements="1">
        <Element index="0" value="1"/>
        <Domain name="range" id="4728.Height.range"/>
      </Property>
      <Property name="Radius" id="4728.Radius" number_of_elements="1">
        <Element index="0" value="0.5"/>
        <Domain name="range" id="4728.Radius.range"/>
      </Property>
      <Property name="Resolution" id="4728.Resolution" number_of_elements="1">
        <Element index="0" value="6"/>
        <Domain name="range" id="4728.Resolution.range"/>
      </Property>
    </Proxy>
    <Proxy group="sources" type="LineSource" id="4739" servers="1">
      <Property name="Point1" id="4739.Point1" number_of_elements="3">
        <Element index="0" value="-0.5"/>
        <Element index="1" value="0"/>
        <Element index="2" value="0"/>
        <Domain name="range" id="4739.Point1.range"/>
      </Property>
      <Property name="Point2" id="4739.Point2" number_of_elements="3">
        <Element index="0" value="0.5"/>
        <Element index="1" value="0"/>
        <Element index="2" value="0"/>
        <Domain name="range" id="4739.Point2.range"/>
      </Property>
      <Property name="Resolution" id="4739.Resolution" number_of_elements="1">
        <Element index="0" value="6"/>
        <Domain name="range" id="4739.Resolution.range"/>
      </Property>
    </Proxy>
    <Proxy group="sources" type="SphereSource" id="4750" servers="1">
      <Property name="Center" id="4750.Center" number_of_elements="3">
        <Element index="0" value="0"/>
        <Element index="1" value="0"/>
        <Element index="2" value="0"/>
        <Domain name="range" id="4750.Center.range"/>
      </Property>
      <Property name="EndPhi" id="4750.EndPhi" number_of_elements="1">
        <Element index="0" value="180"/>
        <Domain name="range" id="4750.EndPhi.range"/>
      </Property>
      <Property name="EndTheta" id="4750.EndTheta" number_of_elements="1">
        <Element index="0" value="360"/>
        <Domain name="range" id="4750.EndTheta.range"/>
      </Property>
      <Property name="PhiResolution" id="4750.PhiResolution" number_of_elements="1">
        <Element index="0" value="8"/>
        <Domain name="range" id="4750.PhiResolution.range"/>
      </Property>
      <Property name="Radius" id="4750.Radius" number_of_elements="1">
        <Element index="0" value="0.5"/>
        <Domain name="range" id="4750.Radius.range"/>
      </Property>
      <Property name="StartPhi" id="4750.StartPhi" number_of_elements="1">
        <Element index="0" value="0"/>
        <Domain name="range" id="4750.StartPhi.range"/>
      </Property>
      <Property name="StartTheta" id="4750.StartTheta" number_of_elements="1">
        <Element index="0" value="0"/>
        <Domain name="range" id="4750.StartTheta.range"/>
      </Property>
      <Property name="ThetaResolution" id="4750.ThetaResolution" number_of_elements="1">
        <Element index="0" value="8"/>
        <Domain name="range" id="4750.ThetaResolution.range"/>
      </Property>
    </Proxy>
    <Proxy group="sources" type="GlyphSource2D" id="4761" servers="1">
      <Property name="Center" id="4761.Center" number_of_elements="3">
        <Element index="0" value="0"/>
        <Element index="1" value="0"/>
        <Element index="2" value="0"/>
        <Domain name="range" id="4761.Center.range"/>
      </Property>
      <Property name="Filled" id="4761.Filled" number_of_elements="1">
        <Element index="0" value="0"/>
        <Domain name="bool" id="4761.Filled.bool"/>
      </Property>
      <Property name="GlyphType" id="4761.GlyphType" number_of_elements="1">
        <Element index="0" value="9"/>
        <Domain name="enum" id="4761.GlyphType.enum">
          <Entry value="1" text="Vertex"/>
          <Entry value="2" text="Dash"/>
          <Entry value="3" text="Cross"/>
          <Entry value="4" text="ThickCross"/>
          <Entry value="5" text="Triangle"/>
          <Entry value="6" text="Square"/>
          <Entry value="7" text="Circle"/>
          <Entry value="8" text="Diamond"/>
          <Entry value="9" text="Arrow"/>
          <Entry value="10" text="ThickArrow"/>
          <Entry value="11" text="HookedArrow"/>
          <Entry value="12" text="EdgeArrow"/>
        </Domain>
      </Property>
    </Proxy>
    <Proxy group="internal_filters" type="PipelineConnection" id="4772" servers="1">
      <Property name="AllowNullInput" id="4772.AllowNullInput" number_of_elements="1">
        <Element index="0" value="1"/>
        <Domain name="bool" id="4772.AllowNullInput.bool"/>
      </Property>
      <Property name="Input" id="4772.Input">
        <Domain name="groups" id="4772.Input.groups"/>
        <Domain name="input_type" id="4772.Input.input_type"/>
      </Property>
    </Proxy>
    <Proxy group="piecewise_functions" type="PiecewiseFunction" id="4783" servers="21">
      <Property name="AllowDuplicateScalars" id="4783.AllowDuplicateScalars" number_of_elements="1">
        <Element index="0" value="1"/>
        <Domain name="bool" id="4783.AllowDuplicateScalars.bool"/>
      </Property>
      <Property name="Points" id="4783.Points" number_of_elements="8">
        <Element index="0" value="0"/>
        <Element index="1" value="0"/>
        <Element index="2" value="0.5"/>
        <Element index="3" value="0"/>
        <Element index="4" value="1"/>
        <Element index="5" value="1"/>
        <Element index="6" value="0.5"/>
        <Element index="7" value="0"/>
      </Property>
      <Property name="ScalarRangeInitialized" id="4783.ScalarRangeInitialized" number_of_elements="1">
        <Element index="0" value="0"/>
        <Domain name="bool" id="4783.ScalarRangeInitialized.bool"/>
      </Property>
    </Proxy>
    <Proxy group="representations" type="PolarAxesRepresentation" id="4684" servers="21">
      <Property name="ArcMajorTickSize" id="4684.ArcMajorTickSize" number_of_elements="1">
        <Element index="0" value="0"/>
        <Domain name="range" id="4684.ArcMajorTickSize.range"/>
      </Property>
      <Property name="ArcMajorTickThickness" id="4684.ArcMajorTickThickness" number_of_elements="1">
        <Element index="0" value="1"/>
        <Domain name="range" id="4684.ArcMajorTickThickness.range"/>
      </Property>
      <Property name="ArcMinorTickVisibility" id="4684.ArcMinorTickVisibility" number_of_elements="1">
        <Element index="0" value="0"/>
        <Domain name="bool" id="4684.ArcMinorTickVisibility.bool"/>
      </Property>
      <Property name="ArcTickRatioSize" id="4684.ArcTickRatioSize" number_of_elements="1">
        <Element index="0" value="0.3"/>
        <Domain name="range" id="4684.ArcTickRatioSize.range"/>
      </Property>
      <Property name="ArcTickRatioThickness" id="4684.ArcTickRatioThickness" number_of_elements="1">
        <Element index="0" value="0.5"/>
        <Domain name="range" id="4684.ArcTickRatioThickness.range"/>
      </Property>
      <Property name="ArcTickVisibility" id="4684.ArcTickVisibility" number_of_elements="1">
        <Element index="0" value="1"/>
        <Domain name="bool" id="4684.ArcTickVisibility.bool"/>
      </Property>
      <Property name="ArcTicksOriginToPolarAxis" id="4684.ArcTicksOriginToPolarAxis" number_of_elements="1">
        <Element index="0" value="1"/>
        <Domain name="bool" id="4684.ArcTicksOriginToPolarAxis.bool"/>
      </Property>
      <Property name="AutoSubdividePolarAxis" id="4684.AutoSubdividePolarAxis" number_of_elements="1">
        <Element index="0" value="1"/>
        <Domain name="bool" id="4684.AutoSubdividePolarAxis.bool"/>
      </Property>
      <Property name="AxisMinorTickVisibility" id="4684.AxisMinorTickVisibility" number_of_elements="1">
        <Element index="0" value="0"/>
        <Domain name="bool" id="4684.AxisMinorTickVisibility.bool"/>
      </Property>
      <Property name="AxisTickVisibility" id="4684.AxisTickVisibility" number_of_elements="1">
        <Element index="0" value="1"/>
        <Domain name="bool" id="4684.AxisTickVisibility.bool"/>
      </Property>
      <Property name="CustomBounds" id="4684.CustomBounds" number_of_elements="6">
        <Element index="0" value="0"/>
        <Element index="1" value="1"/>
        <Element index="2" value="0"/>
        <Element index="3" value="1"/>
        <Element index="4" value="0"/>
        <Element index="5" value="1"/>
      </Property>
      <Property name="CustomRange" id="4684.CustomRange" number_of_elements="2">
        <Element index="0" value="0"/>
        <Element index="1" value="1"/>
      </Property>
      <Property name="DataBounds" id="4684.DataBounds" number_of_elements="6">
        <Element index="0" value="1"/>
        <Element index="1" value="-1"/>
        <Element index="2" value="1"/>
        <Element index="3" value="-1"/>
        <Element index="4" value="1"/>
        <Element index="5" value="-1"/>
      </Property>
      <Property name="DeltaAngleMajor" id="4684.DeltaAngleMajor" number_of_elements="1">
        <Element index="0" value="10"/>
        <Domain name="range" id="4684.DeltaAngleMajor.range"/>
      </Property>
      <Property name="DeltaAngleMinor" id="4684.DeltaAngleMinor" number_of_elements="1">
        <Element index="0" value="5"/>
        <Domain name="range" id="4684.DeltaAngleMinor.range"/>
      </Property>
      <Property name="DeltaRangeMajor" id="4684.DeltaRangeMajor" number_of_elements="1">
        <Element index="0" value="10"/>
      </Property>
      <Property name="DeltaRangeMinor" id="4684.DeltaRangeMinor" number_of_elements="1">
        <Element index="0" value="5"/>
      </Property>
      <Property name="DistanceLODThreshold" id="4684.DistanceLODThreshold" number_of_elements="1">
        <Element index="0" value="0.7"/>
        <Domain name="range" id="4684.DistanceLODThreshold.range"/>
      </Property>
      <Property name="DrawPolarArcsGridlines" id="4684.DrawPolarArcsGridlines" number_of_elements="1">
        <Element index="0" value="1"/>
        <Domain name="bool" id="4684.DrawPolarArcsGridlines.bool"/>
      </Property>
      <Property name="DrawRadialGridlines" id="4684.DrawRadialGridlines" number_of_elements="1">
        <Element index="0" value="1"/>
        <Domain name="bool" id="4684.DrawRadialGridlines.bool"/>
      </Property>
      <Property name="EnableCustomBounds" id="4684.EnableCustomBounds" number_of_elements="3">
        <Element index="0" value="0"/>
        <Element index="1" value="0"/>
        <Element index="2" value="0"/>
      </Property>
      <Property name="EnableCustomRange" id="4684.EnableCustomRange" number_of_elements="1">
        <Element index="0" value="0"/>
        <Domain name="bool" id="4684.EnableCustomRange.bool"/>
      </Property>
      <Property name="EnableDistanceLOD" id="4684.EnableDistanceLOD" number_of_elements="1">
        <Element index="0" value="1"/>
        <Domain name="bool" id="4684.EnableDistanceLOD.bool"/>
      </Property>
      <Property name="EnableViewAngleLOD" id="4684.EnableViewAngleLOD" number_of_elements="1">
        <Element index="0" value="1"/>
        <Domain name="bool" id="4684.EnableViewAngleLOD.bool"/>
      </Property>
      <Property name="Input" id="4684.Input" number_of_elements="1">
        <Proxy value="4647" output_port="0"/>
        <Domain name="input_type" id="4684.Input.input_type"/>
      </Property>
      <Property name="LastRadialAxisColor" id="4684.LastRadialAxisColor" number_of_elements="3">
        <Element index="0" value="1"/>
        <Element index="1" value="1"/>
        <Element index="2" value="1"/>
        <Domain name="range" id="4684.LastRadialAxisColor.range"/>
      </Property>
      <Property name="LastRadialAxisMajorTickSize" id="4684.LastRadialAxisMajorTickSize" number_of_elements="1">
        <Element index="0" value="0"/>
        <Domain name="range" id="4684.LastRadialAxisMajorTickSize.range"/>
      </Property>
      <Property name="LastRadialAxisMajorTickThickness" id="4684.LastRadialAxisMajorTickThickness" number_of_elements="1">
        <Element index="0" value="1"/>
        <Domain name="range" id="4684.LastRadialAxisMajorTickThickness.range"/>
      </Property>
      <Property name="LastRadialAxisTickRatioSize" id="4684.LastRadialAxisTickRatioSize" number_of_elements="1">
        <Element index="0" value="0.3"/>
        <Domain name="range" id="4684.LastRadialAxisTickRatioSize.range"/>
      </Property>
      <Property name="LastRadialAxisTickRatioThickness" id="4684.LastRadialAxisTickRatioThickness" number_of_elements="1">
        <Element index="0" value="0.5"/>
        <Domain name="range" id="4684.LastRadialAxisTickRatioThickness.range"/>
      </Property>
      <Property name="MaximumAngle" id="4684.MaximumAngle" number_of_elements="1">
        <Element index="0" value="90"/>
        <Domain name="range" id="4684.MaximumAngle.range"/>
      </Property>
      <Property name="MinimumAngle" id="4684.MinimumAngle" number_of_elements="1">
        <Element index="0" value="0"/>
        <Domain name="range" id="4684.MinimumAngle.range"/>
      </Property>
      <Property name="MinimumRadius" id="4684.MinimumRadius" number_of_elements="1">
        <Element index="0" value="0"/>
        <Domain name="range" id="4684.MinimumRadius.range"/>
      </Property>
      <Property name="NumberOfPolarAxis" id="4684.NumberOfPolarAxis" number_of_elements="1">
        <Element index="0" value="0"/>
        <Domain name="range" id="4684.NumberOfPolarAxis.range"/>
      </Property>
      <Property name="NumberOfRadialAxes" id="4684.NumberOfRadialAxes" number_of_elements="1">
        <Element index="0" value="0"/>
        <Domain name="range" id="4684.NumberOfRadialAxes.range"/>
      </Property>
      <Property name="Orientation" id="4684.Orientation" number_of_elements="3">
        <Element index="0" value="0"/>
        <Element index="1" value="0"/>
        <Element index="2" value="0"/>
        <Domain name="range" id="4684.Orientation.range"/>
      </Property>
      <Property name="PolarArcsColor" id="4684.PolarArcsColor" number_of_elements="3">
        <Element index="0" value="1"/>
        <Element index="1" value="1"/>
        <Element index="2" value="1"/>
        <Domain name="range" id="4684.PolarArcsColor.range"/>
      </Property>
      <Property name="PolarArcsVisibility" id="4684.PolarArcsVisibility" number_of_elements="1">
        <Element index="0" value="1"/>
        <Domain name="bool" id="4684.PolarArcsVisibility.bool"/>
      </Property>
      <Property name="PolarAxisColor" id="4684.PolarAxisColor" number_of_elements="3">
        <Element index="0" value="1"/>
        <Element index="1" value="1"/>
        <Element index="2" value="1"/>
        <Domain name="range" id="4684.PolarAxisColor.range"/>
      </Property>
      <Property name="PolarAxisMajorTickSize" id="4684.PolarAxisMajorTickSize" number_of_elements="1">
        <Element index="0" value="0"/>
        <Domain name="range" id="4684.PolarAxisMajorTickSize.range"/>
      </Property>
      <Property name="PolarAxisMajorTickThickness" id="4684.PolarAxisMajorTickThickness" number_of_elements="1">
        <Element index="0" value="1"/>
        <Domain name="range" id="4684.PolarAxisMajorTickThickness.range"/>
      </Property>
      <Property name="PolarAxisTickRatioSize" id="4684.PolarAxisTickRatioSize" number_of_elements="1">
        <Element index="0" value="0.3"/>
        <Domain name="range" id="4684.PolarAxisTickRatioSize.range"/>
      </Property>
      <Property name="PolarAxisTickRatioThickness" id="4684.PolarAxisTickRatioThickness" number_of_elements="1">
        <Element index="0" value="0.5"/>
        <Domain name="range" id="4684.PolarAxisTickRatioThickness.range"/>
      </Property>
      <Property name="PolarAxisTitle" id="4684.PolarAxisTitle" number_of_elements="1">
        <Element index="0" value="Radial Distance"/>
      </Property>
      <Property name="PolarAxisTitleLocation" id="4684.PolarAxisTitleLocation" number_of_elements="1">
        <Element index="0" value="0"/>
        <Domain name="enum" id="4684.PolarAxisTitleLocation.enum">
          <Entry value="0" text="Bottom"/>
          <Entry value="1" text="Extern"/>
        </Domain>
      </Property>
      <Property name="PolarAxisTitleVisibility" id="4684.PolarAxisTitleVisibility" number_of_elements="1">
        <Element index="0" value="1"/>
        <Domain name="bool" id="4684.PolarAxisTitleVisibility.bool"/>
      </Property>
      <Property name="PolarAxisVisibility" id="4684.PolarAxisVisibility" number_of_elements="1">
        <Element index="0" value="1"/>
        <Domain name="bool" id="4684.PolarAxisVisibility.bool"/>
      </Property>
      <Property name="PolarLabelExponentLocation" id="4684.PolarLabelExponentLocation" number_of_elements="1">
        <Element index="0" value="2"/>
        <Domain name="enum" id="4684.PolarLabelExponentLocation.enum">
          <Entry value="0" text="Bottom"/>
          <Entry value="1" text="Extern"/>
          <Entry value="2" text="Labels"/>
        </Domain>
      </Property>
      <Property name="PolarLabelFormat" id="4684.PolarLabelFormat" number_of_elements="1">
        <Element index="0" value="%-#6.3g"/>
      </Property>
      <Property name="PolarLabelVisibility" id="4684.PolarLabelVisibility" number_of_elements="1">
        <Element index="0" value="1"/>
        <Domain name="bool" id="4684.PolarLabelVisibility.bool"/>
      </Property>
      <Property name="PolarTicksVisibility" id="4684.PolarTicksVisibility" number_of_elements="1">
        <Element index="0" value="1"/>
        <Domain name="bool" id="4684.PolarTicksVisibility.bool"/>
      </Property>
      <Property name="Position" id="4684.Position" number_of_elements="3">
        <Element index="0" value="0"/>
        <Element index="1" value="0"/>
        <Element index="2" value="0"/>
        <Domain name="range" id="4684.Position.range"/>
      </Property>
      <Property name="RadialAxesOriginToPolarAxis" id="4684.RadialAxesOriginToPolarAxis" number_of_elements="1">
        <Element index="0" value="1"/>
        <Domain name="bool" id="4684.RadialAxesOriginToPolarAxis.bool"/>
      </Property>
      <Property name="RadialAxesVisibility" id="4684.RadialAxesVisibility" number_of_elements="1">
        <Element index="0" value="1"/>
        <Domain name="bool" id="4684.RadialAxesVisibility.bool"/>
      </Property>
      <Property name="RadialLabelFormat" id="4684.RadialLabelFormat" number_of_elements="1">
        <Element index="0" value="%-#3.1f"/>
      </Property>
      <Property name="RadialLabelLocation" id="4684.RadialLabelLocation" number_of_elements="1">
        <Element index="0" value="0"/>
        <Domain name="enum" id="4684.RadialLabelLocation.enum">
          <Entry value="0" text="Bottom"/>
          <Entry value="1" text="Extern"/>
        </Domain>
      </Property>
      <Property name="RadialLabelVisibility" id="4684.RadialLabelVisibility" number_of_elements="1">
        <Element index="0" value="1"/>
        <Domain name="bool" id="4684.RadialLabelVisibility.bool"/>
      </Property>
      <Property name="RadialUnitsVisibility" id="4684.RadialUnitsVisibility" number_of_elements="1">
        <Element index="0" value="1"/>
        <Domain name="bool" id="4684.RadialUnitsVisibility.bool"/>
      </Property>
      <Property name="Ratio" id="4684.Ratio" number_of_elements="1">
        <Element index="0" value="1"/>
        <Domain name="range" id="4684.Ratio.range"/>
      </Property>
      <Property name="Scale" id="4684.Scale" number_of_elements="3">
        <Element index="0" value="1"/>
        <Element index="1" value="1"/>
        <Element index="2" value="1"/>
        <Domain name="range" id="4684.Scale.range"/>
      </Property>
      <Property name="ScreenSize" id="4684.ScreenSize" number_of_elements="1">
        <Element index="0" value="10"/>
        <Domain name="range" id="4684.ScreenSize.range"/>
      </Property>
      <Property name="SecondaryPolarArcsColor" id="4684.SecondaryPolarArcsColor" number_of_elements="3">
        <Element index="0" value="1"/>
        <Element index="1" value="1"/>
        <Element index="2" value="1"/>
        <Domain name="range" id="4684.SecondaryPolarArcsColor.range"/>
      </Property>
      <Property name="SecondaryRadialAxesColor" id="4684.SecondaryRadialAxesColor" number_of_elements="3">
        <Element index="0" value="1"/>
        <Element index="1" value="1"/>
        <Element index="2" value="1"/>
        <Domain name="range" id="4684.SecondaryRadialAxesColor.range"/>
      </Property>
      <Property name="SmallestVisiblePolarAngle" id="4684.SmallestVisiblePolarAngle" number_of_elements="1">
        <Element index="0" value="0.5"/>
        <Domain name="range" id="4684.SmallestVisiblePolarAngle.range"/>
      </Property>
      <Property name="TickLocation" id="4684.TickLocation" number_of_elements="1">
        <Element index="0" value="2"/>
        <Domain name="enum" id="4684.TickLocation.enum">
          <Entry value="0" text="Inside"/>
          <Entry value="1" text="Outside"/>
          <Entry value="2" text="Both"/>
        </Domain>
      </Property>
      <Property name="Use2DMode" id="4684.Use2DMode" number_of_elements="1">
        <Element index="0" value="0"/>
        <Domain name="bool" id="4684.Use2DMode.bool"/>
      </Property>
      <Property name="UseLogAxis" id="4684.UseLogAxis" number_of_elements="1">
        <Element index="0" value="0"/>
        <Domain name="bool" id="4684.UseLogAxis.bool"/>
      </Property>
      <Property name="ViewAngleLODThreshold" id="4684.ViewAngleLODThreshold" number_of_elements="1">
        <Element index="0" value="0.7"/>
        <Domain name="range" id="4684.ViewAngleLODThreshold.range"/>
      </Property>
      <Property name="Visibility" id="4684.Visibility" number_of_elements="1">
        <Element index="0" value="0"/>
        <Domain name="bool" id="4684.Visibility.bool"/>
      </Property>
      <Property name="LastRadialAxisTextBold" id="4684.LastRadialAxisTextBold" number_of_elements="1">
        <Element index="0" value="0"/>
        <Domain name="bool" id="4684.LastRadialAxisTextBold.bool"/>
      </Property>
      <Property name="LastRadialAxisTextColor" id="4684.LastRadialAxisTextColor" number_of_elements="3">
        <Element index="0" value="0"/>
        <Element index="1" value="0"/>
        <Element index="2" value="0"/>
        <Domain name="range" id="4684.LastRadialAxisTextColor.range"/>
      </Property>
      <Property name="LastRadialAxisTextFontFamily" id="4684.LastRadialAxisTextFontFamily" number_of_elements="1">
        <Element index="0" value="0"/>
        <Domain name="enum" id="4684.LastRadialAxisTextFontFamily.enum">
          <Entry value="0" text="Arial"/>
          <Entry value="1" text="Courier"/>
          <Entry value="2" text="Times"/>
        </Domain>
      </Property>
      <Property name="LastRadialAxisTextFontSize" id="4684.LastRadialAxisTextFontSize" number_of_elements="1">
        <Element index="0" value="12"/>
        <Domain name="range" id="4684.LastRadialAxisTextFontSize.range"/>
      </Property>
      <Property name="LastRadialAxisTextItalic" id="4684.LastRadialAxisTextItalic" number_of_elements="1">
        <Element index="0" value="0"/>
        <Domain name="bool" id="4684.LastRadialAxisTextItalic.bool"/>
      </Property>
      <Property name="LastRadialAxisTextOpacity" id="4684.LastRadialAxisTextOpacity" number_of_elements="1">
        <Element index="0" value="1"/>
        <Domain name="range" id="4684.LastRadialAxisTextOpacity.range"/>
      </Property>
      <Property name="LastRadialAxisTextShadow" id="4684.LastRadialAxisTextShadow" number_of_elements="1">
        <Element index="0" value="0"/>
        <Domain name="bool" id="4684.LastRadialAxisTextShadow.bool"/>
      </Property>
      <Property name="PolarAxisLabelBold" id="4684.PolarAxisLabelBold" number_of_elements="1">
        <Element index="0" value="0"/>
        <Domain name="bool" id="4684.PolarAxisLabelBold.bool"/>
      </Property>
      <Property name="PolarAxisLabelColor" id="4684.PolarAxisLabelColor" number_of_elements="3">
        <Element index="0" value="0"/>
        <Element index="1" value="0"/>
        <Element index="2" value="0"/>
        <Domain name="range" id="4684.PolarAxisLabelColor.range"/>
      </Property>
      <Property name="PolarAxisLabelFontFamily" id="4684.PolarAxisLabelFontFamily" number_of_elements="1">
        <Element index="0" value="0"/>
        <Domain name="enum" id="4684.PolarAxisLabelFontFamily.enum">
          <Entry value="0" text="Arial"/>
          <Entry value="1" text="Courier"/>
          <Entry value="2" text="Times"/>
        </Domain>
      </Property>
      <Property name="PolarAxisLabelFontSize" id="4684.PolarAxisLabelFontSize" number_of_elements="1">
        <Element index="0" value="12"/>
        <Domain name="range" id="4684.PolarAxisLabelFontSize.range"/>
      </Property>
      <Property name="PolarAxisLabelItalic" id="4684.PolarAxisLabelItalic" number_of_elements="1">
        <Element index="0" value="0"/>
        <Domain name="bool" id="4684.PolarAxisLabelItalic.bool"/>
      </Property>
      <Property name="PolarAxisLabelOpacity" id="4684.PolarAxisLabelOpacity" number_of_elements="1">
        <Element index="0" value="1"/>
        <Domain name="range" id="4684.PolarAxisLabelOpacity.range"/>
      </Property>
      <Property name="PolarAxisLabelShadow" id="4684.PolarAxisLabelShadow" number_of_elements="1">
        <Element index="0" value="0"/>
        <Domain name="bool" id="4684.PolarAxisLabelShadow.bool"/>
      </Property>
      <Property name="PolarAxisTitleBold" id="4684.PolarAxisTitleBold" number_of_elements="1">
        <Element index="0" value="0"/>
        <Domain name="bool" id="4684.PolarAxisTitleBold.bool"/>
      </Property>
      <Property name="PolarAxisTitleColor" id="4684.PolarAxisTitleColor" number_of_elements="3">
        <Element index="0" value="0"/>
        <Element index="1" value="0"/>
        <Element index="2" value="0"/>
        <Domain name="range" id="4684.PolarAxisTitleColor.range"/>
      </Property>
      <Property name="PolarAxisTitleFontFamily" id="4684.PolarAxisTitleFontFamily" number_of_elements="1">
        <Element index="0" value="0"/>
        <Domain name="enum" id="4684.PolarAxisTitleFontFamily.enum">
          <Entry value="0" text="Arial"/>
          <Entry value="1" text="Courier"/>
          <Entry value="2" text="Times"/>
        </Domain>
      </Property>
      <Property name="PolarAxisTitleFontSize" id="4684.PolarAxisTitleFontSize" number_of_elements="1">
        <Element index="0" value="12"/>
        <Domain name="range" id="4684.PolarAxisTitleFontSize.range"/>
      </Property>
      <Property name="PolarAxisTitleItalic" id="4684.PolarAxisTitleItalic" number_of_elements="1">
        <Element index="0" value="0"/>
        <Domain name="bool" id="4684.PolarAxisTitleItalic.bool"/>
      </Property>
      <Property name="PolarAxisTitleOpacity" id="4684.PolarAxisTitleOpacity" number_of_elements="1">
        <Element index="0" value="1"/>
        <Domain name="range" id="4684.PolarAxisTitleOpacity.range"/>
      </Property>
      <Property name="PolarAxisTitleShadow" id="4684.PolarAxisTitleShadow" number_of_elements="1">
        <Element index="0" value="0"/>
        <Domain name="bool" id="4684.PolarAxisTitleShadow.bool"/>
      </Property>
      <Property name="SecondaryRadialAxesTextBold" id="4684.SecondaryRadialAxesTextBold" number_of_elements="1">
        <Element index="0" value="0"/>
        <Domain name="bool" id="4684.SecondaryRadialAxesTextBold.bool"/>
      </Property>
      <Property name="SecondaryRadialAxesTextColor" id="4684.SecondaryRadialAxesTextColor" number_of_elements="3">
        <Element index="0" value="0"/>
        <Element index="1" value="0"/>
        <Element index="2" value="0"/>
        <Domain name="range" id="4684.SecondaryRadialAxesTextColor.range"/>
      </Property>
      <Property name="SecondaryRadialAxesTextFontFamily" id="4684.SecondaryRadialAxesTextFontFamily" number_of_elements="1">
        <Element index="0" value="0"/>
        <Domain name="enum" id="4684.SecondaryRadialAxesTextFontFamily.enum">
          <Entry value="0" text="Arial"/>
          <Entry value="1" text="Courier"/>
          <Entry value="2" text="Times"/>
        </Domain>
      </Property>
      <Property name="SecondaryRadialAxesTextFontSize" id="4684.SecondaryRadialAxesTextFontSize" number_of_elements="1">
        <Element index="0" value="12"/>
        <Domain name="range" id="4684.SecondaryRadialAxesTextFontSize.range"/>
      </Property>
      <Property name="SecondaryRadialAxesTextItalic" id="4684.SecondaryRadialAxesTextItalic" number_of_elements="1">
        <Element index="0" value="0"/>
        <Domain name="bool" id="4684.SecondaryRadialAxesTextItalic.bool"/>
      </Property>
      <Property name="SecondaryRadialAxesTextOpacity" id="4684.SecondaryRadialAxesTextOpacity" number_of_elements="1">
        <Element index="0" value="1"/>
        <Domain name="range" id="4684.SecondaryRadialAxesTextOpacity.range"/>
      </Property>
      <Property name="SecondaryRadialAxesTextShadow" id="4684.SecondaryRadialAxesTextShadow" number_of_elements="1">
        <Element index="0" value="0"/>
        <Domain name="bool" id="4684.SecondaryRadialAxesTextShadow.bool"/>
      </Property>
    </Proxy>
    <Proxy group="annotations" type="GridAxes3DActor" id="4170" servers="21">
      <Property name="AxesToLabel" id="4170.AxesToLabel" number_of_elements="1">
        <Element index="0" value="63"/>
        <Domain name="range" id="4170.AxesToLabel.range"/>
      </Property>
      <Property name="DataBoundsInflateFactor" id="4170.DataBoundsInflateFactor" number_of_elements="1">
        <Element index="0" value="0.0008"/>
        <Domain name="range" id="4170.DataBoundsInflateFactor.range"/>
      </Property>
      <Property name="DataPosition" id="4170.DataPosition" number_of_elements="3">
        <Element index="0" value="0"/>
        <Element index="1" value="0"/>
        <Element index="2" value="0"/>
        <Domain name="range" id="4170.DataPosition.range"/>
      </Property>
      <Property name="DataScale" id="4170.DataScale" number_of_elements="3">
        <Element index="0" value="1"/>
        <Element index="1" value="1"/>
        <Element index="2" value="1"/>
        <Domain name="range" id="4170.DataScale.range"/>
      </Property>
      <Property name="FacesToRender" id="4170.FacesToRender" number_of_elements="1">
        <Element index="0" value="63"/>
        <Domain name="range" id="4170.FacesToRender.range"/>
      </Property>
      <Property name="LabelUniqueEdgesOnly" id="4170.LabelUniqueEdgesOnly" number_of_elements="1">
        <Element index="0" value="1"/>
        <Domain name="bool" id="4170.LabelUniqueEdgesOnly.bool"/>
      </Property>
      <Property name="ModelBounds" id="4170.ModelBounds" number_of_elements="6">
        <Element index="0" value="0"/>
        <Element index="1" value="1"/>
        <Element index="2" value="0"/>
        <Element index="3" value="1"/>
        <Element index="4" value="0"/>
        <Element index="5" value="1"/>
      </Property>
      <Property name="ModelTransformMatrix" id="4170.ModelTransformMatrix" number_of_elements="16">
        <Element index="0" value="1"/>
        <Element index="1" value="0"/>
        <Element index="2" value="0"/>
        <Element index="3" value="0"/>
        <Element index="4" value="0"/>
        <Element index="5" value="1"/>
        <Element index="6" value="0"/>
        <Element index="7" value="0"/>
        <Element index="8" value="0"/>
        <Element index="9" value="0"/>
        <Element index="10" value="1"/>
        <Element index="11" value="0"/>
        <Element index="12" value="0"/>
        <Element index="13" value="0"/>
        <Element index="14" value="0"/>
        <Element index="15" value="1"/>
      </Property>
      <Property name="ShowEdges" id="4170.ShowEdges" number_of_elements="1">
        <Element index="0" value="1"/>
        <Domain name="bool" id="4170.ShowEdges.bool"/>
      </Property>
      <Property name="ShowGrid" id="4170.ShowGrid" number_of_elements="1">
        <Element index="0" value="0"/>
        <Domain name="bool" id="4170.ShowGrid.bool"/>
      </Property>
      <Property name="ShowTicks" id="4170.ShowTicks" number_of_elements="1">
        <Element index="0" value="1"/>
        <Domain name="bool" id="4170.ShowTicks.bool"/>
      </Property>
      <Property name="UseModelTransform" id="4170.UseModelTransform" number_of_elements="1">
        <Element index="0" value="0"/>
        <Domain name="range" id="4170.UseModelTransform.range"/>
      </Property>
      <Property name="Visibility" id="4170.Visibility" number_of_elements="1">
        <Element index="0" value="0"/>
        <Domain name="bool" id="4170.Visibility.bool"/>
      </Property>
      <Property name="XAxisLabels" id="4170.XAxisLabels">
        <Domain name="scalar_range" id="4170.XAxisLabels.scalar_range"/>
      </Property>
      <Property name="XAxisNotation" id="4170.XAxisNotation" number_of_elements="1">
        <Element index="0" value="0"/>
        <Domain name="enum" id="4170.XAxisNotation.enum">
          <Entry value="0" text="Mixed"/>
          <Entry value="1" text="Scientific"/>
          <Entry value="2" text="Fixed"/>
        </Domain>
      </Property>
      <Property name="XAxisPrecision" id="4170.XAxisPrecision" number_of_elements="1">
        <Element index="0" value="2"/>
        <Domain name="range" id="4170.XAxisPrecision.range"/>
      </Property>
      <Property name="XAxisUseCustomLabels" id="4170.XAxisUseCustomLabels" number_of_elements="1">
        <Element index="0" value="0"/>
        <Domain name="bool" id="4170.XAxisUseCustomLabels.bool"/>
      </Property>
      <Property name="XTitle" id="4170.XTitle" number_of_elements="1">
        <Element index="0" value="X Axis"/>
      </Property>
      <Property name="YAxisLabels" id="4170.YAxisLabels">
        <Domain name="scalar_range" id="4170.YAxisLabels.scalar_range"/>
      </Property>
      <Property name="YAxisNotation" id="4170.YAxisNotation" number_of_elements="1">
        <Element index="0" value="0"/>
        <Domain name="enum" id="4170.YAxisNotation.enum">
          <Entry value="0" text="Mixed"/>
          <Entry value="1" text="Scientific"/>
          <Entry value="2" text="Fixed"/>
        </Domain>
      </Property>
      <Property name="YAxisPrecision" id="4170.YAxisPrecision" number_of_elements="1">
        <Element index="0" value="2"/>
        <Domain name="range" id="4170.YAxisPrecision.range"/>
      </Property>
      <Property name="YAxisUseCustomLabels" id="4170.YAxisUseCustomLabels" number_of_elements="1">
        <Element index="0" value="0"/>
        <Domain name="bool" id="4170.YAxisUseCustomLabels.bool"/>
      </Property>
      <Property name="YTitle" id="4170.YTitle" number_of_elements="1">
        <Element index="0" value="Y Axis"/>
      </Property>
      <Property name="ZAxisLabels" id="4170.ZAxisLabels">
        <Domain name="scalar_range" id="4170.ZAxisLabels.scalar_range"/>
      </Property>
      <Property name="ZAxisNotation" id="4170.ZAxisNotation" number_of_elements="1">
        <Element index="0" value="0"/>
        <Domain name="enum" id="4170.ZAxisNotation.enum">
          <Entry value="0" text="Mixed"/>
          <Entry value="1" text="Scientific"/>
          <Entry value="2" text="Fixed"/>
        </Domain>
      </Property>
      <Property name="ZAxisPrecision" id="4170.ZAxisPrecision" number_of_elements="1">
        <Element index="0" value="2"/>
        <Domain name="range" id="4170.ZAxisPrecision.range"/>
      </Property>
      <Property name="ZAxisUseCustomLabels" id="4170.ZAxisUseCustomLabels" number_of_elements="1">
        <Element index="0" value="0"/>
        <Domain name="bool" id="4170.ZAxisUseCustomLabels.bool"/>
      </Property>
      <Property name="ZTitle" id="4170.ZTitle" number_of_elements="1">
        <Element index="0" value="Z Axis"/>
      </Property>
      <Property name="CullBackface" id="4170.CullBackface" number_of_elements="1">
        <Element index="0" value="0"/>
        <Domain name="bool" id="4170.CullBackface.bool"/>
      </Property>
      <Property name="CullFrontface" id="4170.CullFrontface" number_of_elements="1">
        <Element index="0" value="1"/>
        <Domain name="bool" id="4170.CullFrontface.bool"/>
      </Property>
      <Property name="GridColor" id="4170.GridColor" number_of_elements="3">
        <Element index="0" value="0"/>
        <Element index="1" value="0"/>
        <Element index="2" value="0"/>
        <Domain name="range" id="4170.GridColor.range"/>
      </Property>
      <Property name="XLabelBold" id="4170.XLabelBold" number_of_elements="1">
        <Element index="0" value="0"/>
        <Domain name="bool" id="4170.XLabelBold.bool"/>
      </Property>
      <Property name="XLabelColor" id="4170.XLabelColor" number_of_elements="3">
        <Element index="0" value="0"/>
        <Element index="1" value="0"/>
        <Element index="2" value="0"/>
        <Domain name="range" id="4170.XLabelColor.range"/>
      </Property>
      <Property name="XLabelFontFamily" id="4170.XLabelFontFamily" number_of_elements="1">
        <Element index="0" value="0"/>
        <Domain name="enum" id="4170.XLabelFontFamily.enum">
          <Entry value="0" text="Arial"/>
          <Entry value="1" text="Courier"/>
          <Entry value="2" text="Times"/>
        </Domain>
      </Property>
      <Property name="XLabelFontSize" id="4170.XLabelFontSize" number_of_elements="1">
        <Element index="0" value="12"/>
        <Domain name="range" id="4170.XLabelFontSize.range"/>
      </Property>
      <Property name="XLabelItalic" id="4170.XLabelItalic" number_of_elements="1">
        <Element index="0" value="0"/>
        <Domain name="bool" id="4170.XLabelItalic.bool"/>
      </Property>
      <Property name="XLabelOpacity" id="4170.XLabelOpacity" number_of_elements="1">
        <Element index="0" value="1"/>
        <Domain name="range" id="4170.XLabelOpacity.range"/>
      </Property>
      <Property name="XLabelShadow" id="4170.XLabelShadow" number_of_elements="1">
        <Element index="0" value="0"/>
        <Domain name="bool" id="4170.XLabelShadow.bool"/>
      </Property>
      <Property name="XTitleBold" id="4170.XTitleBold" number_of_elements="1">
        <Element index="0" value="0"/>
        <Domain name="bool" id="4170.XTitleBold.bool"/>
      </Property>
      <Property name="XTitleColor" id="4170.XTitleColor" number_of_elements="3">
        <Element index="0" value="0"/>
        <Element index="1" value="0"/>
        <Element index="2" value="0"/>
        <Domain name="range" id="4170.XTitleColor.range"/>
      </Property>
      <Property name="XTitleFontFamily" id="4170.XTitleFontFamily" number_of_elements="1">
        <Element index="0" value="0"/>
        <Domain name="enum" id="4170.XTitleFontFamily.enum">
          <Entry value="0" text="Arial"/>
          <Entry value="1" text="Courier"/>
          <Entry value="2" text="Times"/>
        </Domain>
      </Property>
      <Property name="XTitleFontSize" id="4170.XTitleFontSize" number_of_elements="1">
        <Element index="0" value="12"/>
        <Domain name="range" id="4170.XTitleFontSize.range"/>
      </Property>
      <Property name="XTitleItalic" id="4170.XTitleItalic" number_of_elements="1">
        <Element index="0" value="0"/>
        <Domain name="bool" id="4170.XTitleItalic.bool"/>
      </Property>
      <Property name="XTitleOpacity" id="4170.XTitleOpacity" number_of_elements="1">
        <Element index="0" value="1"/>
        <Domain name="range" id="4170.XTitleOpacity.range"/>
      </Property>
      <Property name="XTitleShadow" id="4170.XTitleShadow" number_of_elements="1">
        <Element index="0" value="0"/>
        <Domain name="bool" id="4170.XTitleShadow.bool"/>
      </Property>
      <Property name="YLabelBold" id="4170.YLabelBold" number_of_elements="1">
        <Element index="0" value="0"/>
        <Domain name="bool" id="4170.YLabelBold.bool"/>
      </Property>
      <Property name="YLabelColor" id="4170.YLabelColor" number_of_elements="3">
        <Element index="0" value="0"/>
        <Element index="1" value="0"/>
        <Element index="2" value="0"/>
        <Domain name="range" id="4170.YLabelColor.range"/>
      </Property>
      <Property name="YLabelFontFamily" id="4170.YLabelFontFamily" number_of_elements="1">
        <Element index="0" value="0"/>
        <Domain name="enum" id="4170.YLabelFontFamily.enum">
          <Entry value="0" text="Arial"/>
          <Entry value="1" text="Courier"/>
          <Entry value="2" text="Times"/>
        </Domain>
      </Property>
      <Property name="YLabelFontSize" id="4170.YLabelFontSize" number_of_elements="1">
        <Element index="0" value="12"/>
        <Domain name="range" id="4170.YLabelFontSize.range"/>
      </Property>
      <Property name="YLabelItalic" id="4170.YLabelItalic" number_of_elements="1">
        <Element index="0" value="0"/>
        <Domain name="bool" id="4170.YLabelItalic.bool"/>
      </Property>
      <Property name="YLabelOpacity" id="4170.YLabelOpacity" number_of_elements="1">
        <Element index="0" value="1"/>
        <Domain name="range" id="4170.YLabelOpacity.range"/>
      </Property>
      <Property name="YLabelShadow" id="4170.YLabelShadow" number_of_elements="1">
        <Element index="0" value="0"/>
        <Domain name="bool" id="4170.YLabelShadow.bool"/>
      </Property>
      <Property name="YTitleBold" id="4170.YTitleBold" number_of_elements="1">
        <Element index="0" value="0"/>
        <Domain name="bool" id="4170.YTitleBold.bool"/>
      </Property>
      <Property name="YTitleColor" id="4170.YTitleColor" number_of_elements="3">
        <Element index="0" value="0"/>
        <Element index="1" value="0"/>
        <Element index="2" value="0"/>
        <Domain name="range" id="4170.YTitleColor.range"/>
      </Property>
      <Property name="YTitleFontFamily" id="4170.YTitleFontFamily" number_of_elements="1">
        <Element index="0" value="0"/>
        <Domain name="enum" id="4170.YTitleFontFamily.enum">
          <Entry value="0" text="Arial"/>
          <Entry value="1" text="Courier"/>
          <Entry value="2" text="Times"/>
        </Domain>
      </Property>
      <Property name="YTitleFontSize" id="4170.YTitleFontSize" number_of_elements="1">
        <Element index="0" value="12"/>
        <Domain name="range" id="4170.YTitleFontSize.range"/>
      </Property>
      <Property name="YTitleItalic" id="4170.YTitleItalic" number_of_elements="1">
        <Element index="0" value="0"/>
        <Domain name="bool" id="4170.YTitleItalic.bool"/>
      </Property>
      <Property name="YTitleOpacity" id="4170.YTitleOpacity" number_of_elements="1">
        <Element index="0" value="1"/>
        <Domain name="range" id="4170.YTitleOpacity.range"/>
      </Property>
      <Property name="YTitleShadow" id="4170.YTitleShadow" number_of_elements="1">
        <Element index="0" value="0"/>
        <Domain name="bool" id="4170.YTitleShadow.bool"/>
      </Property>
      <Property name="ZLabelBold" id="4170.ZLabelBold" number_of_elements="1">
        <Element index="0" value="0"/>
        <Domain name="bool" id="4170.ZLabelBold.bool"/>
      </Property>
      <Property name="ZLabelColor" id="4170.ZLabelColor" number_of_elements="3">
        <Element index="0" value="0"/>
        <Element index="1" value="0"/>
        <Element index="2" value="0"/>
        <Domain name="range" id="4170.ZLabelColor.range"/>
      </Property>
      <Property name="ZLabelFontFamily" id="4170.ZLabelFontFamily" number_of_elements="1">
        <Element index="0" value="0"/>
        <Domain name="enum" id="4170.ZLabelFontFamily.enum">
          <Entry value="0" text="Arial"/>
          <Entry value="1" text="Courier"/>
          <Entry value="2" text="Times"/>
        </Domain>
      </Property>
      <Property name="ZLabelFontSize" id="4170.ZLabelFontSize" number_of_elements="1">
        <Element index="0" value="12"/>
        <Domain name="range" id="4170.ZLabelFontSize.range"/>
      </Property>
      <Property name="ZLabelItalic" id="4170.ZLabelItalic" number_of_elements="1">
        <Element index="0" value="0"/>
        <Domain name="bool" id="4170.ZLabelItalic.bool"/>
      </Property>
      <Property name="ZLabelOpacity" id="4170.ZLabelOpacity" number_of_elements="1">
        <Element index="0" value="1"/>
        <Domain name="range" id="4170.ZLabelOpacity.range"/>
      </Property>
      <Property name="ZLabelShadow" id="4170.ZLabelShadow" number_of_elements="1">
        <Element index="0" value="0"/>
        <Domain name="bool" id="4170.ZLabelShadow.bool"/>
      </Property>
      <Property name="ZTitleBold" id="4170.ZTitleBold" number_of_elements="1">
        <Element index="0" value="0"/>
        <Domain name="bool" id="4170.ZTitleBold.bool"/>
      </Property>
      <Property name="ZTitleColor" id="4170.ZTitleColor" number_of_elements="3">
        <Element index="0" value="0"/>
        <Element index="1" value="0"/>
        <Element index="2" value="0"/>
        <Domain name="range" id="4170.ZTitleColor.range"/>
      </Property>
      <Property name="ZTitleFontFamily" id="4170.ZTitleFontFamily" number_of_elements="1">
        <Element index="0" value="0"/>
        <Domain name="enum" id="4170.ZTitleFontFamily.enum">
          <Entry value="0" text="Arial"/>
          <Entry value="1" text="Courier"/>
          <Entry value="2" text="Times"/>
        </Domain>
      </Property>
      <Property name="ZTitleFontSize" id="4170.ZTitleFontSize" number_of_elements="1">
        <Element index="0" value="12"/>
        <Domain name="range" id="4170.ZTitleFontSize.range"/>
      </Property>
      <Property name="ZTitleItalic" id="4170.ZTitleItalic" number_of_elements="1">
        <Element index="0" value="0"/>
        <Domain name="bool" id="4170.ZTitleItalic.bool"/>
      </Property>
      <Property name="ZTitleOpacity" id="4170.ZTitleOpacity" number_of_elements="1">
        <Element index="0" value="1"/>
        <Domain name="range" id="4170.ZTitleOpacity.range"/>
      </Property>
      <Property name="ZTitleShadow" id="4170.ZTitleShadow" number_of_elements="1">
        <Element index="0" value="0"/>
        <Domain name="bool" id="4170.ZTitleShadow.bool"/>
      </Property>
    </Proxy>
    <Proxy group="representations" type="GeometryRepresentation" id="4373" servers="21">
      <Property name="DataAxesGrid" id="4373.DataAxesGrid" number_of_elements="1">
        <Proxy value="4179"/>
        <Domain name="proxy_list" id="4373.DataAxesGrid.proxy_list">
          <Proxy value="4179"/>
        </Domain>
      </Property>
      <Property name="Input" id="4373.Input" number_of_elements="1">
        <Proxy value="4201" output_port="0"/>
        <Domain name="input_array_cell" id="4373.Input.input_array_cell"/>
        <Domain name="input_array_point" id="4373.Input.input_array_point"/>
        <Domain name="input_type" id="4373.Input.input_type"/>
      </Property>
      <Property name="PolarAxes" id="4373.PolarAxes" number_of_elements="1">
        <Proxy value="4238"/>
        <Domain name="proxy_list" id="4373.PolarAxes.proxy_list">
          <Proxy value="4238"/>
        </Domain>
      </Property>
      <Property name="Representation" id="4373.Representation" number_of_elements="1">
        <Element index="0" value="Points"/>
        <Domain name="list" id="4373.Representation.list">
          <String text="3D Glyphs"/>
          <String text="Outline"/>
          <String text="Points"/>
          <String text="Surface"/>
          <String text="Surface With Edges"/>
          <String text="Wireframe"/>
        </Domain>
      </Property>
      <Property name="RepresentationTypesInfo" id="4373.RepresentationTypesInfo" number_of_elements="6">
        <Element index="0" value="3D Glyphs"/>
        <Element index="1" value="Outline"/>
        <Element index="2" value="Points"/>
        <Element index="3" value="Surface"/>
        <Element index="4" value="Surface With Edges"/>
        <Element index="5" value="Wireframe"/>
      </Property>
      <Property name="SelectionCellFieldDataArrayName" id="4373.SelectionCellFieldDataArrayName" number_of_elements="1">
        <Element index="0" value="vtkOriginalCellIds"/>
        <Domain name="array_list" id="4373.SelectionCellFieldDataArrayName.array_list"/>
      </Property>
      <Property name="SelectionPointFieldDataArrayName" id="4373.SelectionPointFieldDataArrayName" number_of_elements="1">
        <Element index="0" value="potential"/>
        <Domain name="array_list" id="4373.SelectionPointFieldDataArrayName.array_list">
          <String text="potential"/>
        </Domain>
      </Property>
      <Property name="SelectionVisibility" id="4373.SelectionVisibility" number_of_elements="1">
        <Element index="0" value="1"/>
        <Domain name="bool" id="4373.SelectionVisibility.bool"/>
      </Property>
      <Property name="Visibility" id="4373.Visibility" number_of_elements="1">
        <Element index="0" value="1"/>
        <Domain name="bool" id="4373.Visibility.bool"/>
      </Property>
      <Property name="Ambient" id="4373.Ambient" number_of_elements="1">
        <Element index="0" value="0"/>
        <Domain name="range" id="4373.Ambient.range"/>
      </Property>
      <Property name="AmbientColor" id="4373.AmbientColor" number_of_elements="3">
        <Element index="0" value="0"/>
        <Element index="1" value="0"/>
        <Element index="2" value="0"/>
        <Domain name="range" id="4373.AmbientColor.range"/>
      </Property>
      <Property name="BackfaceAmbientColor" id="4373.BackfaceAmbientColor" number_of_elements="3">
        <Element index="0" value="1"/>
        <Element index="1" value="1"/>
        <Element index="2" value="1"/>
        <Domain name="range" id="4373.BackfaceAmbientColor.range"/>
      </Property>
      <Property name="BackfaceDiffuseColor" id="4373.BackfaceDiffuseColor" number_of_elements="3">
        <Element index="0" value="1"/>
        <Element index="1" value="1"/>
        <Element index="2" value="1"/>
        <Domain name="range" id="4373.BackfaceDiffuseColor.range"/>
      </Property>
      <Property name="BackfaceOpacity" id="4373.BackfaceOpacity" number_of_elements="1">
        <Element index="0" value="1"/>
        <Domain name="range" id="4373.BackfaceOpacity.range"/>
      </Property>
      <Property name="BackfaceRepresentation" id="4373.BackfaceRepresentation" number_of_elements="1">
        <Element index="0" value="400"/>
        <Domain name="enum" id="4373.BackfaceRepresentation.enum">
          <Entry value="400" text="Follow Frontface"/>
          <Entry value="401" text="Cull Backface"/>
          <Entry value="402" text="Cull Frontface"/>
          <Entry value="0" text="Points"/>
          <Entry value="1" text="Wireframe"/>
          <Entry value="2" text="Surface"/>
          <Entry value="3" text="Surface With Edges"/>
        </Domain>
      </Property>
      <Property name="BlockColor" id="4373.BlockColor"/>
      <Property name="BlockColorsDistinctValues" id="4373.BlockColorsDistinctValues" number_of_elements="1">
        <Element index="0" value="12"/>
        <Domain name="range" id="4373.BlockColorsDistinctValues.range"/>
      </Property>
      <Property name="BlockOpacity" id="4373.BlockOpacity"/>
      <Property name="BlockVisibility" id="4373.BlockVisibility"/>
      <Property name="ColorArrayName" id="4373.ColorArrayName" number_of_elements="5">
        <Element index="0" value=""/>
        <Element index="1" value=""/>
        <Element index="2" value=""/>
        <Element index="3" value="0"/>
        <Element index="4" value="potential"/>
        <Domain name="array_list" id="4373.ColorArrayName.array_list">
          <String text="potential"/>
        </Domain>
        <Domain name="field_list" id="4373.ColorArrayName.field_list">
          <Entry value="0" text="Point Data"/>
          <Entry value="1" text="Cell Data"/>
          <Entry value="2" text="Field Data"/>
          <Entry value="4" text="Vertex Data"/>
          <Entry value="5" text="Edge Data"/>
          <Entry value="6" text="Row Data"/>
        </Domain>
      </Property>
      <Property name="Diffuse" id="4373.Diffuse" number_of_elements="1">
        <Element index="0" value="1"/>
        <Domain name="range" id="4373.Diffuse.range"/>
      </Property>
      <Property name="DiffuseColor" id="4373.DiffuseColor" number_of_elements="3">
        <Element index="0" value="1"/>
        <Element index="1" value="1"/>
        <Element index="2" value="1"/>
        <Domain name="range" id="4373.DiffuseColor.range"/>
      </Property>
      <Property name="EdgeColor" id="4373.EdgeColor" number_of_elements="3">
        <Element index="0" value="0"/>
        <Element index="1" value="0"/>
        <Element index="2" value="0"/>
        <Domain name="range" id="4373.EdgeColor.range"/>
      </Property>
      <Property name="GlyphTableIndexArray" id="4373.GlyphTableIndexArray" number_of_elements="1">
        <Element index="0" value="potential"/>
        <Domain name="array_list" id="4373.GlyphTableIndexArray.array_list">
          <String text="None"/>
          <String text="potential"/>
        </Domain>
      </Property>
      <Property name="GlyphType" id="4373.GlyphType" number_of_elements="1">
        <Proxy value="4249" output_port="0"/>
        <Domain name="input_type" id="4373.GlyphType.input_type"/>
        <Domain name="proxy_list" id="4373.GlyphType.proxy_list">
          <Proxy value="4249"/>
          <Proxy value="4260"/>
          <Proxy value="4271"/>
          <Proxy value="4282"/>
          <Proxy value="4293"/>
          <Proxy value="4304"/>
          <Proxy value="4315"/>
          <Proxy value="4326"/>
        </Domain>
      </Property>
      <Property name="InterpolateScalarsBeforeMapping" id="4373.InterpolateScalarsBeforeMapping" number_of_elements="1">
        <Element index="0" value="1"/>
        <Domain name="bool" id="4373.InterpolateScalarsBeforeMapping.bool"/>
      </Property>
      <Property name="Interpolation" id="4373.Interpolation" number_of_elements="1">
        <Element index="0" value="1"/>
        <Domain name="enum" id="4373.Interpolation.enum">
          <Entry value="0" text="Flat"/>
          <Entry value="1" text="Gouraud"/>
        </Domain>
      </Property>
      <Property name="LineWidth" id="4373.LineWidth" number_of_elements="1">
        <Element index="0" value="1"/>
        <Domain name="range" id="4373.LineWidth.range"/>
      </Property>
      <Property name="LookupTable" id="4373.LookupTable" number_of_elements="1">
        <Proxy value="4338"/>
        <Domain name="groups" id="4373.LookupTable.groups"/>
      </Property>
      <Property name="MapScalars" id="4373.MapScalars" number_of_elements="1">
        <Element index="0" value="1"/>
        <Domain name="bool" id="4373.MapScalars.bool"/>
      </Property>
      <Property name="Masking" id="4373.Masking" number_of_elements="1">
        <Element index="0" value="0"/>
        <Domain name="bool" id="4373.Masking.bool"/>
      </Property>
      <Property name="MeshVisibility" id="4373.MeshVisibility" number_of_elements="1">
        <Element index="0" value="0"/>
        <Domain name="bool" id="4373.MeshVisibility.bool"/>
      </Property>
      <Property name="NonlinearSubdivisionLevel" id="4373.NonlinearSubdivisionLevel" number_of_elements="1">
        <Element index="0" value="1"/>
        <Domain name="range" id="4373.NonlinearSubdivisionLevel.range"/>
      </Property>
      <Property name="OSPRayScaleArray" id="4373.OSPRayScaleArray" number_of_elements="1">
        <Element index="0" value="potential"/>
        <Domain name="array_list" id="4373.OSPRayScaleArray.array_list">
          <String text="potential"/>
        </Domain>
      </Property>
      <Property name="OSPRayScaleFunction" id="4373.OSPRayScaleFunction" number_of_elements="1">
        <Proxy value="4339"/>
        <Domain name="groups" id="4373.OSPRayScaleFunction.groups"/>
        <Domain name="proxy_list" id="4373.OSPRayScaleFunction.proxy_list">
          <Proxy value="4339"/>
        </Domain>
      </Property>
      <Property name="OSPRayUseScaleArray" id="4373.OSPRayUseScaleArray" number_of_elements="1">
        <Element index="0" value="0"/>
        <Domain name="bool" id="4373.OSPRayUseScaleArray.bool"/>
      </Property>
      <Property name="Opacity" id="4373.Opacity" number_of_elements="1">
        <Element index="0" value="1"/>
        <Domain name="range" id="4373.Opacity.range"/>
      </Property>
      <Property name="Orient" id="4373.Orient" number_of_elements="1">
        <Element index="0" value="0"/>
        <Domain name="bool" id="4373.Orient.bool"/>
      </Property>
      <Property name="Orientation" id="4373.Orientation" number_of_elements="3">
        <Element index="0" value="0"/>
        <Element index="1" value="0"/>
        <Element index="2" value="0"/>
        <Domain name="range" id="4373.Orientation.range"/>
      </Property>
      <Property name="OrientationMode" id="4373.OrientationMode" number_of_elements="1">
        <Element index="0" value="0"/>
        <Domain name="enum" id="4373.OrientationMode.enum">
          <Entry value="0" text="Direction"/>
          <Entry value="1" text="Rotation"/>
        </Domain>
      </Property>
      <Property name="Origin" id="4373.Origin" number_of_elements="3">
        <Element index="0" value="0"/>
        <Element index="1" value="0"/>
        <Element index="2" value="0"/>
        <Domain name="range" id="4373.Origin.range"/>
      </Property>
      <Property name="Pickable" id="4373.Pickable" number_of_elements="1">
        <Element index="0" value="1"/>
        <Domain name="bool" id="4373.Pickable.bool"/>
      </Property>
      <Property name="PointSize" id="4373.PointSize" number_of_elements="1">
        <Element index="0" value="8"/>
        <Domain name="range" id="4373.PointSize.range"/>
      </Property>
      <Property name="Position" id="4373.Position" number_of_elements="3">
        <Element index="0" value="0"/>
        <Element index="1" value="0"/>
        <Element index="2" value="0"/>
        <Domain name="range" id="4373.Position.range"/>
      </Property>
      <Property name="Scale" id="4373.Scale" number_of_elements="3">
        <Element index="0" value="1"/>
        <Element index="1" value="1"/>
        <Element index="2" value="1"/>
        <Domain name="range" id="4373.Scale.range"/>
      </Property>
      <Property name="ScaleFactor" id="4373.ScaleFactor" number_of_elements="1">
        <Element index="0" value="0"/>
        <Domain name="bounds" id="4373.ScaleFactor.bounds"/>
        <Domain name="scalar_range" id="4373.ScaleFactor.scalar_range"/>
        <Domain name="vector_range" id="4373.ScaleFactor.vector_range"/>
      </Property>
      <Property name="ScaleMode" id="4373.ScaleMode" number_of_elements="1">
        <Element index="0" value="0"/>
        <Domain name="enum" id="4373.ScaleMode.enum">
          <Entry value="0" text="No Data Scaling Off"/>
          <Entry value="1" text="Magnitude"/>
          <Entry value="2" text="Vector Components"/>
        </Domain>
      </Property>
      <Property name="Scaling" id="4373.Scaling" number_of_elements="1">
        <Element index="0" value="0"/>
        <Domain name="bool" id="4373.Scaling.bool"/>
      </Property>
      <Property name="SelectMaskArray" id="4373.SelectMaskArray" number_of_elements="1">
        <Element index="0" value=""/>
      </Property>
      <Property name="SelectOrientationVectors" id="4373.SelectOrientationVectors" number_of_elements="1">
        <Element index="0" value="None"/>
        <Domain name="array_list" id="4373.SelectOrientationVectors.array_list">
          <String text="None"/>
          <String text="potential"/>
        </Domain>
      </Property>
      <Property name="SelectScaleArray" id="4373.SelectScaleArray" number_of_elements="1">
        <Element index="0" value="potential"/>
        <Domain name="array_list" id="4373.SelectScaleArray.array_list">
          <String text="None"/>
          <String text="potential"/>
        </Domain>
      </Property>
      <Property name="SelectionCellLabelBold" id="4373.SelectionCellLabelBold" number_of_elements="1">
        <Element index="0" value="0"/>
        <Domain name="bool" id="4373.SelectionCellLabelBold.bool"/>
      </Property>
      <Property name="SelectionCellLabelColor" id="4373.SelectionCellLabelColor" number_of_elements="3">
        <Element index="0" value="0"/>
        <Element index="1" value="1"/>
        <Element index="2" value="0"/>
        <Domain name="range" id="4373.SelectionCellLabelColor.range"/>
      </Property>
      <Property name="SelectionCellLabelFontFamily" id="4373.SelectionCellLabelFontFamily" number_of_elements="1">
        <Element index="0" value="0"/>
        <Domain name="enum" id="4373.SelectionCellLabelFontFamily.enum">
          <Entry value="0" text="Arial"/>
          <Entry value="1" text="Courier"/>
          <Entry value="2" text="Times"/>
        </Domain>
      </Property>
      <Property name="SelectionCellLabelFontSize" id="4373.SelectionCellLabelFontSize" number_of_elements="1">
        <Element index="0" value="18"/>
        <Domain name="range" id="4373.SelectionCellLabelFontSize.range"/>
      </Property>
      <Property name="SelectionCellLabelFormat" id="4373.SelectionCellLabelFormat" number_of_elements="1">
        <Element index="0" value=""/>
      </Property>
      <Property name="SelectionCellLabelItalic" id="4373.SelectionCellLabelItalic" number_of_elements="1">
        <Element index="0" value="0"/>
        <Domain name="bool" id="4373.SelectionCellLabelItalic.bool"/>
      </Property>
      <Property name="SelectionCellLabelJustification" id="4373.SelectionCellLabelJustification" number_of_elements="1">
        <Element index="0" value="0"/>
        <Domain name="enum" id="4373.SelectionCellLabelJustification.enum">
          <Entry value="0" text="Left"/>
          <Entry value="1" text="Center"/>
          <Entry value="2" text="Right"/>
        </Domain>
      </Property>
      <Property name="SelectionCellLabelOpacity" id="4373.SelectionCellLabelOpacity" number_of_elements="1">
        <Element index="0" value="1"/>
        <Domain name="range" id="4373.SelectionCellLabelOpacity.range"/>
      </Property>
      <Property name="SelectionCellLabelShadow" id="4373.SelectionCellLabelShadow" number_of_elements="1">
        <Element index="0" value="0"/>
        <Domain name="bool" id="4373.SelectionCellLabelShadow.bool"/>
      </Property>
      <Property name="SelectionCellLabelVisibility" id="4373.SelectionCellLabelVisibility" number_of_elements="1">
        <Element index="0" value="0"/>
        <Domain name="bool" id="4373.SelectionCellLabelVisibility.bool"/>
      </Property>
      <Property name="SelectionColor" id="4373.SelectionColor" number_of_elements="3">
        <Element index="0" value="1"/>
        <Element index="1" value="0"/>
        <Element index="2" value="1"/>
        <Domain name="range" id="4373.SelectionColor.range"/>
      </Property>
      <Property name="SelectionLineWidth" id="4373.SelectionLineWidth" number_of_elements="1">
        <Element index="0" value="2"/>
        <Domain name="range" id="4373.SelectionLineWidth.range"/>
      </Property>
      <Property name="SelectionMaximumNumberOfLabels" id="4373.SelectionMaximumNumberOfLabels" number_of_elements="1">
        <Element index="0" value="100"/>
        <Domain name="range" id="4373.SelectionMaximumNumberOfLabels.range"/>
      </Property>
      <Property name="SelectionOpacity" id="4373.SelectionOpacity" number_of_elements="1">
        <Element index="0" value="1"/>
        <Domain name="range" id="4373.SelectionOpacity.range"/>
      </Property>
      <Property name="SelectionPointLabelBold" id="4373.SelectionPointLabelBold" number_of_elements="1">
        <Element index="0" value="0"/>
        <Domain name="bool" id="4373.SelectionPointLabelBold.bool"/>
      </Property>
      <Property name="SelectionPointLabelColor" id="4373.SelectionPointLabelColor" number_of_elements="3">
        <Element index="0" value="1"/>
        <Element index="1" value="1"/>
        <Element index="2" value="0"/>
        <Domain name="range" id="4373.SelectionPointLabelColor.range"/>
      </Property>
      <Property name="SelectionPointLabelFontFamily" id="4373.SelectionPointLabelFontFamily" number_of_elements="1">
        <Element index="0" value="0"/>
        <Domain name="enum" id="4373.SelectionPointLabelFontFamily.enum">
          <Entry value="0" text="Arial"/>
          <Entry value="1" text="Courier"/>
          <Entry value="2" text="Times"/>
        </Domain>
      </Property>
      <Property name="SelectionPointLabelFontSize" id="4373.SelectionPointLabelFontSize" number_of_elements="1">
        <Element index="0" value="18"/>
        <Domain name="range" id="4373.SelectionPointLabelFontSize.range"/>
      </Property>
      <Property name="SelectionPointLabelFormat" id="4373.SelectionPointLabelFormat" number_of_elements="1">
        <Element index="0" value=""/>
      </Property>
      <Property name="SelectionPointLabelItalic" id="4373.SelectionPointLabelItalic" number_of_elements="1">
        <Element index="0" value="0"/>
        <Domain name="bool" id="4373.SelectionPointLabelItalic.bool"/>
      </Property>
      <Property name="SelectionPointLabelJustification" id="4373.SelectionPointLabelJustification" number_of_elements="1">
        <Element index="0" value="0"/>
        <Domain name="enum" id="4373.SelectionPointLabelJustification.enum">
          <Entry value="0" text="Left"/>
          <Entry value="1" text="Center"/>
          <Entry value="2" text="Right"/>
        </Domain>
      </Property>
      <Property name="SelectionPointLabelOpacity" id="4373.SelectionPointLabelOpacity" number_of_elements="1">
        <Element index="0" value="1"/>
        <Domain name="range" id="4373.SelectionPointLabelOpacity.range"/>
      </Property>
      <Property name="SelectionPointLabelShadow" id="4373.SelectionPointLabelShadow" number_of_elements="1">
        <Element index="0" value="0"/>
        <Domain name="bool" id="4373.SelectionPointLabelShadow.bool"/>
      </Property>
      <Property name="SelectionPointLabelVisibility" id="4373.SelectionPointLabelVisibility" number_of_elements="1">
        <Element index="0" value="0"/>
        <Domain name="bool" id="4373.SelectionPointLabelVisibility.bool"/>
      </Property>
      <Property name="SelectionPointSize" id="4373.SelectionPointSize" number_of_elements="1">
        <Element index="0" value="5"/>
        <Domain name="range" id="4373.SelectionPointSize.range"/>
      </Property>
      <Property name="SelectionRepresentation" id="4373.SelectionRepresentation" number_of_elements="1">
        <Element index="0" value="1"/>
        <Domain name="enum" id="4373.SelectionRepresentation.enum">
          <Entry value="0" text="Points"/>
          <Entry value="1" text="Wireframe"/>
          <Entry value="2" text="Surface"/>
        </Domain>
      </Property>
      <Property name="SelectionUseOutline" id="4373.SelectionUseOutline" number_of_elements="1">
        <Element index="0" value="0"/>
        <Domain name="bool" id="4373.SelectionUseOutline.bool"/>
      </Property>
      <Property name="Specular" id="4373.Specular" number_of_elements="1">
        <Element index="0" value="0"/>
        <Domain name="range" id="4373.Specular.range"/>
      </Property>
      <Property name="SpecularColor" id="4373.SpecularColor" number_of_elements="3">
        <Element index="0" value="1"/>
        <Element index="1" value="1"/>
        <Element index="2" value="1"/>
        <Domain name="range" id="4373.SpecularColor.range"/>
      </Property>
      <Property name="SpecularPower" id="4373.SpecularPower" number_of_elements="1">
        <Element index="0" value="100"/>
        <Domain name="range" id="4373.SpecularPower.range"/>
      </Property>
      <Property name="StaticMode" id="4373.StaticMode" number_of_elements="1">
        <Element index="0" value="0"/>
        <Domain name="bool" id="4373.StaticMode.bool"/>
      </Property>
      <Property name="SuppressLOD" id="4373.SuppressLOD" number_of_elements="1">
        <Element index="0" value="0"/>
        <Domain name="bool" id="4373.SuppressLOD.bool"/>
      </Property>
      <Property name="Texture" id="4373.Texture">
        <Domain name="groups" id="4373.Texture.groups"/>
      </Property>
      <Property name="Triangulate" id="4373.Triangulate" number_of_elements="1">
        <Element index="0" value="0"/>
        <Domain name="bool" id="4373.Triangulate.bool"/>
      </Property>
      <Property name="UseCompositeGlyphTable" id="4373.UseCompositeGlyphTable" number_of_elements="1">
        <Element index="0" value="0"/>
        <Domain name="bool" id="4373.UseCompositeGlyphTable.bool"/>
      </Property>
      <Property name="UseDataPartitions" id="4373.UseDataPartitions" number_of_elements="1">
        <Element index="0" value="0"/>
        <Domain name="bool" id="4373.UseDataPartitions.bool"/>
      </Property>
      <Property name="UseGlyphTable" id="4373.UseGlyphTable" number_of_elements="1">
        <Element index="0" value="0"/>
        <Domain name="bool" id="4373.UseGlyphTable.bool"/>
      </Property>
      <Property name="UserTransform" id="4373.UserTransform" number_of_elements="16">
        <Element index="0" value="1"/>
        <Element index="1" value="0"/>
        <Element index="2" value="0"/>
        <Element index="3" value="0"/>
        <Element index="4" value="0"/>
        <Element index="5" value="1"/>
        <Element index="6" value="0"/>
        <Element index="7" value="0"/>
        <Element index="8" value="0"/>
        <Element index="9" value="0"/>
        <Element index="10" value="1"/>
        <Element index="11" value="0"/>
        <Element index="12" value="0"/>
        <Element index="13" value="0"/>
        <Element index="14" value="0"/>
        <Element index="15" value="1"/>
      </Property>
    </Proxy>
    <Proxy group="representations" type="GeometryRepresentation" id="4598" servers="21">
      <Property name="DataAxesGrid" id="4598.DataAxesGrid" number_of_elements="1">
        <Proxy value="4406"/>
        <Domain name="proxy_list" id="4598.DataAxesGrid.proxy_list">
          <Proxy value="4406"/>
        </Domain>
      </Property>
      <Property name="Input" id="4598.Input" number_of_elements="1">
        <Proxy value="4428" output_port="0"/>
        <Domain name="input_array_cell" id="4598.Input.input_array_cell"/>
        <Domain name="input_array_point" id="4598.Input.input_array_point"/>
        <Domain name="input_type" id="4598.Input.input_type"/>
      </Property>
      <Property name="PolarAxes" id="4598.PolarAxes" number_of_elements="1">
        <Proxy value="4465"/>
        <Domain name="proxy_list" id="4598.PolarAxes.proxy_list">
          <Proxy value="4465"/>
        </Domain>
      </Property>
      <Property name="Representation" id="4598.Representation" number_of_elements="1">
        <Element index="0" value="3D Glyphs"/>
        <Domain name="list" id="4598.Representation.list">
          <String text="3D Glyphs"/>
          <String text="Outline"/>
          <String text="Points"/>
          <String text="Surface"/>
          <String text="Surface With Edges"/>
          <String text="Wireframe"/>
        </Domain>
      </Property>
      <Property name="RepresentationTypesInfo" id="4598.RepresentationTypesInfo" number_of_elements="6">
        <Element index="0" value="3D Glyphs"/>
        <Element index="1" value="Outline"/>
        <Element index="2" value="Points"/>
        <Element index="3" value="Surface"/>
        <Element index="4" value="Surface With Edges"/>
        <Element index="5" value="Wireframe"/>
      </Property>
      <Property name="SelectionCellFieldDataArrayName" id="4598.SelectionCellFieldDataArrayName" number_of_elements="1">
        <Element index="0" value="vtkOriginalCellIds"/>
        <Domain name="array_list" id="4598.SelectionCellFieldDataArrayName.array_list"/>
      </Property>
      <Property name="SelectionPointFieldDataArrayName" id="4598.SelectionPointFieldDataArrayName" number_of_elements="1">
        <Element index="0" value="moment"/>
        <Domain name="array_list" id="4598.SelectionPointFieldDataArrayName.array_list">
          <String text="moment"/>
        </Domain>
      </Property>
      <Property name="SelectionVisibility" id="4598.SelectionVisibility" number_of_elements="1">
        <Element index="0" value="1"/>
        <Domain name="bool" id="4598.SelectionVisibility.bool"/>
      </Property>
      <Property name="Visibility" id="4598.Visibility" number_of_elements="1">
        <Element index="0" value="1"/>
        <Domain name="bool" id="4598.Visibility.bool"/>
      </Property>
      <Property name="Ambient" id="4598.Ambient" number_of_elements="1">
        <Element index="0" value="0"/>
        <Domain name="range" id="4598.Ambient.range"/>
      </Property>
      <Property name="AmbientColor" id="4598.AmbientColor" number_of_elements="3">
        <Element index="0" value="0"/>
        <Element index="1" value="0"/>
        <Element index="2" value="0"/>
        <Domain name="range" id="4598.AmbientColor.range"/>
      </Property>
      <Property name="BackfaceAmbientColor" id="4598.BackfaceAmbientColor" number_of_elements="3">
        <Element index="0" value="1"/>
        <Element index="1" value="1"/>
        <Element index="2" value="1"/>
        <Domain name="range" id="4598.BackfaceAmbientColor.range"/>
      </Property>
      <Property name="BackfaceDiffuseColor" id="4598.BackfaceDiffuseColor" number_of_elements="3">
        <Element index="0" value="1"/>
        <Element index="1" value="1"/>
        <Element index="2" value="1"/>
        <Domain name="range" id="4598.BackfaceDiffuseColor.range"/>
      </Property>
      <Property name="BackfaceOpacity" id="4598.BackfaceOpacity" number_of_elements="1">
        <Element index="0" value="1"/>
        <Domain name="range" id="4598.BackfaceOpacity.range"/>
      </Property>
      <Property name="BackfaceRepresentation" id="4598.BackfaceRepresentation" number_of_elements="1">
        <Element index="0" value="400"/>
        <Domain name="enum" id="4598.BackfaceRepresentation.enum">
          <Entry value="400" text="Follow Frontface"/>
          <Entry value="401" text="Cull Backface"/>
          <Entry value="402" text="Cull Frontface"/>
          <Entry value="0" text="Points"/>
          <Entry value="1" text="Wireframe"/>
          <Entry value="2" text="Surface"/>
          <Entry value="3" text="Surface With Edges"/>
        </Domain>
      </Property>
      <Property name="BlockColor" id="4598.BlockColor"/>
      <Property name="BlockColorsDistinctValues" id="4598.BlockColorsDistinctValues" number_of_elements="1">
        <Element index="0" value="12"/>
        <Domain name="range" id="4598.BlockColorsDistinctValues.range"/>
      </Property>
      <Property name="BlockOpacity" id="4598.BlockOpacity"/>
      <Property name="BlockVisibility" id="4598.BlockVisibility"/>
      <Property name="ColorArrayName" id="4598.ColorArrayName" number_of_elements="5">
        <Element index="0" value=""/>
        <Element index="1" value=""/>
        <Element index="2" value=""/>
        <Element index="3" value="0"/>
        <Element index="4" value=""/>
        <Domain name="array_list" id="4598.ColorArrayName.array_list">
          <String text="moment"/>
        </Domain>
        <Domain name="field_list" id="4598.ColorArrayName.field_list">
          <Entry value="0" text="Point Data"/>
          <Entry value="1" text="Cell Data"/>
          <Entry value="2" text="Field Data"/>
          <Entry value="4" text="Vertex Data"/>
          <Entry value="5" text="Edge Data"/>
          <Entry value="6" text="Row Data"/>
        </Domain>
      </Property>
      <Property name="Diffuse" id="4598.Diffuse" number_of_elements="1">
        <Element index="0" value="1"/>
        <Domain name="range" id="4598.Diffuse.range"/>
      </Property>
      <Property name="DiffuseColor" id="4598.DiffuseColor" number_of_elements="3">
        <Element index="0" value="0"/>
        <Element index="1" value="0"/>
        <Element index="2" value="0"/>
        <Domain name="range" id="4598.DiffuseColor.range"/>
      </Property>
      <Property name="EdgeColor" id="4598.EdgeColor" number_of_elements="3">
        <Element index="0" value="0"/>
        <Element index="1" value="0"/>
        <Element index="2" value="0.5"/>
        <Domain name="range" id="4598.EdgeColor.range"/>
      </Property>
      <Property name="GlyphTableIndexArray" id="4598.GlyphTableIndexArray" number_of_elements="1">
        <Element index="0" value="moment"/>
        <Domain name="array_list" id="4598.GlyphTableIndexArray.array_list">
          <String text="None"/>
          <String text="moment"/>
        </Domain>
      </Property>
      <Property name="GlyphType" id="4598.GlyphType" number_of_elements="1">
        <Proxy value="4476" output_port="0"/>
        <Domain name="input_type" id="4598.GlyphType.input_type"/>
        <Domain name="proxy_list" id="4598.GlyphType.proxy_list">
          <Proxy value="4476"/>
          <Proxy value="4487"/>
          <Proxy value="4498"/>
          <Proxy value="4509"/>
          <Proxy value="4520"/>
          <Proxy value="4531"/>
          <Proxy value="4542"/>
          <Proxy value="4553"/>
        </Domain>
      </Property>
      <Property name="InterpolateScalarsBeforeMapping" id="4598.InterpolateScalarsBeforeMapping" number_of_elements="1">
        <Element index="0" value="1"/>
        <Domain name="bool" id="4598.InterpolateScalarsBeforeMapping.bool"/>
      </Property>
      <Property name="Interpolation" id="4598.Interpolation" number_of_elements="1">
        <Element index="0" value="1"/>
        <Domain name="enum" id="4598.Interpolation.enum">
          <Entry value="0" text="Flat"/>
          <Entry value="1" text="Gouraud"/>
        </Domain>
      </Property>
      <Property name="LineWidth" id="4598.LineWidth" number_of_elements="1">
        <Element index="0" value="1"/>
        <Domain name="range" id="4598.LineWidth.range"/>
      </Property>
      <Property name="LookupTable" id="4598.LookupTable">
        <Domain name="groups" id="4598.LookupTable.groups"/>
      </Property>
      <Property name="MapScalars" id="4598.MapScalars" number_of_elements="1">
        <Element index="0" value="1"/>
        <Domain name="bool" id="4598.MapScalars.bool"/>
      </Property>
      <Property name="Masking" id="4598.Masking" number_of_elements="1">
        <Element index="0" value="0"/>
        <Domain name="bool" id="4598.Masking.bool"/>
      </Property>
      <Property name="MeshVisibility" id="4598.MeshVisibility" number_of_elements="1">
        <Element index="0" value="0"/>
        <Domain name="bool" id="4598.MeshVisibility.bool"/>
      </Property>
      <Property name="NonlinearSubdivisionLevel" id="4598.NonlinearSubdivisionLevel" number_of_elements="1">
        <Element index="0" value="1"/>
        <Domain name="range" id="4598.NonlinearSubdivisionLevel.range"/>
      </Property>
      <Property name="OSPRayScaleArray" id="4598.OSPRayScaleArray" number_of_elements="1">
        <Element index="0" value="moment"/>
        <Domain name="array_list" id="4598.OSPRayScaleArray.array_list">
          <String text="moment"/>
        </Domain>
      </Property>
      <Property name="OSPRayScaleFunction" id="4598.OSPRayScaleFunction" number_of_elements="1">
        <Proxy value="4564"/>
        <Domain name="groups" id="4598.OSPRayScaleFunction.groups"/>
        <Domain name="proxy_list" id="4598.OSPRayScaleFunction.proxy_list">
          <Proxy value="4564"/>
        </Domain>
      </Property>
      <Property name="OSPRayUseScaleArray" id="4598.OSPRayUseScaleArray" number_of_elements="1">
        <Element index="0" value="0"/>
        <Domain name="bool" id="4598.OSPRayUseScaleArray.bool"/>
      </Property>
      <Property name="Opacity" id="4598.Opacity" number_of_elements="1">
        <Element index="0" value="1"/>
        <Domain name="range" id="4598.Opacity.range"/>
      </Property>
      <Property name="Orient" id="4598.Orient" number_of_elements="1">
        <Element index="0" value="1"/>
        <Domain name="bool" id="4598.Orient.bool"/>
      </Property>
      <Property name="Orientation" id="4598.Orientation" number_of_elements="3">
        <Element index="0" value="0"/>
        <Element index="1" value="0"/>
        <Element index="2" value="0"/>
        <Domain name="range" id="4598.Orientation.range"/>
      </Property>
      <Property name="OrientationMode" id="4598.OrientationMode" number_of_elements="1">
        <Element index="0" value="0"/>
        <Domain name="enum" id="4598.OrientationMode.enum">
          <Entry value="0" text="Direction"/>
          <Entry value="1" text="Rotation"/>
        </Domain>
      </Property>
      <Property name="Origin" id="4598.Origin" number_of_elements="3">
        <Element index="0" value="0"/>
        <Element index="1" value="0"/>
        <Element index="2" value="0"/>
        <Domain name="range" id="4598.Origin.range"/>
      </Property>
      <Property name="Pickable" id="4598.Pickable" number_of_elements="1">
        <Element index="0" value="1"/>
        <Domain name="bool" id="4598.Pickable.bool"/>
      </Property>
      <Property name="PointSize" id="4598.PointSize" number_of_elements="1">
        <Element index="0" value="2"/>
        <Domain name="range" id="4598.PointSize.range"/>
      </Property>
      <Property name="Position" id="4598.Position" number_of_elements="3">
        <Element index="0" value="0"/>
        <Element index="1" value="0"/>
        <Element index="2" value="0"/>
        <Domain name="range" id="4598.Position.range"/>
      </Property>
      <Property name="Scale" id="4598.Scale" number_of_elements="3">
        <Element index="0" value="1"/>
        <Element index="1" value="1"/>
        <Element index="2" value="1"/>
        <Domain name="range" id="4598.Scale.range"/>
      </Property>
      <Property name="ScaleFactor" id="4598.ScaleFactor" number_of_elements="1">
        <Element index="0" value="20"/>
        <Domain name="bounds" id="4598.ScaleFactor.bounds"/>
        <Domain name="scalar_range" id="4598.ScaleFactor.scalar_range"/>
        <Domain name="vector_range" id="4598.ScaleFactor.vector_range"/>
      </Property>
      <Property name="ScaleMode" id="4598.ScaleMode" number_of_elements="1">
        <Element index="0" value="0"/>
        <Domain name="enum" id="4598.ScaleMode.enum">
          <Entry value="0" text="No Data Scaling Off"/>
          <Entry value="1" text="Magnitude"/>
          <Entry value="2" text="Vector Components"/>
        </Domain>
      </Property>
      <Property name="Scaling" id="4598.Scaling" number_of_elements="1">
        <Element index="0" value="1"/>
        <Domain name="bool" id="4598.Scaling.bool"/>
      </Property>
      <Property name="SelectMaskArray" id="4598.SelectMaskArray" number_of_elements="1">
        <Element index="0" value=""/>
      </Property>
      <Property name="SelectOrientationVectors" id="4598.SelectOrientationVectors" number_of_elements="1">
        <Element index="0" value="moment"/>
        <Domain name="array_list" id="4598.SelectOrientationVectors.array_list">
          <String text="None"/>
          <String text="moment"/>
        </Domain>
      </Property>
      <Property name="SelectScaleArray" id="4598.SelectScaleArray" number_of_elements="1">
        <Element index="0" value="None"/>
        <Domain name="array_list" id="4598.SelectScaleArray.array_list">
          <String text="None"/>
          <String text="moment"/>
        </Domain>
      </Property>
      <Property name="SelectionCellLabelBold" id="4598.SelectionCellLabelBold" number_of_elements="1">
        <Element index="0" value="0"/>
        <Domain name="bool" id="4598.SelectionCellLabelBold.bool"/>
      </Property>
      <Property name="SelectionCellLabelColor" id="4598.SelectionCellLabelColor" number_of_elements="3">
        <Element index="0" value="0"/>
        <Element index="1" value="1"/>
        <Element index="2" value="0"/>
        <Domain name="range" id="4598.SelectionCellLabelColor.range"/>
      </Property>
      <Property name="SelectionCellLabelFontFamily" id="4598.SelectionCellLabelFontFamily" number_of_elements="1">
        <Element index="0" value="0"/>
        <Domain name="enum" id="4598.SelectionCellLabelFontFamily.enum">
          <Entry value="0" text="Arial"/>
          <Entry value="1" text="Courier"/>
          <Entry value="2" text="Times"/>
        </Domain>
      </Property>
      <Property name="SelectionCellLabelFontSize" id="4598.SelectionCellLabelFontSize" number_of_elements="1">
        <Element index="0" value="18"/>
        <Domain name="range" id="4598.SelectionCellLabelFontSize.range"/>
      </Property>
      <Property name="SelectionCellLabelFormat" id="4598.SelectionCellLabelFormat" number_of_elements="1">
        <Element index="0" value=""/>
      </Property>
      <Property name="SelectionCellLabelItalic" id="4598.SelectionCellLabelItalic" number_of_elements="1">
        <Element index="0" value="0"/>
        <Domain name="bool" id="4598.SelectionCellLabelItalic.bool"/>
      </Property>
      <Property name="SelectionCellLabelJustification" id="4598.SelectionCellLabelJustification" number_of_elements="1">
        <Element index="0" value="0"/>
        <Domain name="enum" id="4598.SelectionCellLabelJustification.enum">
          <Entry value="0" text="Left"/>
          <Entry value="1" text="Center"/>
          <Entry value="2" text="Right"/>
        </Domain>
      </Property>
      <Property name="SelectionCellLabelOpacity" id="4598.SelectionCellLabelOpacity" number_of_elements="1">
        <Element index="0" value="1"/>
        <Domain name="range" id="4598.SelectionCellLabelOpacity.range"/>
      </Property>
      <Property name="SelectionCellLabelShadow" id="4598.SelectionCellLabelShadow" number_of_elements="1">
        <Element index="0" value="0"/>
        <Domain name="bool" id="4598.SelectionCellLabelShadow.bool"/>
      </Property>
      <Property name="SelectionCellLabelVisibility" id="4598.SelectionCellLabelVisibility" number_of_elements="1">
        <Element index="0" value="0"/>
        <Domain name="bool" id="4598.SelectionCellLabelVisibility.bool"/>
      </Property>
      <Property name="SelectionColor" id="4598.SelectionColor" number_of_elements="3">
        <Element index="0" value="1"/>
        <Element index="1" value="0"/>
        <Element index="2" value="1"/>
        <Domain name="range" id="4598.SelectionColor.range"/>
      </Property>
      <Property name="SelectionLineWidth" id="4598.SelectionLineWidth" number_of_elements="1">
        <Element index="0" value="2"/>
        <Domain name="range" id="4598.SelectionLineWidth.range"/>
      </Property>
      <Property name="SelectionMaximumNumberOfLabels" id="4598.SelectionMaximumNumberOfLabels" number_of_elements="1">
        <Element index="0" value="100"/>
        <Domain name="range" id="4598.SelectionMaximumNumberOfLabels.range"/>
      </Property>
      <Property name="SelectionOpacity" id="4598.SelectionOpacity" number_of_elements="1">
        <Element index="0" value="1"/>
        <Domain name="range" id="4598.SelectionOpacity.range"/>
      </Property>
      <Property name="SelectionPointLabelBold" id="4598.SelectionPointLabelBold" number_of_elements="1">
        <Element index="0" value="0"/>
        <Domain name="bool" id="4598.SelectionPointLabelBold.bool"/>
      </Property>
      <Property name="SelectionPointLabelColor" id="4598.SelectionPointLabelColor" number_of_elements="3">
        <Element index="0" value="1"/>
        <Element index="1" value="1"/>
        <Element index="2" value="0"/>
        <Domain name="range" id="4598.SelectionPointLabelColor.range"/>
      </Property>
      <Property name="SelectionPointLabelFontFamily" id="4598.SelectionPointLabelFontFamily" number_of_elements="1">
        <Element index="0" value="0"/>
        <Domain name="enum" id="4598.SelectionPointLabelFontFamily.enum">
          <Entry value="0" text="Arial"/>
          <Entry value="1" text="Courier"/>
          <Entry value="2" text="Times"/>
        </Domain>
      </Property>
      <Property name="SelectionPointLabelFontSize" id="4598.SelectionPointLabelFontSize" number_of_elements="1">
        <Element index="0" value="18"/>
        <Domain name="range" id="4598.SelectionPointLabelFontSize.range"/>
      </Property>
      <Property name="SelectionPointLabelFormat" id="4598.SelectionPointLabelFormat" number_of_elements="1">
        <Element index="0" value=""/>
      </Property>
      <Property name="SelectionPointLabelItalic" id="4598.SelectionPointLabelItalic" number_of_elements="1">
        <Element index="0" value="0"/>
        <Domain name="bool" id="4598.SelectionPointLabelItalic.bool"/>
      </Property>
      <Property name="SelectionPointLabelJustification" id="4598.SelectionPointLabelJustification" number_of_elements="1">
        <Element index="0" value="0"/>
        <Domain name="enum" id="4598.SelectionPointLabelJustification.enum">
          <Entry value="0" text="Left"/>
          <Entry value="1" text="Center"/>
          <Entry value="2" text="Right"/>
        </Domain>
      </Property>
      <Property name="SelectionPointLabelOpacity" id="4598.SelectionPointLabelOpacity" number_of_elements="1">
        <Element index="0" value="1"/>
        <Domain name="range" id="4598.SelectionPointLabelOpacity.range"/>
      </Property>
      <Property name="SelectionPointLabelShadow" id="4598.SelectionPointLabelShadow" number_of_elements="1">
        <Element index="0" value="0"/>
        <Domain name="bool" id="4598.SelectionPointLabelShadow.bool"/>
      </Property>
      <Property name="SelectionPointLabelVisibility" id="4598.SelectionPointLabelVisibility" number_of_elements="1">
        <Element index="0" value="0"/>
        <Domain name="bool" id="4598.SelectionPointLabelVisibility.bool"/>
      </Property>
      <Property name="SelectionPointSize" id="4598.SelectionPointSize" number_of_elements="1">
        <Element index="0" value="5"/>
        <Domain name="range" id="4598.SelectionPointSize.range"/>
      </Property>
      <Property name="SelectionRepresentation" id="4598.SelectionRepresentation" number_of_elements="1">
        <Element index="0" value="1"/>
        <Domain name="enum" id="4598.SelectionRepresentation.enum">
          <Entry value="0" text="Points"/>
          <Entry value="1" text="Wireframe"/>
          <Entry value="2" text="Surface"/>
        </Domain>
      </Property>
      <Property name="SelectionUseOutline" id="4598.SelectionUseOutline" number_of_elements="1">
        <Element index="0" value="0"/>
        <Domain name="bool" id="4598.SelectionUseOutline.bool"/>
      </Property>
      <Property name="Specular" id="4598.Specular" number_of_elements="1">
        <Element index="0" value="0"/>
        <Domain name="range" id="4598.Specular.range"/>
      </Property>
      <Property name="SpecularColor" id="4598.SpecularColor" number_of_elements="3">
        <Element index="0" value="1"/>
        <Element index="1" value="1"/>
        <Element index="2" value="1"/>
        <Domain name="range" id="4598.SpecularColor.range"/>
      </Property>
      <Property name="SpecularPower" id="4598.SpecularPower" number_of_elements="1">
        <Element index="0" value="100"/>
        <Domain name="range" id="4598.SpecularPower.range"/>
      </Property>
      <Property name="StaticMode" id="4598.StaticMode" number_of_elements="1">
        <Element index="0" value="0"/>
        <Domain name="bool" id="4598.StaticMode.bool"/>
      </Property>
      <Property name="SuppressLOD" id="4598.SuppressLOD" number_of_elements="1">
        <Element index="0" value="0"/>
        <Domain name="bool" id="4598.SuppressLOD.bool"/>
      </Property>
      <Property name="Texture" id="4598.Texture">
        <Domain name="groups" id="4598.Texture.groups"/>
      </Property>
      <Property name="Triangulate" id="4598.Triangulate" number_of_elements="1">
        <Element index="0" value="0"/>
        <Domain name="bool" id="4598.Triangulate.bool"/>
      </Property>
      <Property name="UseCompositeGlyphTable" id="4598.UseCompositeGlyphTable" number_of_elements="1">
        <Element index="0" value="0"/>
        <Domain name="bool" id="4598.UseCompositeGlyphTable.bool"/>
      </Property>
      <Property name="UseDataPartitions" id="4598.UseDataPartitions" number_of_elements="1">
        <Element index="0" value="0"/>
        <Domain name="bool" id="4598.UseDataPartitions.bool"/>
      </Property>
      <Property name="UseGlyphTable" id="4598.UseGlyphTable" number_of_elements="1">
        <Element index="0" value="0"/>
        <Domain name="bool" id="4598.UseGlyphTable.bool"/>
      </Property>
      <Property name="UserTransform" id="4598.UserTransform" number_of_elements="16">
        <Element index="0" value="1"/>
        <Element index="1" value="0"/>
        <Element index="2" value="0"/>
        <Element index="3" value="0"/>
        <Element index="4" value="0"/>
        <Element index="5" value="1"/>
        <Element index="6" value="0"/>
        <Element index="7" value="0"/>
        <Element index="8" value="0"/>
        <Element index="9" value="0"/>
        <Element index="10" value="1"/>
        <Element index="11" value="0"/>
        <Element index="12" value="0"/>
        <Element index="13" value="0"/>
        <Element index="14" value="0"/>
        <Element index="15" value="1"/>
      </Property>
    </Proxy>
    <Proxy group="representations" type="UnstructuredGridRepresentation" id="4834" servers="21">
      <Property name="DataAxesGrid" id="4834.DataAxesGrid" number_of_elements="1">
        <Proxy value="4625"/>
        <Domain name="proxy_list" id="4834.DataAxesGrid.proxy_list">
          <Proxy value="4625"/>
        </Domain>
      </Property>
      <Property name="Input" id="4834.Input" number_of_elements="1">
        <Proxy value="4647" output_port="0"/>
        <Domain name="input_array_cell" id="4834.Input.input_array_cell"/>
        <Domain name="input_array_point" id="4834.Input.input_array_point"/>
        <Domain name="input_type" id="4834.Input.input_type"/>
      </Property>
      <Property name="PolarAxes" id="4834.PolarAxes" number_of_elements="1">
        <Proxy value="4684"/>
        <Domain name="proxy_list" id="4834.PolarAxes.proxy_list">
          <Proxy value="4684"/>
        </Domain>
      </Property>
      <Property name="Representation" id="4834.Representation" number_of_elements="1">
        <Element index="0" value="Surface"/>
        <Domain name="list" id="4834.Representation.list">
          <String text="3D Glyphs"/>
          <String text="Outline"/>
          <String text="Points"/>
          <String text="Surface"/>
          <String text="Surface With Edges"/>
          <String text="Volume"/>
          <String text="Wireframe"/>
        </Domain>
      </Property>
      <Property name="RepresentationTypesInfo" id="4834.RepresentationTypesInfo" number_of_elements="7">
        <Element index="0" value="3D Glyphs"/>
        <Element index="1" value="Outline"/>
        <Element index="2" value="Points"/>
        <Element index="3" value="Surface"/>
        <Element index="4" value="Surface With Edges"/>
        <Element index="5" value="Volume"/>
        <Element index="6" value="Wireframe"/>
      </Property>
      <Property name="SelectionCellFieldDataArrayName" id="4834.SelectionCellFieldDataArrayName" number_of_elements="1">
        <Element index="0" value="conductivity"/>
        <Domain name="array_list" id="4834.SelectionCellFieldDataArrayName.array_list">
          <String text="conductivity"/>
        </Domain>
      </Property>
      <Property name="SelectionPointFieldDataArrayName" id="4834.SelectionPointFieldDataArrayName" number_of_elements="1">
        <Element index="0" value="vtkOriginalPointIds"/>
        <Domain name="array_list" id="4834.SelectionPointFieldDataArrayName.array_list"/>
      </Property>
      <Property name="SelectionVisibility" id="4834.SelectionVisibility" number_of_elements="1">
        <Element index="0" value="1"/>
        <Domain name="bool" id="4834.SelectionVisibility.bool"/>
      </Property>
      <Property name="Visibility" id="4834.Visibility" number_of_elements="1">
        <Element index="0" value="1"/>
        <Domain name="bool" id="4834.Visibility.bool"/>
      </Property>
      <Property name="Ambient" id="4834.Ambient" number_of_elements="1">
        <Element index="0" value="0"/>
        <Domain name="range" id="4834.Ambient.range"/>
      </Property>
      <Property name="AmbientColor" id="4834.AmbientColor" number_of_elements="3">
        <Element index="0" value="0"/>
        <Element index="1" value="0"/>
        <Element index="2" value="0"/>
        <Domain name="range" id="4834.AmbientColor.range"/>
      </Property>
      <Property name="BackfaceAmbientColor" id="4834.BackfaceAmbientColor" number_of_elements="3">
        <Element index="0" value="1"/>
        <Element index="1" value="1"/>
        <Element index="2" value="1"/>
        <Domain name="range" id="4834.BackfaceAmbientColor.range"/>
      </Property>
      <Property name="BackfaceDiffuseColor" id="4834.BackfaceDiffuseColor" number_of_elements="3">
        <Element index="0" value="1"/>
        <Element index="1" value="1"/>
        <Element index="2" value="1"/>
        <Domain name="range" id="4834.BackfaceDiffuseColor.range"/>
      </Property>
      <Property name="BackfaceOpacity" id="4834.BackfaceOpacity" number_of_elements="1">
        <Element index="0" value="1"/>
        <Domain name="range" id="4834.BackfaceOpacity.range"/>
      </Property>
      <Property name="BackfaceRepresentation" id="4834.BackfaceRepresentation" number_of_elements="1">
        <Element index="0" value="400"/>
        <Domain name="enum" id="4834.BackfaceRepresentation.enum">
          <Entry value="400" text="Follow Frontface"/>
          <Entry value="401" text="Cull Backface"/>
          <Entry value="402" text="Cull Frontface"/>
          <Entry value="0" text="Points"/>
          <Entry value="1" text="Wireframe"/>
          <Entry value="2" text="Surface"/>
          <Entry value="3" text="Surface With Edges"/>
        </Domain>
      </Property>
      <Property name="BlockColor" id="4834.BlockColor"/>
      <Property name="BlockColorsDistinctValues" id="4834.BlockColorsDistinctValues" number_of_elements="1">
        <Element index="0" value="12"/>
        <Domain name="range" id="4834.BlockColorsDistinctValues.range"/>
      </Property>
      <Property name="BlockOpacity" id="4834.BlockOpacity"/>
      <Property name="BlockVisibility" id="4834.BlockVisibility"/>
      <Property name="ColorArrayName" id="4834.ColorArrayName" number_of_elements="5">
        <Element index="0" value=""/>
        <Element index="1" value=""/>
        <Element index="2" value=""/>
        <Element index="3" value="0"/>
        <Element index="4" value=""/>
        <Domain name="array_list" id="4834.ColorArrayName.array_list">
          <String text="cellNormals"/>
          <String text="conductivity"/>
        </Domain>
        <Domain name="field_list" id="4834.ColorArrayName.field_list">
          <Entry value="0" text="Point Data"/>
          <Entry value="1" text="Cell Data"/>
          <Entry value="2" text="Field Data"/>
          <Entry value="4" text="Vertex Data"/>
          <Entry value="5" text="Edge Data"/>
          <Entry value="6" text="Row Data"/>
        </Domain>
      </Property>
      <Property name="Diffuse" id="4834.Diffuse" number_of_elements="1">
        <Element index="0" value="1"/>
        <Domain name="range" id="4834.Diffuse.range"/>
      </Property>
      <Property name="DiffuseColor" id="4834.DiffuseColor" number_of_elements="3">
        <Element index="0" value="1"/>
        <Element index="1" value="1"/>
        <Element index="2" value="1"/>
        <Domain name="range" id="4834.DiffuseColor.range"/>
      </Property>
      <Property name="EdgeColor" id="4834.EdgeColor" number_of_elements="3">
        <Element index="0" value="0"/>
        <Element index="1" value="0"/>
        <Element index="2" value="0.5"/>
        <Domain name="range" id="4834.EdgeColor.range"/>
      </Property>
      <Property name="ExtractedBlockIndex" id="4834.ExtractedBlockIndex" number_of_elements="1">
        <Element index="0" value="0"/>
        <Domain name="tree" id="4834.ExtractedBlockIndex.tree"/>
      </Property>
      <Property name="GlyphTableIndexArray" id="4834.GlyphTableIndexArray" number_of_elements="1">
        <Element index="0" value="conductivity"/>
        <Domain name="array_list" id="4834.GlyphTableIndexArray.array_list">
          <String text="None"/>
          <String text="conductivity"/>
        </Domain>
      </Property>
      <Property name="GlyphType" id="4834.GlyphType" number_of_elements="1">
        <Proxy value="4695" output_port="0"/>
        <Domain name="input_type" id="4834.GlyphType.input_type"/>
        <Domain name="proxy_list" id="4834.GlyphType.proxy_list">
          <Proxy value="4695"/>
          <Proxy value="4706"/>
          <Proxy value="4717"/>
          <Proxy value="4728"/>
          <Proxy value="4739"/>
          <Proxy value="4750"/>
          <Proxy value="4761"/>
          <Proxy value="4772"/>
        </Domain>
      </Property>
      <Property name="InterpolateScalarsBeforeMapping" id="4834.InterpolateScalarsBeforeMapping" number_of_elements="1">
        <Element index="0" value="1"/>
        <Domain name="bool" id="4834.InterpolateScalarsBeforeMapping.bool"/>
      </Property>
      <Property name="Interpolation" id="4834.Interpolation" number_of_elements="1">
        <Element index="0" value="1"/>
        <Domain name="enum" id="4834.Interpolation.enum">
          <Entry value="0" text="Flat"/>
          <Entry value="1" text="Gouraud"/>
        </Domain>
      </Property>
      <Property name="LineWidth" id="4834.LineWidth" number_of_elements="1">
        <Element index="0" value="1"/>
        <Domain name="range" id="4834.LineWidth.range"/>
      </Property>
      <Property name="LookupTable" id="4834.LookupTable">
        <Domain name="groups" id="4834.LookupTable.groups"/>
      </Property>
      <Property name="MapScalars" id="4834.MapScalars" number_of_elements="1">
        <Element index="0" value="1"/>
        <Domain name="bool" id="4834.MapScalars.bool"/>
      </Property>
      <Property name="Masking" id="4834.Masking" number_of_elements="1">
        <Element index="0" value="0"/>
        <Domain name="bool" id="4834.Masking.bool"/>
      </Property>
      <Property name="MeshVisibility" id="4834.MeshVisibility" number_of_elements="1">
        <Element index="0" value="0"/>
        <Domain name="bool" id="4834.MeshVisibility.bool"/>
      </Property>
      <Property name="NonlinearSubdivisionLevel" id="4834.NonlinearSubdivisionLevel" number_of_elements="1">
        <Element index="0" value="1"/>
        <Domain name="range" id="4834.NonlinearSubdivisionLevel.range"/>
      </Property>
      <Property name="OSPRayScaleArray" id="4834.OSPRayScaleArray" number_of_elements="1">
        <Element index="0" value="conductivity"/>
        <Domain name="array_list" id="4834.OSPRayScaleArray.array_list">
          <String text="conductivity"/>
        </Domain>
      </Property>
      <Property name="OSPRayScaleFunction" id="4834.OSPRayScaleFunction" number_of_elements="1">
        <Proxy value="4783"/>
        <Domain name="groups" id="4834.OSPRayScaleFunction.groups"/>
        <Domain name="proxy_list" id="4834.OSPRayScaleFunction.proxy_list">
          <Proxy value="4783"/>
        </Domain>
      </Property>
      <Property name="OSPRayUseScaleArray" id="4834.OSPRayUseScaleArray" number_of_elements="1">
        <Element index="0" value="0"/>
        <Domain name="bool" id="4834.OSPRayUseScaleArray.bool"/>
      </Property>
      <Property name="Opacity" id="4834.Opacity" number_of_elements="1">
        <Element index="0" value="0.15"/>
        <Domain name="range" id="4834.Opacity.range"/>
      </Property>
      <Property name="Orient" id="4834.Orient" number_of_elements="1">
        <Element index="0" value="0"/>
        <Domain name="bool" id="4834.Orient.bool"/>
      </Property>
      <Property name="Orientation" id="4834.Orientation" number_of_elements="3">
        <Element index="0" value="0"/>
        <Element index="1" value="0"/>
        <Element index="2" value="0"/>
        <Domain name="range" id="4834.Orientation.range"/>
      </Property>
      <Property name="OrientationMode" id="4834.OrientationMode" number_of_elements="1">
        <Element index="0" value="0"/>
        <Domain name="enum" id="4834.OrientationMode.enum">
          <Entry value="0" text="Direction"/>
          <Entry value="1" text="Rotation"/>
        </Domain>
      </Property>
      <Property name="Origin" id="4834.Origin" number_of_elements="3">
        <Element index="0" value="0"/>
        <Element index="1" value="0"/>
        <Element index="2" value="0"/>
        <Domain name="range" id="4834.Origin.range"/>
      </Property>
      <Property name="Pickable" id="4834.Pickable" number_of_elements="1">
        <Element index="0" value="1"/>
        <Domain name="bool" id="4834.Pickable.bool"/>
      </Property>
      <Property name="PointSize" id="4834.PointSize" number_of_elements="1">
        <Element index="0" value="1"/>
        <Domain name="range" id="4834.PointSize.range"/>
      </Property>
      <Property name="Position" id="4834.Position" number_of_elements="3">
        <Element index="0" value="0"/>
        <Element index="1" value="0"/>
        <Element index="2" value="0"/>
        <Domain name="range" id="4834.Position.range"/>
      </Property>
      <Property name="SamplingDimensions" id="4834.SamplingDimensions" number_of_elements="3">
        <Element index="0" value="128"/>
        <Element index="1" value="128"/>
        <Element index="2" value="128"/>
        <Domain name="range" id="4834.SamplingDimensions.range"/>
      </Property>
      <Property name="ScalarOpacityFunction" id="4834.ScalarOpacityFunction">
        <Domain name="groups" id="4834.ScalarOpacityFunction.groups"/>
      </Property>
      <Property name="ScalarOpacityUnitDistance" id="4834.ScalarOpacityUnitDistance" number_of_elements="1">
        <Element index="0" value="4.72712519948618"/>
        <Domain name="bounds" id="4834.ScalarOpacityUnitDistance.bounds"/>
      </Property>
      <Property name="Scale" id="4834.Scale" number_of_elements="3">
        <Element index="0" value="1"/>
        <Element index="1" value="1"/>
        <Element index="2" value="1"/>
        <Domain name="range" id="4834.Scale.range"/>
      </Property>
      <Property name="ScaleFactor" id="4834.ScaleFactor" number_of_elements="1">
        <Element index="0" value="0"/>
        <Domain name="bounds" id="4834.ScaleFactor.bounds"/>
        <Domain name="scalar_range" id="4834.ScaleFactor.scalar_range"/>
        <Domain name="vector_range" id="4834.ScaleFactor.vector_range"/>
      </Property>
      <Property name="ScaleMode" id="4834.ScaleMode" number_of_elements="1">
        <Element index="0" value="0"/>
        <Domain name="enum" id="4834.ScaleMode.enum">
          <Entry value="0" text="No Data Scaling Off"/>
          <Entry value="1" text="Magnitude"/>
          <Entry value="2" text="Vector Components"/>
        </Domain>
      </Property>
      <Property name="Scaling" id="4834.Scaling" number_of_elements="1">
        <Element index="0" value="0"/>
        <Domain name="bool" id="4834.Scaling.bool"/>
      </Property>
      <Property name="SelectMapper" id="4834.SelectMapper" number_of_elements="1">
        <Element index="0" value="Projected tetra"/>
        <Domain name="list" id="4834.SelectMapper.list">
          <String text="Projected tetra"/>
          <String text="HAVS"/>
          <String text="Z sweep"/>
          <String text="Bunyk ray cast"/>
          <String text="Resample To Image"/>
        </Domain>
      </Property>
      <Property name="SelectMaskArray" id="4834.SelectMaskArray" number_of_elements="1">
        <Element index="0" value=""/>
      </Property>
      <Property name="SelectOrientationVectors" id="4834.SelectOrientationVectors" number_of_elements="1">
        <Element index="0" value="None"/>
        <Domain name="array_list" id="4834.SelectOrientationVectors.array_list">
          <String text="None"/>
          <String text="conductivity"/>
        </Domain>
      </Property>
      <Property name="SelectScaleArray" id="4834.SelectScaleArray" number_of_elements="1">
        <Element index="0" value="conductivity"/>
        <Domain name="array_list" id="4834.SelectScaleArray.array_list">
          <String text="None"/>
          <String text="conductivity"/>
        </Domain>
      </Property>
      <Property name="SelectionCellLabelBold" id="4834.SelectionCellLabelBold" number_of_elements="1">
        <Element index="0" value="0"/>
        <Domain name="bool" id="4834.SelectionCellLabelBold.bool"/>
      </Property>
      <Property name="SelectionCellLabelColor" id="4834.SelectionCellLabelColor" number_of_elements="3">
        <Element index="0" value="0"/>
        <Element index="1" value="1"/>
        <Element index="2" value="0"/>
        <Domain name="range" id="4834.SelectionCellLabelColor.range"/>
      </Property>
      <Property name="SelectionCellLabelFontFamily" id="4834.SelectionCellLabelFontFamily" number_of_elements="1">
        <Element index="0" value="0"/>
        <Domain name="enum" id="4834.SelectionCellLabelFontFamily.enum">
          <Entry value="0" text="Arial"/>
          <Entry value="1" text="Courier"/>
          <Entry value="2" text="Times"/>
        </Domain>
      </Property>
      <Property name="SelectionCellLabelFontSize" id="4834.SelectionCellLabelFontSize" number_of_elements="1">
        <Element index="0" value="18"/>
        <Domain name="range" id="4834.SelectionCellLabelFontSize.range"/>
      </Property>
      <Property name="SelectionCellLabelFormat" id="4834.SelectionCellLabelFormat" number_of_elements="1">
        <Element index="0" value=""/>
      </Property>
      <Property name="SelectionCellLabelItalic" id="4834.SelectionCellLabelItalic" number_of_elements="1">
        <Element index="0" value="0"/>
        <Domain name="bool" id="4834.SelectionCellLabelItalic.bool"/>
      </Property>
      <Property name="SelectionCellLabelJustification" id="4834.SelectionCellLabelJustification" number_of_elements="1">
        <Element index="0" value="0"/>
        <Domain name="enum" id="4834.SelectionCellLabelJustification.enum">
          <Entry value="0" text="Left"/>
          <Entry value="1" text="Center"/>
          <Entry value="2" text="Right"/>
        </Domain>
      </Property>
      <Property name="SelectionCellLabelOpacity" id="4834.SelectionCellLabelOpacity" number_of_elements="1">
        <Element index="0" value="1"/>
        <Domain name="range" id="4834.SelectionCellLabelOpacity.range"/>
      </Property>
      <Property name="SelectionCellLabelShadow" id="4834.SelectionCellLabelShadow" number_of_elements="1">
        <Element index="0" value="0"/>
        <Domain name="bool" id="4834.SelectionCellLabelShadow.bool"/>
      </Property>
      <Property name="SelectionCellLabelVisibility" id="4834.SelectionCellLabelVisibility" number_of_elements="1">
        <Element index="0" value="0"/>
        <Domain name="bool" id="4834.SelectionCellLabelVisibility.bool"/>
      </Property>
      <Property name="SelectionColor" id="4834.SelectionColor" number_of_elements="3">
        <Element index="0" value="1"/>
        <Element index="1" value="0"/>
        <Element index="2" value="1"/>
        <Domain name="range" id="4834.SelectionColor.range"/>
      </Property>
      <Property name="SelectionLineWidth" id="4834.SelectionLineWidth" number_of_elements="1">
        <Element index="0" value="2"/>
        <Domain name="range" id="4834.SelectionLineWidth.range"/>
      </Property>
      <Property name="SelectionMaximumNumberOfLabels" id="4834.SelectionMaximumNumberOfLabels" number_of_elements="1">
        <Element index="0" value="100"/>
        <Domain name="range" id="4834.SelectionMaximumNumberOfLabels.range"/>
      </Property>
      <Property name="SelectionOpacity" id="4834.SelectionOpacity" number_of_elements="1">
        <Element index="0" value="1"/>
        <Domain name="range" id="4834.SelectionOpacity.range"/>
      </Property>
      <Property name="SelectionPointLabelBold" id="4834.SelectionPointLabelBold" number_of_elements="1">
        <Element index="0" value="0"/>
        <Domain name="bool" id="4834.SelectionPointLabelBold.bool"/>
      </Property>
      <Property name="SelectionPointLabelColor" id="4834.SelectionPointLabelColor" number_of_elements="3">
        <Element index="0" value="1"/>
        <Element index="1" value="1"/>
        <Element index="2" value="0"/>
        <Domain name="range" id="4834.SelectionPointLabelColor.range"/>
      </Property>
      <Property name="SelectionPointLabelFontFamily" id="4834.SelectionPointLabelFontFamily" number_of_elements="1">
        <Element index="0" value="0"/>
        <Domain name="enum" id="4834.SelectionPointLabelFontFamily.enum">
          <Entry value="0" text="Arial"/>
          <Entry value="1" text="Courier"/>
          <Entry value="2" text="Times"/>
        </Domain>
      </Property>
      <Property name="SelectionPointLabelFontSize" id="4834.SelectionPointLabelFontSize" number_of_elements="1">
        <Element index="0" value="18"/>
        <Domain name="range" id="4834.SelectionPointLabelFontSize.range"/>
      </Property>
      <Property name="SelectionPointLabelFormat" id="4834.SelectionPointLabelFormat" number_of_elements="1">
        <Element index="0" value=""/>
      </Property>
      <Property name="SelectionPointLabelItalic" id="4834.SelectionPointLabelItalic" number_of_elements="1">
        <Element index="0" value="0"/>
        <Domain name="bool" id="4834.SelectionPointLabelItalic.bool"/>
      </Property>
      <Property name="SelectionPointLabelJustification" id="4834.SelectionPointLabelJustification" number_of_elements="1">
        <Element index="0" value="0"/>
        <Domain name="enum" id="4834.SelectionPointLabelJustification.enum">
          <Entry value="0" text="Left"/>
          <Entry value="1" text="Center"/>
          <Entry value="2" text="Right"/>
        </Domain>
      </Property>
      <Property name="SelectionPointLabelOpacity" id="4834.SelectionPointLabelOpacity" number_of_elements="1">
        <Element index="0" value="1"/>
        <Domain name="range" id="4834.SelectionPointLabelOpacity.range"/>
      </Property>
      <Property name="SelectionPointLabelShadow" id="4834.SelectionPointLabelShadow" number_of_elements="1">
        <Element index="0" value="0"/>
        <Domain name="bool" id="4834.SelectionPointLabelShadow.bool"/>
      </Property>
      <Property name="SelectionPointLabelVisibility" id="4834.SelectionPointLabelVisibility" number_of_elements="1">
        <Element index="0" value="0"/>
        <Domain name="bool" id="4834.SelectionPointLabelVisibility.bool"/>
      </Property>
      <Property name="SelectionPointSize" id="4834.SelectionPointSize" number_of_elements="1">
        <Element index="0" value="5"/>
        <Domain name="range" id="4834.SelectionPointSize.range"/>
      </Property>
      <Property name="SelectionRepresentation" id="4834.SelectionRepresentation" number_of_elements="1">
        <Element index="0" value="1"/>
        <Domain name="enum" id="4834.SelectionRepresentation.enum">
          <Entry value="0" text="Points"/>
          <Entry value="1" text="Wireframe"/>
          <Entry value="2" text="Surface"/>
        </Domain>
      </Property>
      <Property name="SelectionUseOutline" id="4834.SelectionUseOutline" number_of_elements="1">
        <Element index="0" value="0"/>
        <Domain name="bool" id="4834.SelectionUseOutline.bool"/>
      </Property>
      <Property name="Specular" id="4834.Specular" number_of_elements="1">
        <Element index="0" value="0"/>
        <Domain name="range" id="4834.Specular.range"/>
      </Property>
      <Property name="SpecularColor" id="4834.SpecularColor" number_of_elements="3">
        <Element index="0" value="1"/>
        <Element index="1" value="1"/>
        <Element index="2" value="1"/>
        <Domain name="range" id="4834.SpecularColor.range"/>
      </Property>
      <Property name="SpecularPower" id="4834.SpecularPower" number_of_elements="1">
        <Element index="0" value="100"/>
        <Domain name="range" id="4834.SpecularPower.range"/>
      </Property>
      <Property name="StaticMode" id="4834.StaticMode" number_of_elements="1">
        <Element index="0" value="0"/>
        <Domain name="bool" id="4834.StaticMode.bool"/>
      </Property>
      <Property name="SuppressLOD" id="4834.SuppressLOD" number_of_elements="1">
        <Element index="0" value="0"/>
        <Domain name="bool" id="4834.SuppressLOD.bool"/>
      </Property>
      <Property name="Texture" id="4834.Texture">
        <Domain name="groups" id="4834.Texture.groups"/>
      </Property>
      <Property name="Triangulate" id="4834.Triangulate" number_of_elements="1">
        <Element index="0" value="0"/>
        <Domain name="bool" id="4834.Triangulate.bool"/>
      </Property>
      <Property name="UseCompositeGlyphTable" id="4834.UseCompositeGlyphTable" number_of_elements="1">
        <Element index="0" value="0"/>
        <Domain name="bool" id="4834.UseCompositeGlyphTable.bool"/>
      </Property>
      <Property name="UseDataPartitions" id="4834.UseDataPartitions" number_of_elements="1">
        <Element index="0" value="0"/>
        <Domain name="bool" id="4834.UseDataPartitions.bool"/>
      </Property>
      <Property name="UseFloatingPointFrameBuffer" id="4834.UseFloatingPointFrameBuffer" number_of_elements="1">
        <Element index="0" value="1"/>
        <Domain name="bool" id="4834.UseFloatingPointFrameBuffer.bool"/>
      </Property>
      <Property name="UseGlyphTable" id="4834.UseGlyphTable" number_of_elements="1">
        <Element index="0" value="0"/>
        <Domain name="bool" id="4834.UseGlyphTable.bool"/>
      </Property>
      <Property name="UserTransform" id="4834.UserTransform" number_of_elements="16">
        <Element index="0" value="1"/>
        <Element index="1" value="0"/>
        <Element index="2" value="0"/>
        <Element index="3" value="0"/>
        <Element index="4" value="0"/>
        <Element index="5" value="1"/>
        <Element index="6" value="0"/>
        <Element index="7" value="0"/>
        <Element index="8" value="0"/>
        <Element index="9" value="0"/>
        <Element index="10" value="1"/>
        <Element index="11" value="0"/>
        <Element index="12" value="0"/>
        <Element index="13" value="0"/>
        <Element index="14" value="0"/>
        <Element index="15" value="1"/>
      </Property>
    </Proxy>
    <Proxy group="representations" type="ScalarBarWidgetRepresentation" id="4389" servers="21">
      <Property name="Enabled" id="4389.Enabled" number_of_elements="1">
        <Element index="0" value="1"/>
        <Domain name="bool" id="4389.Enabled.bool"/>
      </Property>
      <Property name="LockPosition" id="4389.LockPosition" number_of_elements="1">
        <Element index="0" value="1"/>
        <Domain name="bool" id="4389.LockPosition.bool"/>
      </Property>
      <Property name="UseNonCompositedRenderer" id="4389.UseNonCompositedRenderer" number_of_elements="1">
        <Element index="0" value="1"/>
      </Property>
      <Property name="AddRangeAnnotations" id="4389.AddRangeAnnotations" number_of_elements="1">
        <Element index="0" value="0"/>
        <Domain name="bool" id="4389.AddRangeAnnotations.bool"/>
      </Property>
      <Property name="AddRangeLabels" id="4389.AddRangeLabels" number_of_elements="1">
        <Element index="0" value="1"/>
        <Domain name="bool" id="4389.AddRangeLabels.bool"/>
      </Property>
      <Property name="AutoOrient" id="4389.AutoOrient" number_of_elements="1">
        <Element index="0" value="1"/>
        <Domain name="bool" id="4389.AutoOrient.bool"/>
      </Property>
      <Property name="AutoOrientInfo" id="4389.AutoOrientInfo" number_of_elements="1">
        <Element index="0" value="1"/>
        <Domain name="bool" id="4389.AutoOrientInfo.bool"/>
      </Property>
      <Property name="AutomaticAnnotations" id="4389.AutomaticAnnotations" number_of_elements="1">
        <Element index="0" value="0"/>
        <Domain name="bool" id="4389.AutomaticAnnotations.bool"/>
      </Property>
      <Property name="AutomaticLabelFormat" id="4389.AutomaticLabelFormat" number_of_elements="1">
        <Element index="0" value="1"/>
        <Domain name="bool" id="4389.AutomaticLabelFormat.bool"/>
      </Property>
      <Property name="ComponentTitle" id="4389.ComponentTitle" number_of_elements="1">
        <Element index="0" value=""/>
      </Property>
      <Property name="CustomLabels" id="4389.CustomLabels"/>
      <Property name="DrawAnnotations" id="4389.DrawAnnotations" number_of_elements="1">
        <Element index="0" value="1"/>
        <Domain name="bool" id="4389.DrawAnnotations.bool"/>
      </Property>
      <Property name="DrawNanAnnotation" id="4389.DrawNanAnnotation" number_of_elements="1">
        <Element index="0" value="0"/>
        <Domain name="bool" id="4389.DrawNanAnnotation.bool"/>
      </Property>
      <Property name="DrawTickLabels" id="4389.DrawTickLabels" number_of_elements="1">
        <Element index="0" value="1"/>
        <Domain name="bool" id="4389.DrawTickLabels.bool"/>
      </Property>
      <Property name="DrawTickMarks" id="4389.DrawTickMarks" number_of_elements="1">
        <Element index="0" value="1"/>
        <Domain name="bool" id="4389.DrawTickMarks.bool"/>
      </Property>
      <Property name="LabelBold" id="4389.LabelBold" number_of_elements="1">
        <Element index="0" value="0"/>
        <Domain name="bool" id="4389.LabelBold.bool"/>
      </Property>
      <Property name="LabelColor" id="4389.LabelColor" number_of_elements="3">
        <Element index="0" value="0"/>
        <Element index="1" value="0"/>
        <Element index="2" value="0"/>
        <Domain name="range" id="4389.LabelColor.range"/>
      </Property>
      <Property name="LabelFontFamily" id="4389.LabelFontFamily" number_of_elements="1">
        <Element index="0" value="0"/>
        <Domain name="enum" id="4389.LabelFontFamily.enum">
          <Entry value="0" text="Arial"/>
          <Entry value="1" text="Courier"/>
          <Entry value="2" text="Times"/>
        </Domain>
      </Property>
      <Property name="LabelFontSize" id="4389.LabelFontSize" number_of_elements="1">
        <Element index="0" value="20"/>
        <Domain name="range" id="4389.LabelFontSize.range"/>
      </Property>
      <Property name="LabelFormat" id="4389.LabelFormat" number_of_elements="1">
        <Element index="0" value="%-#6.3g"/>
      </Property>
      <Property name="LabelItalic" id="4389.LabelItalic" number_of_elements="1">
        <Element index="0" value="0"/>
        <Domain name="bool" id="4389.LabelItalic.bool"/>
      </Property>
      <Property name="LabelOpacity" id="4389.LabelOpacity" number_of_elements="1">
        <Element index="0" value="1"/>
        <Domain name="range" id="4389.LabelOpacity.range"/>
      </Property>
      <Property name="LabelShadow" id="4389.LabelShadow" number_of_elements="1">
        <Element index="0" value="0"/>
        <Domain name="bool" id="4389.LabelShadow.bool"/>
      </Property>
      <Property name="LookupTable" id="4389.LookupTable" number_of_elements="1">
        <Proxy value="4338"/>
        <Domain name="groups" id="4389.LookupTable.groups"/>
      </Property>
      <Property name="NanAnnotation" id="4389.NanAnnotation" number_of_elements="1">
        <Element index="0" value="NaN"/>
      </Property>
      <Property name="Orientation" id="4389.Orientation" number_of_elements="1">
        <Element index="0" value="1"/>
        <Domain name="enum" id="4389.Orientation.enum">
          <Entry value="0" text="Horizontal"/>
          <Entry value="1" text="Vertical"/>
        </Domain>
      </Property>
      <Property name="OrientationInfo" id="4389.OrientationInfo" number_of_elements="1">
        <Element index="0" value="1"/>
      </Property>
      <Property name="Position" id="4389.Position" number_of_elements="2">
        <Element index="0" value="0.782859234896976"/>
        <Element index="1" value="0.209476309226933"/>
        <Domain name="range" id="4389.Position.range"/>
      </Property>
      <Property name="PositionInfo" id="4389.PositionInfo" number_of_elements="2">
        <Element index="0" value="0.782859234896976"/>
        <Element index="1" value="0.209476309226933"/>
      </Property>
      <Property name="RangeLabelFormat" id="4389.RangeLabelFormat" number_of_elements="1">
        <Element index="0" value="%-#6.3f"/>
      </Property>
      <Property name="Repositionable" id="4389.Repositionable" number_of_elements="1">
        <Element index="0" value="1"/>
        <Domain name="bool" id="4389.Repositionable.bool"/>
      </Property>
      <Property name="Resizable" id="4389.Resizable" number_of_elements="1">
        <Element index="0" value="1"/>
        <Domain name="bool" id="4389.Resizable.bool"/>
      </Property>
      <Property name="ScalarBarLength" id="4389.ScalarBarLength" number_of_elements="1">
        <Element index="0" value="0.568154613466338"/>
      </Property>
      <Property name="ScalarBarThickness" id="4389.ScalarBarThickness" number_of_elements="1">
        <Element index="0" value="16"/>
      </Property>
      <Property name="Selectable" id="4389.Selectable" number_of_elements="1">
        <Element index="0" value="0"/>
        <Domain name="bool" id="4389.Selectable.bool"/>
      </Property>
      <Property name="TextPosition" id="4389.TextPosition" number_of_elements="1">
        <Element index="0" value="1"/>
        <Domain name="enum" id="4389.TextPosition.enum">
          <Entry value="1" text="Ticks right/top, annotations left/bottom"/>
          <Entry value="0" text="Ticks left/bottom, annotations right/top"/>
        </Domain>
      </Property>
      <Property name="Title" id="4389.Title" number_of_elements="1">
        <Element index="0" value="potential [V]"/>
      </Property>
      <Property name="TitleBold" id="4389.TitleBold" number_of_elements="1">
        <Element index="0" value="0"/>
        <Domain name="bool" id="4389.TitleBold.bool"/>
      </Property>
      <Property name="TitleColor" id="4389.TitleColor" number_of_elements="3">
        <Element index="0" value="0"/>
        <Element index="1" value="0"/>
        <Element index="2" value="0"/>
        <Domain name="range" id="4389.TitleColor.range"/>
      </Property>
      <Property name="TitleFontFamily" id="4389.TitleFontFamily" number_of_elements="1">
        <Element index="0" value="0"/>
        <Domain name="enum" id="4389.TitleFontFamily.enum">
          <Entry value="0" text="Arial"/>
          <Entry value="1" text="Courier"/>
          <Entry value="2" text="Times"/>
        </Domain>
      </Property>
      <Property name="TitleFontSize" id="4389.TitleFontSize" number_of_elements="1">
        <Element index="0" value="20"/>
        <Domain name="range" id="4389.TitleFontSize.range"/>
      </Property>
      <Property name="TitleItalic" id="4389.TitleItalic" number_of_elements="1">
        <Element index="0" value="0"/>
        <Domain name="bool" id="4389.TitleItalic.bool"/>
      </Property>
      <Property name="TitleJustification" id="4389.TitleJustification" number_of_elements="1">
        <Element index="0" value="1"/>
        <Domain name="enum" id="4389.TitleJustification.enum">
          <Entry value="0" text="Left"/>
          <Entry value="1" text="Centered"/>
          <Entry value="2" text="Right"/>
        </Domain>
      </Property>
      <Property name="TitleOpacity" id="4389.TitleOpacity" number_of_elements="1">
        <Element index="0" value="1"/>
        <Domain name="range" id="4389.TitleOpacity.range"/>
      </Property>
      <Property name="TitleShadow" id="4389.TitleShadow" number_of_elements="1">
        <Element index="0" value="0"/>
        <Domain name="bool" id="4389.TitleShadow.bool"/>
      </Property>
      <Property name="UseCustomLabels" id="4389.UseCustomLabels" number_of_elements="1">
        <Element index="0" value="0"/>
        <Domain name="bool" id="4389.UseCustomLabels.bool"/>
      </Property>
      <Property name="Visibility" id="4389.Visibility" number_of_elements="1">
        <Element index="0" value="1"/>
        <Domain name="bool" id="4389.Visibility.bool"/>
      </Property>
      <Property name="WindowLocation" id="4389.WindowLocation" number_of_elements="1">
        <Element index="0" value="0"/>
        <Domain name="enum" id="4389.WindowLocation.enum">
          <Entry value="0" text="AnyLocation"/>
          <Entry value="1" text="LowerLeftCorner"/>
          <Entry value="2" text="LowerRightCorner"/>
          <Entry value="3" text="LowerCenter"/>
          <Entry value="4" text="UpperLeftCorner"/>
          <Entry value="5" text="UpperRightCorner"/>
          <Entry value="6" text="UpperCenter"/>
        </Domain>
      </Property>
    </Proxy>
    <Proxy group="representations" type="ScalarBarWidgetRepresentation" id="4397" servers="21">
      <Property name="Enabled" id="4397.Enabled" number_of_elements="1">
        <Element index="0" value="1"/>
        <Domain name="bool" id="4397.Enabled.bool"/>
      </Property>
      <Property name="LockPosition" id="4397.LockPosition" number_of_elements="1">
        <Element index="0" value="0"/>
        <Domain name="bool" id="4397.LockPosition.bool"/>
      </Property>
      <Property name="UseNonCompositedRenderer" id="4397.UseNonCompositedRenderer" number_of_elements="1">
        <Element index="0" value="1"/>
      </Property>
      <Property name="AddRangeAnnotations" id="4397.AddRangeAnnotations" number_of_elements="1">
        <Element index="0" value="0"/>
        <Domain name="bool" id="4397.AddRangeAnnotations.bool"/>
      </Property>
      <Property name="AddRangeLabels" id="4397.AddRangeLabels" number_of_elements="1">
        <Element index="0" value="1"/>
        <Domain name="bool" id="4397.AddRangeLabels.bool"/>
      </Property>
      <Property name="AutoOrient" id="4397.AutoOrient" number_of_elements="1">
        <Element index="0" value="1"/>
        <Domain name="bool" id="4397.AutoOrient.bool"/>
      </Property>
      <Property name="AutoOrientInfo" id="4397.AutoOrientInfo" number_of_elements="1">
        <Element index="0" value="1"/>
        <Domain name="bool" id="4397.AutoOrientInfo.bool"/>
      </Property>
      <Property name="AutomaticAnnotations" id="4397.AutomaticAnnotations" number_of_elements="1">
        <Element index="0" value="0"/>
        <Domain name="bool" id="4397.AutomaticAnnotations.bool"/>
      </Property>
      <Property name="AutomaticLabelFormat" id="4397.AutomaticLabelFormat" number_of_elements="1">
        <Element index="0" value="1"/>
        <Domain name="bool" id="4397.AutomaticLabelFormat.bool"/>
      </Property>
      <Property name="ComponentTitle" id="4397.ComponentTitle" number_of_elements="1">
        <Element index="0" value=""/>
      </Property>
      <Property name="CustomLabels" id="4397.CustomLabels"/>
      <Property name="DrawAnnotations" id="4397.DrawAnnotations" number_of_elements="1">
        <Element index="0" value="1"/>
        <Domain name="bool" id="4397.DrawAnnotations.bool"/>
      </Property>
      <Property name="DrawNanAnnotation" id="4397.DrawNanAnnotation" number_of_elements="1">
        <Element index="0" value="0"/>
        <Domain name="bool" id="4397.DrawNanAnnotation.bool"/>
      </Property>
      <Property name="DrawTickLabels" id="4397.DrawTickLabels" number_of_elements="1">
        <Element index="0" value="1"/>
        <Domain name="bool" id="4397.DrawTickLabels.bool"/>
      </Property>
      <Property name="DrawTickMarks" id="4397.DrawTickMarks" number_of_elements="1">
        <Element index="0" value="1"/>
        <Domain name="bool" id="4397.DrawTickMarks.bool"/>
      </Property>
      <Property name="LabelBold" id="4397.LabelBold" number_of_elements="1">
        <Element index="0" value="0"/>
        <Domain name="bool" id="4397.LabelBold.bool"/>
      </Property>
      <Property name="LabelColor" id="4397.LabelColor" number_of_elements="3">
        <Element index="0" value="0"/>
        <Element index="1" value="0"/>
        <Element index="2" value="0"/>
        <Domain name="range" id="4397.LabelColor.range"/>
      </Property>
      <Property name="LabelFontFamily" id="4397.LabelFontFamily" number_of_elements="1">
        <Element index="0" value="0"/>
        <Domain name="enum" id="4397.LabelFontFamily.enum">
          <Entry value="0" text="Arial"/>
          <Entry value="1" text="Courier"/>
          <Entry value="2" text="Times"/>
        </Domain>
      </Property>
      <Property name="LabelFontSize" id="4397.LabelFontSize" number_of_elements="1">
        <Element index="0" value="16"/>
        <Domain name="range" id="4397.LabelFontSize.range"/>
      </Property>
      <Property name="LabelFormat" id="4397.LabelFormat" number_of_elements="1">
        <Element index="0" value="%-#6.3g"/>
      </Property>
      <Property name="LabelItalic" id="4397.LabelItalic" number_of_elements="1">
        <Element index="0" value="0"/>
        <Domain name="bool" id="4397.LabelItalic.bool"/>
      </Property>
      <Property name="LabelOpacity" id="4397.LabelOpacity" number_of_elements="1">
        <Element index="0" value="1"/>
        <Domain name="range" id="4397.LabelOpacity.range"/>
      </Property>
      <Property name="LabelShadow" id="4397.LabelShadow" number_of_elements="1">
        <Element index="0" value="0"/>
        <Domain name="bool" id="4397.LabelShadow.bool"/>
      </Property>
      <Property name="LookupTable" id="4397.LookupTable" number_of_elements="1">
        <Proxy value="4391"/>
        <Domain name="groups" id="4397.LookupTable.groups"/>
      </Property>
      <Property name="NanAnnotation" id="4397.NanAnnotation" number_of_elements="1">
        <Element index="0" value="NaN"/>
      </Property>
      <Property name="Orientation" id="4397.Orientation" number_of_elements="1">
        <Element index="0" value="1"/>
        <Domain name="enum" id="4397.Orientation.enum">
          <Entry value="0" text="Horizontal"/>
          <Entry value="1" text="Vertical"/>
        </Domain>
      </Property>
      <Property name="OrientationInfo" id="4397.OrientationInfo" number_of_elements="1">
        <Element index="0" value="1"/>
      </Property>
      <Property name="Position" id="4397.Position" number_of_elements="2">
        <Element index="0" value="0.89"/>
        <Element index="1" value="0.02"/>
        <Domain name="range" id="4397.Position.range"/>
      </Property>
      <Property name="PositionInfo" id="4397.PositionInfo" number_of_elements="2">
        <Element index="0" value="0.89"/>
        <Element index="1" value="0.02"/>
      </Property>
      <Property name="RangeLabelFormat" id="4397.RangeLabelFormat" number_of_elements="1">
        <Element index="0" value="%-#6.1e"/>
      </Property>
      <Property name="Repositionable" id="4397.Repositionable" number_of_elements="1">
        <Element index="0" value="1"/>
        <Domain name="bool" id="4397.Repositionable.bool"/>
      </Property>
      <Property name="Resizable" id="4397.Resizable" number_of_elements="1">
        <Element index="0" value="1"/>
        <Domain name="bool" id="4397.Resizable.bool"/>
      </Property>
      <Property name="ScalarBarLength" id="4397.ScalarBarLength" number_of_elements="1">
        <Element index="0" value="0.33"/>
      </Property>
      <Property name="ScalarBarThickness" id="4397.ScalarBarThickness" number_of_elements="1">
        <Element index="0" value="16"/>
      </Property>
      <Property name="Selectable" id="4397.Selectable" number_of_elements="1">
        <Element index="0" value="0"/>
        <Domain name="bool" id="4397.Selectable.bool"/>
      </Property>
      <Property name="TextPosition" id="4397.TextPosition" number_of_elements="1">
        <Element index="0" value="1"/>
        <Domain name="enum" id="4397.TextPosition.enum">
          <Entry value="1" text="Ticks right/top, annotations left/bottom"/>
          <Entry value="0" text="Ticks left/bottom, annotations right/top"/>
        </Domain>
      </Property>
      <Property name="Title" id="4397.Title" number_of_elements="1">
        <Element index="0" value="GlyphScale"/>
      </Property>
      <Property name="TitleBold" id="4397.TitleBold" number_of_elements="1">
        <Element index="0" value="0"/>
        <Domain name="bool" id="4397.TitleBold.bool"/>
      </Property>
      <Property name="TitleColor" id="4397.TitleColor" number_of_elements="3">
        <Element index="0" value="0"/>
        <Element index="1" value="0"/>
        <Element index="2" value="0"/>
        <Domain name="range" id="4397.TitleColor.range"/>
      </Property>
      <Property name="TitleFontFamily" id="4397.TitleFontFamily" number_of_elements="1">
        <Element index="0" value="0"/>
        <Domain name="enum" id="4397.TitleFontFamily.enum">
          <Entry value="0" text="Arial"/>
          <Entry value="1" text="Courier"/>
          <Entry value="2" text="Times"/>
        </Domain>
      </Property>
      <Property name="TitleFontSize" id="4397.TitleFontSize" number_of_elements="1">
        <Element index="0" value="16"/>
        <Domain name="range" id="4397.TitleFontSize.range"/>
      </Property>
      <Property name="TitleItalic" id="4397.TitleItalic" number_of_elements="1">
        <Element index="0" value="0"/>
        <Domain name="bool" id="4397.TitleItalic.bool"/>
      </Property>
      <Property name="TitleJustification" id="4397.TitleJustification" number_of_elements="1">
        <Element index="0" value="1"/>
        <Domain name="enum" id="4397.TitleJustification.enum">
          <Entry value="0" text="Left"/>
          <Entry value="1" text="Centered"/>
          <Entry value="2" text="Right"/>
        </Domain>
      </Property>
      <Property name="TitleOpacity" id="4397.TitleOpacity" number_of_elements="1">
        <Element index="0" value="1"/>
        <Domain name="range" id="4397.TitleOpacity.range"/>
      </Property>
      <Property name="TitleShadow" id="4397.TitleShadow" number_of_elements="1">
        <Element index="0" value="0"/>
        <Domain name="bool" id="4397.TitleShadow.bool"/>
      </Property>
      <Property name="UseCustomLabels" id="4397.UseCustomLabels" number_of_elements="1">
        <Element index="0" value="0"/>
        <Domain name="bool" id="4397.UseCustomLabels.bool"/>
      </Property>
      <Property name="Visibility" id="4397.Visibility" number_of_elements="1">
        <Element index="0" value="0"/>
        <Domain name="bool" id="4397.Visibility.bool"/>
      </Property>
      <Property name="WindowLocation" id="4397.WindowLocation" number_of_elements="1">
        <Element index="0" value="2"/>
        <Domain name="enum" id="4397.WindowLocation.enum">
          <Entry value="0" text="AnyLocation"/>
          <Entry value="1" text="LowerLeftCorner"/>
          <Entry value="2" text="LowerRightCorner"/>
          <Entry value="3" text="LowerCenter"/>
          <Entry value="4" text="UpperLeftCorner"/>
          <Entry value="5" text="UpperRightCorner"/>
          <Entry value="6" text="UpperCenter"/>
        </Domain>
      </Property>
    </Proxy>
    <Proxy group="representations" type="ScalarBarWidgetRepresentation" id="4616" servers="21">
      <Property name="Enabled" id="4616.Enabled" number_of_elements="1">
        <Element index="0" value="1"/>
        <Domain name="bool" id="4616.Enabled.bool"/>
      </Property>
      <Property name="LockPosition" id="4616.LockPosition" number_of_elements="1">
        <Element index="0" value="0"/>
        <Domain name="bool" id="4616.LockPosition.bool"/>
      </Property>
      <Property name="UseNonCompositedRenderer" id="4616.UseNonCompositedRenderer" number_of_elements="1">
        <Element index="0" value="1"/>
      </Property>
      <Property name="AddRangeAnnotations" id="4616.AddRangeAnnotations" number_of_elements="1">
        <Element index="0" value="0"/>
        <Domain name="bool" id="4616.AddRangeAnnotations.bool"/>
      </Property>
      <Property name="AddRangeLabels" id="4616.AddRangeLabels" number_of_elements="1">
        <Element index="0" value="1"/>
        <Domain name="bool" id="4616.AddRangeLabels.bool"/>
      </Property>
      <Property name="AutoOrient" id="4616.AutoOrient" number_of_elements="1">
        <Element index="0" value="1"/>
        <Domain name="bool" id="4616.AutoOrient.bool"/>
      </Property>
      <Property name="AutoOrientInfo" id="4616.AutoOrientInfo" number_of_elements="1">
        <Element index="0" value="1"/>
        <Domain name="bool" id="4616.AutoOrientInfo.bool"/>
      </Property>
      <Property name="AutomaticAnnotations" id="4616.AutomaticAnnotations" number_of_elements="1">
        <Element index="0" value="0"/>
        <Domain name="bool" id="4616.AutomaticAnnotations.bool"/>
      </Property>
      <Property name="AutomaticLabelFormat" id="4616.AutomaticLabelFormat" number_of_elements="1">
        <Element index="0" value="1"/>
        <Domain name="bool" id="4616.AutomaticLabelFormat.bool"/>
      </Property>
      <Property name="ComponentTitle" id="4616.ComponentTitle" number_of_elements="1">
        <Element index="0" value="Magnitude"/>
      </Property>
      <Property name="CustomLabels" id="4616.CustomLabels"/>
      <Property name="DrawAnnotations" id="4616.DrawAnnotations" number_of_elements="1">
        <Element index="0" value="1"/>
        <Domain name="bool" id="4616.DrawAnnotations.bool"/>
      </Property>
      <Property name="DrawNanAnnotation" id="4616.DrawNanAnnotation" number_of_elements="1">
        <Element index="0" value="0"/>
        <Domain name="bool" id="4616.DrawNanAnnotation.bool"/>
      </Property>
      <Property name="DrawTickLabels" id="4616.DrawTickLabels" number_of_elements="1">
        <Element index="0" value="1"/>
        <Domain name="bool" id="4616.DrawTickLabels.bool"/>
      </Property>
      <Property name="DrawTickMarks" id="4616.DrawTickMarks" number_of_elements="1">
        <Element index="0" value="1"/>
        <Domain name="bool" id="4616.DrawTickMarks.bool"/>
      </Property>
      <Property name="LabelBold" id="4616.LabelBold" number_of_elements="1">
        <Element index="0" value="0"/>
        <Domain name="bool" id="4616.LabelBold.bool"/>
      </Property>
      <Property name="LabelColor" id="4616.LabelColor" number_of_elements="3">
        <Element index="0" value="0"/>
        <Element index="1" value="0"/>
        <Element index="2" value="0"/>
        <Domain name="range" id="4616.LabelColor.range"/>
      </Property>
      <Property name="LabelFontFamily" id="4616.LabelFontFamily" number_of_elements="1">
        <Element index="0" value="0"/>
        <Domain name="enum" id="4616.LabelFontFamily.enum">
          <Entry value="0" text="Arial"/>
          <Entry value="1" text="Courier"/>
          <Entry value="2" text="Times"/>
        </Domain>
      </Property>
      <Property name="LabelFontSize" id="4616.LabelFontSize" number_of_elements="1">
        <Element index="0" value="16"/>
        <Domain name="range" id="4616.LabelFontSize.range"/>
      </Property>
      <Property name="LabelFormat" id="4616.LabelFormat" number_of_elements="1">
        <Element index="0" value="%-#6.3g"/>
      </Property>
      <Property name="LabelItalic" id="4616.LabelItalic" number_of_elements="1">
        <Element index="0" value="0"/>
        <Domain name="bool" id="4616.LabelItalic.bool"/>
      </Property>
      <Property name="LabelOpacity" id="4616.LabelOpacity" number_of_elements="1">
        <Element index="0" value="1"/>
        <Domain name="range" id="4616.LabelOpacity.range"/>
      </Property>
      <Property name="LabelShadow" id="4616.LabelShadow" number_of_elements="1">
        <Element index="0" value="0"/>
        <Domain name="bool" id="4616.LabelShadow.bool"/>
      </Property>
      <Property name="LookupTable" id="4616.LookupTable" number_of_elements="1">
        <Proxy value="4610"/>
        <Domain name="groups" id="4616.LookupTable.groups"/>
      </Property>
      <Property name="NanAnnotation" id="4616.NanAnnotation" number_of_elements="1">
        <Element index="0" value="NaN"/>
      </Property>
      <Property name="Orientation" id="4616.Orientation" number_of_elements="1">
        <Element index="0" value="1"/>
        <Domain name="enum" id="4616.Orientation.enum">
          <Entry value="0" text="Horizontal"/>
          <Entry value="1" text="Vertical"/>
        </Domain>
      </Property>
      <Property name="OrientationInfo" id="4616.OrientationInfo" number_of_elements="1">
        <Element index="0" value="1"/>
      </Property>
      <Property name="Position" id="4616.Position" number_of_elements="2">
        <Element index="0" value="0.89"/>
        <Element index="1" value="0.02"/>
        <Domain name="range" id="4616.Position.range"/>
      </Property>
      <Property name="PositionInfo" id="4616.PositionInfo" number_of_elements="2">
        <Element index="0" value="0.89"/>
        <Element index="1" value="0.02"/>
      </Property>
      <Property name="RangeLabelFormat" id="4616.RangeLabelFormat" number_of_elements="1">
        <Element index="0" value="%-#6.1e"/>
      </Property>
      <Property name="Repositionable" id="4616.Repositionable" number_of_elements="1">
        <Element index="0" value="1"/>
        <Domain name="bool" id="4616.Repositionable.bool"/>
      </Property>
      <Property name="Resizable" id="4616.Resizable" number_of_elements="1">
        <Element index="0" value="1"/>
        <Domain name="bool" id="4616.Resizable.bool"/>
      </Property>
      <Property name="ScalarBarLength" id="4616.ScalarBarLength" number_of_elements="1">
        <Element index="0" value="0.33"/>
      </Property>
      <Property name="ScalarBarThickness" id="4616.ScalarBarThickness" number_of_elements="1">
        <Element index="0" value="16"/>
      </Property>
      <Property name="Selectable" id="4616.Selectable" number_of_elements="1">
        <Element index="0" value="0"/>
        <Domain name="bool" id="4616.Selectable.bool"/>
      </Property>
      <Property name="TextPosition" id="4616.TextPosition" number_of_elements="1">
        <Element index="0" value="1"/>
        <Domain name="enum" id="4616.TextPosition.enum">
          <Entry value="1" text="Ticks right/top, annotations left/bottom"/>
          <Entry value="0" text="Ticks left/bottom, annotations right/top"/>
        </Domain>
      </Property>
      <Property name="Title" id="4616.Title" number_of_elements="1">
        <Element index="0" value="moment"/>
      </Property>
      <Property name="TitleBold" id="4616.TitleBold" number_of_elements="1">
        <Element index="0" value="0"/>
        <Domain name="bool" id="4616.TitleBold.bool"/>
      </Property>
      <Property name="TitleColor" id="4616.TitleColor" number_of_elements="3">
        <Element index="0" value="0"/>
        <Element index="1" value="0"/>
        <Element index="2" value="0"/>
        <Domain name="range" id="4616.TitleColor.range"/>
      </Property>
      <Property name="TitleFontFamily" id="4616.TitleFontFamily" number_of_elements="1">
        <Element index="0" value="0"/>
        <Domain name="enum" id="4616.TitleFontFamily.enum">
          <Entry value="0" text="Arial"/>
          <Entry value="1" text="Courier"/>
          <Entry value="2" text="Times"/>
        </Domain>
      </Property>
      <Property name="TitleFontSize" id="4616.TitleFontSize" number_of_elements="1">
        <Element index="0" value="16"/>
        <Domain name="range" id="4616.TitleFontSize.range"/>
      </Property>
      <Property name="TitleItalic" id="4616.TitleItalic" number_of_elements="1">
        <Element index="0" value="0"/>
        <Domain name="bool" id="4616.TitleItalic.bool"/>
      </Property>
      <Property name="TitleJustification" id="4616.TitleJustification" number_of_elements="1">
        <Element index="0" value="1"/>
        <Domain name="enum" id="4616.TitleJustification.enum">
          <Entry value="0" text="Left"/>
          <Entry value="1" text="Centered"/>
          <Entry value="2" text="Right"/>
        </Domain>
      </Property>
      <Property name="TitleOpacity" id="4616.TitleOpacity" number_of_elements="1">
        <Element index="0" value="1"/>
        <Domain name="range" id="4616.TitleOpacity.range"/>
      </Property>
      <Property name="TitleShadow" id="4616.TitleShadow" number_of_elements="1">
        <Element index="0" value="0"/>
        <Domain name="bool" id="4616.TitleShadow.bool"/>
      </Property>
      <Property name="UseCustomLabels" id="4616.UseCustomLabels" number_of_elements="1">
        <Element index="0" value="0"/>
        <Domain name="bool" id="4616.UseCustomLabels.bool"/>
      </Property>
      <Property name="Visibility" id="4616.Visibility" number_of_elements="1">
        <Element index="0" value="0"/>
        <Domain name="bool" id="4616.Visibility.bool"/>
      </Property>
      <Property name="WindowLocation" id="4616.WindowLocation" number_of_elements="1">
        <Element index="0" value="2"/>
        <Domain name="enum" id="4616.WindowLocation.enum">
          <Entry value="0" text="AnyLocation"/>
          <Entry value="1" text="LowerLeftCorner"/>
          <Entry value="2" text="LowerRightCorner"/>
          <Entry value="3" text="LowerCenter"/>
          <Entry value="4" text="UpperLeftCorner"/>
          <Entry value="5" text="UpperRightCorner"/>
          <Entry value="6" text="UpperCenter"/>
        </Domain>
      </Property>
    </Proxy>
    <Proxy group="representations" type="ScalarBarWidgetRepresentation" id="4852" servers="21">
      <Property name="Enabled" id="4852.Enabled" number_of_elements="1">
        <Element index="0" value="1"/>
        <Domain name="bool" id="4852.Enabled.bool"/>
      </Property>
      <Property name="LockPosition" id="4852.LockPosition" number_of_elements="1">
        <Element index="0" value="1"/>
        <Domain name="bool" id="4852.LockPosition.bool"/>
      </Property>
      <Property name="UseNonCompositedRenderer" id="4852.UseNonCompositedRenderer" number_of_elements="1">
        <Element index="0" value="1"/>
      </Property>
      <Property name="AddRangeAnnotations" id="4852.AddRangeAnnotations" number_of_elements="1">
        <Element index="0" value="0"/>
        <Domain name="bool" id="4852.AddRangeAnnotations.bool"/>
      </Property>
      <Property name="AddRangeLabels" id="4852.AddRangeLabels" number_of_elements="1">
        <Element index="0" value="1"/>
        <Domain name="bool" id="4852.AddRangeLabels.bool"/>
      </Property>
      <Property name="AutoOrient" id="4852.AutoOrient" number_of_elements="1">
        <Element index="0" value="1"/>
        <Domain name="bool" id="4852.AutoOrient.bool"/>
      </Property>
      <Property name="AutoOrientInfo" id="4852.AutoOrientInfo" number_of_elements="1">
        <Element index="0" value="1"/>
        <Domain name="bool" id="4852.AutoOrientInfo.bool"/>
      </Property>
      <Property name="AutomaticAnnotations" id="4852.AutomaticAnnotations" number_of_elements="1">
        <Element index="0" value="0"/>
        <Domain name="bool" id="4852.AutomaticAnnotations.bool"/>
      </Property>
      <Property name="AutomaticLabelFormat" id="4852.AutomaticLabelFormat" number_of_elements="1">
        <Element index="0" value="1"/>
        <Domain name="bool" id="4852.AutomaticLabelFormat.bool"/>
      </Property>
      <Property name="ComponentTitle" id="4852.ComponentTitle" number_of_elements="1">
        <Element index="0" value=""/>
      </Property>
      <Property name="CustomLabels" id="4852.CustomLabels"/>
      <Property name="DrawAnnotations" id="4852.DrawAnnotations" number_of_elements="1">
        <Element index="0" value="1"/>
        <Domain name="bool" id="4852.DrawAnnotations.bool"/>
      </Property>
      <Property name="DrawNanAnnotation" id="4852.DrawNanAnnotation" number_of_elements="1">
        <Element index="0" value="0"/>
        <Domain name="bool" id="4852.DrawNanAnnotation.bool"/>
      </Property>
      <Property name="DrawTickLabels" id="4852.DrawTickLabels" number_of_elements="1">
        <Element index="0" value="1"/>
        <Domain name="bool" id="4852.DrawTickLabels.bool"/>
      </Property>
      <Property name="DrawTickMarks" id="4852.DrawTickMarks" number_of_elements="1">
        <Element index="0" value="1"/>
        <Domain name="bool" id="4852.DrawTickMarks.bool"/>
      </Property>
      <Property name="LabelBold" id="4852.LabelBold" number_of_elements="1">
        <Element index="0" value="0"/>
        <Domain name="bool" id="4852.LabelBold.bool"/>
      </Property>
      <Property name="LabelColor" id="4852.LabelColor" number_of_elements="3">
        <Element index="0" value="0"/>
        <Element index="1" value="0"/>
        <Element index="2" value="0"/>
        <Domain name="range" id="4852.LabelColor.range"/>
      </Property>
      <Property name="LabelFontFamily" id="4852.LabelFontFamily" number_of_elements="1">
        <Element index="0" value="0"/>
        <Domain name="enum" id="4852.LabelFontFamily.enum">
          <Entry value="0" text="Arial"/>
          <Entry value="1" text="Courier"/>
          <Entry value="2" text="Times"/>
        </Domain>
      </Property>
      <Property name="LabelFontSize" id="4852.LabelFontSize" number_of_elements="1">
        <Element index="0" value="16"/>
        <Domain name="range" id="4852.LabelFontSize.range"/>
      </Property>
      <Property name="LabelFormat" id="4852.LabelFormat" number_of_elements="1">
        <Element index="0" value="%-#6.3g"/>
      </Property>
      <Property name="LabelItalic" id="4852.LabelItalic" number_of_elements="1">
        <Element index="0" value="0"/>
        <Domain name="bool" id="4852.LabelItalic.bool"/>
      </Property>
      <Property name="LabelOpacity" id="4852.LabelOpacity" number_of_elements="1">
        <Element index="0" value="1"/>
        <Domain name="range" id="4852.LabelOpacity.range"/>
      </Property>
      <Property name="LabelShadow" id="4852.LabelShadow" number_of_elements="1">
        <Element index="0" value="0"/>
        <Domain name="bool" id="4852.LabelShadow.bool"/>
      </Property>
      <Property name="LookupTable" id="4852.LookupTable" number_of_elements="1">
        <Proxy value="4846"/>
        <Domain name="groups" id="4852.LookupTable.groups"/>
      </Property>
      <Property name="NanAnnotation" id="4852.NanAnnotation" number_of_elements="1">
        <Element index="0" value="NaN"/>
      </Property>
      <Property name="Orientation" id="4852.Orientation" number_of_elements="1">
        <Element index="0" value="1"/>
        <Domain name="enum" id="4852.Orientation.enum">
          <Entry value="0" text="Horizontal"/>
          <Entry value="1" text="Vertical"/>
        </Domain>
      </Property>
      <Property name="OrientationInfo" id="4852.OrientationInfo" number_of_elements="1">
        <Element index="0" value="1"/>
      </Property>
      <Property name="Position" id="4852.Position" number_of_elements="2">
        <Element index="0" value="0.406085536111882"/>
        <Element index="1" value="0.326683291770574"/>
        <Domain name="range" id="4852.Position.range"/>
      </Property>
      <Property name="PositionInfo" id="4852.PositionInfo" number_of_elements="2">
        <Element index="0" value="0.406085536111882"/>
        <Element index="1" value="0.326683291770574"/>
      </Property>
      <Property name="RangeLabelFormat" id="4852.RangeLabelFormat" number_of_elements="1">
        <Element index="0" value="%-#6.1e"/>
      </Property>
      <Property name="Repositionable" id="4852.Repositionable" number_of_elements="1">
        <Element index="0" value="1"/>
        <Domain name="bool" id="4852.Repositionable.bool"/>
      </Property>
      <Property name="Resizable" id="4852.Resizable" number_of_elements="1">
        <Element index="0" value="1"/>
        <Domain name="bool" id="4852.Resizable.bool"/>
      </Property>
      <Property name="ScalarBarLength" id="4852.ScalarBarLength" number_of_elements="1">
        <Element index="0" value="0.33"/>
      </Property>
      <Property name="ScalarBarThickness" id="4852.ScalarBarThickness" number_of_elements="1">
        <Element index="0" value="16"/>
      </Property>
      <Property name="Selectable" id="4852.Selectable" number_of_elements="1">
        <Element index="0" value="0"/>
        <Domain name="bool" id="4852.Selectable.bool"/>
      </Property>
      <Property name="TextPosition" id="4852.TextPosition" number_of_elements="1">
        <Element index="0" value="1"/>
        <Domain name="enum" id="4852.TextPosition.enum">
          <Entry value="1" text="Ticks right/top, annotations left/bottom"/>
          <Entry value="0" text="Ticks left/bottom, annotations right/top"/>
        </Domain>
      </Property>
      <Property name="Title" id="4852.Title" number_of_elements="1">
        <Element index="0" value="conductivity [S/mm]"/>
      </Property>
      <Property name="TitleBold" id="4852.TitleBold" number_of_elements="1">
        <Element index="0" value="0"/>
        <Domain name="bool" id="4852.TitleBold.bool"/>
      </Property>
      <Property name="TitleColor" id="4852.TitleColor" number_of_elements="3">
        <Element index="0" value="0"/>
        <Element index="1" value="0"/>
        <Element index="2" value="0"/>
        <Domain name="range" id="4852.TitleColor.range"/>
      </Property>
      <Property name="TitleFontFamily" id="4852.TitleFontFamily" number_of_elements="1">
        <Element index="0" value="0"/>
        <Domain name="enum" id="4852.TitleFontFamily.enum">
          <Entry value="0" text="Arial"/>
          <Entry value="1" text="Courier"/>
          <Entry value="2" text="Times"/>
        </Domain>
      </Property>
      <Property name="TitleFontSize" id="4852.TitleFontSize" number_of_elements="1">
        <Element index="0" value="16"/>
        <Domain name="range" id="4852.TitleFontSize.range"/>
      </Property>
      <Property name="TitleItalic" id="4852.TitleItalic" number_of_elements="1">
        <Element index="0" value="0"/>
        <Domain name="bool" id="4852.TitleItalic.bool"/>
      </Property>
      <Property name="TitleJustification" id="4852.TitleJustification" number_of_elements="1">
        <Element index="0" value="1"/>
        <Domain name="enum" id="4852.TitleJustification.enum">
          <Entry value="0" text="Left"/>
          <Entry value="1" text="Centered"/>
          <Entry value="2" text="Right"/>
        </Domain>
      </Property>
      <Property name="TitleOpacity" id="4852.TitleOpacity" number_of_elements="1">
        <Element index="0" value="1"/>
        <Domain name="range" id="4852.TitleOpacity.range"/>
      </Property>
      <Property name="TitleShadow" id="4852.TitleShadow" number_of_elements="1">
        <Element index="0" value="0"/>
        <Domain name="bool" id="4852.TitleShadow.bool"/>
      </Property>
      <Property name="UseCustomLabels" id="4852.UseCustomLabels" number_of_elements="1">
        <Element index="0" value="0"/>
        <Domain name="bool" id="4852.UseCustomLabels.bool"/>
      </Property>
      <Property name="Visibility" id="4852.Visibility" number_of_elements="1">
        <Element index="0" value="0"/>
        <Domain name="bool" id="4852.Visibility.bool"/>
      </Property>
      <Property name="WindowLocation" id="4852.WindowLocation" number_of_elements="1">
        <Element index="0" value="0"/>
        <Domain name="enum" id="4852.WindowLocation.enum">
          <Entry value="0" text="AnyLocation"/>
          <Entry value="1" text="LowerLeftCorner"/>
          <Entry value="2" text="LowerRightCorner"/>
          <Entry value="3" text="LowerCenter"/>
          <Entry value="4" text="UpperLeftCorner"/>
          <Entry value="5" text="UpperRightCorner"/>
          <Entry value="6" text="UpperCenter"/>
        </Domain>
      </Property>
    </Proxy>
    <Proxy group="sources" type="XMLUnstructuredGridReader" id="4647" servers="1">
      <Property name="FileName" id="4647.FileName" number_of_elements="1">
        <Element index="0" value="/path/to/sphere_cg_tet_transfer_headmodel.vtu"/>
        <Domain name="files" id="4647.FileName.files"/>
      </Property>
      <Property name="FileNameInfo" id="4647.FileNameInfo" number_of_elements="1">
        <Element index="0" value="/path/to/sphere_cg_tet_transfer_headmodel.vtu"/>
      </Property>
      <Property name="TimestepValues" id="4647.TimestepValues"/>
      <Property name="CellArrayInfo" id="4647.CellArrayInfo" number_of_elements="2">
        <Element index="0" value="conductivity"/>
        <Element index="1" value="1"/>
      </Property>
      <Property name="CellArrayStatus" id="4647.CellArrayStatus" number_of_elements="2">
        <Element index="0" value="conductivity"/>
        <Element index="1" value="1"/>
        <Domain name="array_list" id="4647.CellArrayStatus.array_list">
          <String text="conductivity"/>
        </Domain>
      </Property>
      <Property name="PointArrayInfo" id="4647.PointArrayInfo"/>
      <Property name="PointArrayStatus" id="4647.PointArrayStatus">
        <Domain name="array_list" id="4647.PointArrayStatus.array_list"/>
      </Property>
    </Proxy>
    <Proxy group="sources" type="LegacyVTKFileReader" id="4201" servers="1">
      <Property name="FileNameInfo" id="4201.FileNameInfo" number_of_elements="1">
        <Element index="0" value="/path/to/sphere_cg_tet_transfer_solution_venant.vtk"/>
      </Property>
      <Property name="FileNames" id="4201.FileNames" number_of_elements="1">
        <Element index="0" value="/path/to/sphere_cg_tet_transfer_solution_venant.vtk"/>
        <Domain name="files" id="4201.FileNames.files"/>
      </Property>
      <Property name="TimestepValues" id="4201.TimestepValues"/>
    </Proxy>
    <Proxy group="sources" type="LegacyVTKFileReader" id="4428" servers="1">
      <Property name="FileNameInfo" id="4428.FileNameInfo" number_of_elements="1">
        <Element index="0" value="/path/to//sphere_cg_tet_transfer_testdipole.vtk"/>
      </Property>
      <Property name="FileNames" id="4428.FileNames" number_of_elements="1">
        <Element index="0" value="/path/to/sphere_cg_tet_transfer_testdipole.vtk"/>
        <Domain name="files" id="4428.FileNames.files"/>
      </Property>
      <Property name="TimestepValues" id="4428.TimestepValues"/>
    </Proxy>
    <Proxy group="misc" type="TimeKeeper" id="259" servers="16">
      <Property name="SuppressedTimeSources" id="259.SuppressedTimeSources"/>
      <Property name="Time" id="259.Time" number_of_elements="1">
        <Element index="0" value="0"/>
        <Domain name="range" id="259.Time.range"/>
      </Property>
      <Property name="TimeLabel" id="259.TimeLabel" number_of_elements="1">
        <Element index="0" value="Time"/>
      </Property>
      <Property name="TimeRange" id="259.TimeRange" number_of_elements="2">
        <Element index="0" value="0"/>
        <Element index="1" value="1"/>
      </Property>
      <Property name="TimeSources" id="259.TimeSources" number_of_elements="3">
        <Proxy value="4201"/>
        <Proxy value="4428"/>
        <Proxy value="4647"/>
      </Property>
      <Property name="TimestepValues" id="259.TimestepValues"/>
      <Property name="Views" id="259.Views" number_of_elements="1">
        <Proxy value="4854"/>
      </Property>
    </Proxy>
    <Proxy group="views" type="RenderView" id="4854" servers="21">
      <Property name="AlphaBitPlanes" id="4854.AlphaBitPlanes" number_of_elements="1">
        <Element index="0" value="1"/>
        <Domain name="bool" id="4854.AlphaBitPlanes.bool"/>
      </Property>
      <Property name="AmbientSamples" id="4854.AmbientSamples" number_of_elements="1">
        <Element index="0" value="0"/>
        <Domain name="range" id="4854.AmbientSamples.range"/>
      </Property>
      <Property name="AnnotationColor" id="4854.AnnotationColor" number_of_elements="3">
        <Element index="0" value="0"/>
        <Element index="1" value="0"/>
        <Element index="2" value="0"/>
      </Property>
      <Property name="ArrayComponentToDraw" id="4854.ArrayComponentToDraw" number_of_elements="1">
        <Element index="0" value="0"/>
        <Domain name="range" id="4854.ArrayComponentToDraw.range"/>
      </Property>
      <Property name="ArrayNameToDraw" id="4854.ArrayNameToDraw" number_of_elements="1">
        <Element index="0" value=""/>
      </Property>
      <Property name="ArrayNumberToDraw" id="4854.ArrayNumberToDraw" number_of_elements="1">
        <Element index="0" value="0"/>
        <Domain name="range" id="4854.ArrayNumberToDraw.range"/>
      </Property>
      <Property name="AxesGrid" id="4854.AxesGrid" number_of_elements="1">
        <Proxy value="4170"/>
        <Domain name="proxy_list" id="4854.AxesGrid.proxy_list">
          <Proxy value="4170"/>
        </Domain>
      </Property>
      <Property name="BackLightAzimuth" id="4854.BackLightAzimuth" number_of_elements="1">
        <Element index="0" value="110"/>
        <Domain name="range" id="4854.BackLightAzimuth.range"/>
      </Property>
      <Property name="BackLightElevation" id="4854.BackLightElevation" number_of_elements="1">
        <Element index="0" value="0"/>
        <Domain name="range" id="4854.BackLightElevation.range"/>
      </Property>
      <Property name="BackLightK:B Ratio" id="4854.BackLightK:B Ratio" number_of_elements="1">
        <Element index="0" value="3.5"/>
        <Domain name="range" id="4854.BackLightK:B Ratio.range"/>
      </Property>
      <Property name="BackLightWarmth" id="4854.BackLightWarmth" number_of_elements="1">
        <Element index="0" value="0.5"/>
        <Domain name="range" id="4854.BackLightWarmth.range"/>
      </Property>
      <Property name="Background" id="4854.Background" number_of_elements="3">
        <Element index="0" value="1"/>
        <Element index="1" value="1"/>
        <Element index="2" value="1"/>
        <Domain name="range" id="4854.Background.range"/>
      </Property>
      <Property name="Background2" id="4854.Background2" number_of_elements="3">
        <Element index="0" value="0"/>
        <Element index="1" value="0"/>
        <Element index="2" value="0.165"/>
        <Domain name="range" id="4854.Background2.range"/>
      </Property>
      <Property name="BackgroundTexture" id="4854.BackgroundTexture">
        <Domain name="groups" id="4854.BackgroundTexture.groups"/>
      </Property>
      <Property name="BeginValueCapture" id="4854.BeginValueCapture"/>
      <Property name="CacheKey" id="4854.CacheKey" number_of_elements="1">
        <Element index="0" value="0"/>
        <Domain name="range" id="4854.CacheKey.range"/>
      </Property>
      <Property name="Camera2DManipulators" id="4854.Camera2DManipulators" number_of_elements="9">
        <Element index="0" value="1"/>
        <Element index="1" value="3"/>
        <Element index="2" value="2"/>
        <Element index="3" value="2"/>
        <Element index="4" value="2"/>
        <Element index="5" value="6"/>
        <Element index="6" value="3"/>
        <Element index="7" value="1"/>
        <Element index="8" value="4"/>
        <Domain name="enum" id="4854.Camera2DManipulators.enum">
          <Entry value="0" text="None"/>
          <Entry value="1" text="Pan"/>
          <Entry value="2" text="Zoom"/>
          <Entry value="3" text="Roll"/>
          <Entry value="4" text="Rotate"/>
          <Entry value="6" text="ZoomToMouse"/>
        </Domain>
      </Property>
      <Property name="Camera2DMouseWheelMotionFactor" id="4854.Camera2DMouseWheelMotionFactor" number_of_elements="1">
        <Element index="0" value="1"/>
        <Domain name="range" id="4854.Camera2DMouseWheelMotionFactor.range"/>
      </Property>
      <Property name="Camera3DManipulators" id="4854.Camera3DManipulators" number_of_elements="9">
        <Element index="0" value="4"/>
        <Element index="1" value="1"/>
        <Element index="2" value="2"/>
        <Element index="3" value="3"/>
        <Element index="4" value="4"/>
        <Element index="5" value="1"/>
        <Element index="6" value="2"/>
        <Element index="7" value="4"/>
        <Element index="8" value="6"/>
        <Domain name="enum" id="4854.Camera3DManipulators.enum">
          <Entry value="0" text="None"/>
          <Entry value="1" text="Pan"/>
          <Entry value="2" text="Zoom"/>
          <Entry value="3" text="Roll"/>
          <Entry value="4" text="Rotate"/>
          <Entry value="5" text="Multi-Rotate"/>
          <Entry value="6" text="ZoomToMouse"/>
        </Domain>
      </Property>
      <Property name="Camera3DMouseWheelMotionFactor" id="4854.Camera3DMouseWheelMotionFactor" number_of_elements="1">
        <Element index="0" value="1"/>
        <Domain name="range" id="4854.Camera3DMouseWheelMotionFactor.range"/>
      </Property>
      <Property name="CameraParallelProjection" id="4854.CameraParallelProjection" number_of_elements="1">
        <Element index="0" value="0"/>
        <Domain name="bool" id="4854.CameraParallelProjection.bool"/>
      </Property>
      <Property name="CaptureValuesFloat" id="4854.CaptureValuesFloat"/>
      <Property name="CaptureZBuffer" id="4854.CaptureZBuffer"/>
      <Property name="CenterAxesVisibility" id="4854.CenterAxesVisibility" number_of_elements="1">
        <Element index="0" value="0"/>
        <Domain name="bool" id="4854.CenterAxesVisibility.bool"/>
      </Property>
      <Property name="CenterOfRotation" id="4854.CenterOfRotation" number_of_elements="3">
        <Element index="0" value="127"/>
        <Element index="1" value="127"/>
        <Element index="2" value="127"/>
      </Property>
      <Property name="CollectGeometryThreshold" id="4854.CollectGeometryThreshold" number_of_elements="1">
        <Element index="0" value="100"/>
      </Property>
      <Property name="CompressorConfig" id="4854.CompressorConfig" number_of_elements="1">
        <Element index="0" value="vtkLZ4Compressor 0 3"/>
      </Property>
      <Property name="DepthPeeling" id="4854.DepthPeeling" number_of_elements="1">
        <Element index="0" value="1"/>
        <Domain name="bool" id="4854.DepthPeeling.bool"/>
      </Property>
      <Property name="DrawCells" id="4854.DrawCells" number_of_elements="1">
        <Element index="0" value="0"/>
        <Domain name="bool" id="4854.DrawCells.bool"/>
      </Property>
      <Property name="EnableOSPRay" id="4854.EnableOSPRay" number_of_elements="1">
        <Element index="0" value="0"/>
        <Domain name="bool" id="4854.EnableOSPRay.bool"/>
      </Property>
      <Property name="EnableRenderOnInteraction" id="4854.EnableRenderOnInteraction" number_of_elements="1">
        <Element index="0" value="1"/>
        <Domain name="bool" id="4854.EnableRenderOnInteraction.bool"/>
      </Property>
      <Property name="EndValueCapture" id="4854.EndValueCapture"/>
      <Property name="FXAAEndpointSearchIterations" id="4854.FXAAEndpointSearchIterations" number_of_elements="1">
        <Element index="0" value="12"/>
      </Property>
      <Property name="FXAAHardContrastThreshold" id="4854.FXAAHardContrastThreshold" number_of_elements="1">
        <Element index="0" value="0.045"/>
      </Property>
      <Property name="FXAARelativeContrastThreshold" id="4854.FXAARelativeContrastThreshold" number_of_elements="1">
        <Element index="0" value="0.125"/>
      </Property>
      <Property name="FXAASubpixelBlendLimit" id="4854.FXAASubpixelBlendLimit" number_of_elements="1">
        <Element index="0" value="0.75"/>
      </Property>
      <Property name="FXAASubpixelContrastThreshold" id="4854.FXAASubpixelContrastThreshold" number_of_elements="1">
        <Element index="0" value="0.25"/>
      </Property>
      <Property name="FXAAUseHighQualityEndpoints" id="4854.FXAAUseHighQualityEndpoints" number_of_elements="1">
        <Element index="0" value="1"/>
        <Domain name="bool" id="4854.FXAAUseHighQualityEndpoints.bool"/>
      </Property>
      <Property name="FillLightAzimuth" id="4854.FillLightAzimuth" number_of_elements="1">
        <Element index="0" value="-10"/>
        <Domain name="range" id="4854.FillLightAzimuth.range"/>
      </Property>
      <Property name="FillLightElevation" id="4854.FillLightElevation" number_of_elements="1">
        <Element index="0" value="-75"/>
        <Domain name="range" id="4854.FillLightElevation.range"/>
      </Property>
      <Property name="FillLightK:F Ratio" id="4854.FillLightK:F Ratio" number_of_elements="1">
        <Element index="0" value="3"/>
        <Domain name="range" id="4854.FillLightK:F Ratio.range"/>
      </Property>
      <Property name="FillLightWarmth" id="4854.FillLightWarmth" number_of_elements="1">
        <Element index="0" value="0.4"/>
        <Domain name="range" id="4854.FillLightWarmth.range"/>
      </Property>
      <Property name="HeadLightK:H Ratio" id="4854.HeadLightK:H Ratio" number_of_elements="1">
        <Element index="0" value="3"/>
        <Domain name="range" id="4854.HeadLightK:H Ratio.range"/>
      </Property>
      <Property name="HeadLightWarmth" id="4854.HeadLightWarmth" number_of_elements="1">
        <Element index="0" value="0.5"/>
        <Domain name="range" id="4854.HeadLightWarmth.range"/>
      </Property>
      <Property name="HiddenLineRemoval" id="4854.HiddenLineRemoval" number_of_elements="1">
        <Element index="0" value="0"/>
        <Domain name="bool" id="4854.HiddenLineRemoval.bool"/>
      </Property>
      <Property name="ImageReductionFactor" id="4854.ImageReductionFactor" number_of_elements="1">
        <Element index="0" value="2"/>
        <Domain name="range" id="4854.ImageReductionFactor.range"/>
      </Property>
      <Property name="InteractionMode" id="4854.InteractionMode" number_of_elements="1">
        <Element index="0" value="0"/>
        <Domain name="enum" id="4854.InteractionMode.enum">
          <Entry value="0" text="3D"/>
          <Entry value="1" text="2D"/>
          <Entry value="2" text="Selection"/>
        </Domain>
      </Property>
      <Property name="KeyLightAzimuth" id="4854.KeyLightAzimuth" number_of_elements="1">
        <Element index="0" value="10"/>
        <Domain name="range" id="4854.KeyLightAzimuth.range"/>
      </Property>
      <Property name="KeyLightElevation" id="4854.KeyLightElevation" number_of_elements="1">
        <Element index="0" value="50"/>
        <Domain name="range" id="4854.KeyLightElevation.range"/>
      </Property>
      <Property name="KeyLightIntensity" id="4854.KeyLightIntensity" number_of_elements="1">
        <Element index="0" value="0.75"/>
        <Domain name="range" id="4854.KeyLightIntensity.range"/>
      </Property>
      <Property name="KeyLightWarmth" id="4854.KeyLightWarmth" number_of_elements="1">
        <Element index="0" value="0.6"/>
        <Domain name="range" id="4854.KeyLightWarmth.range"/>
      </Property>
      <Property name="LODResolution" id="4854.LODResolution" number_of_elements="1">
        <Element index="0" value="0.5"/>
        <Domain name="range" id="4854.LODResolution.range"/>
      </Property>
      <Property name="LODThreshold" id="4854.LODThreshold" number_of_elements="1">
        <Element index="0" value="20"/>
        <Domain name="range" id="4854.LODThreshold.range"/>
      </Property>
      <Property name="LightAmbientColor" id="4854.LightAmbientColor" number_of_elements="3">
        <Element index="0" value="1"/>
        <Element index="1" value="1"/>
        <Element index="2" value="1"/>
        <Domain name="range" id="4854.LightAmbientColor.range"/>
      </Property>
      <Property name="LightDiffuseColor" id="4854.LightDiffuseColor" number_of_elements="3">
        <Element index="0" value="1"/>
        <Element index="1" value="1"/>
        <Element index="2" value="1"/>
        <Domain name="range" id="4854.LightDiffuseColor.range"/>
      </Property>
      <Property name="LightIntensity" id="4854.LightIntensity" number_of_elements="1">
        <Element index="0" value="1"/>
        <Domain name="range" id="4854.LightIntensity.range"/>
      </Property>
      <Property name="LightScale" id="4854.LightScale" number_of_elements="1">
        <Element index="0" value="1"/>
        <Domain name="range" id="4854.LightScale.range"/>
      </Property>
      <Property name="LightSpecularColor" id="4854.LightSpecularColor" number_of_elements="3">
        <Element index="0" value="1"/>
        <Element index="1" value="1"/>
        <Element index="2" value="1"/>
        <Domain name="range" id="4854.LightSpecularColor.range"/>
      </Property>
      <Property name="LightSwitch" id="4854.LightSwitch" number_of_elements="1">
        <Element index="0" value="0"/>
        <Domain name="bool" id="4854.LightSwitch.bool"/>
      </Property>
      <Property name="LightType" id="4854.LightType" number_of_elements="1">
        <Element index="0" value="1"/>
        <Domain name="enum" id="4854.LightType.enum">
          <Entry value="1" text="HeadLight"/>
          <Entry value="2" text="CameraLight"/>
          <Entry value="3" text="SceneLight"/>
        </Domain>
      </Property>
      <Property name="LockBounds" id="4854.LockBounds" number_of_elements="1">
        <Element index="0" value="0"/>
        <Domain name="bool" id="4854.LockBounds.bool"/>
      </Property>
      <Property name="MaintainLuminance" id="4854.MaintainLuminance" number_of_elements="1">
        <Element index="0" value="0"/>
        <Domain name="bool" id="4854.MaintainLuminance.bool"/>
      </Property>
      <Property name="MaxClipBounds" id="4854.MaxClipBounds" number_of_elements="6">
        <Element index="0" value="0"/>
        <Element index="1" value="-1"/>
        <Element index="2" value="0"/>
        <Element index="3" value="-1"/>
        <Element index="4" value="0"/>
        <Element index="5" value="-1"/>
        <Domain name="range" id="4854.MaxClipBounds.range"/>
      </Property>
      <Property name="MaxFrames" id="4854.MaxFrames" number_of_elements="1">
        <Element index="0" value="1"/>
        <Domain name="range" id="4854.MaxFrames.range"/>
      </Property>
      <Property name="MaximumNumberOfPeels" id="4854.MaximumNumberOfPeels" number_of_elements="1">
        <Element index="0" value="4"/>
        <Domain name="range" id="4854.MaximumNumberOfPeels.range"/>
      </Property>
      <Property name="MultiSamples" id="4854.MultiSamples" number_of_elements="1">
        <Element index="0" value="0"/>
      </Property>
      <Property name="NonInteractiveRenderDelay" id="4854.NonInteractiveRenderDelay" number_of_elements="1">
        <Element index="0" value="0"/>
      </Property>
      <Property name="OrientationAxesInteractivity" id="4854.OrientationAxesInteractivity" number_of_elements="1">
        <Element index="0" value="0"/>
        <Domain name="bool" id="4854.OrientationAxesInteractivity.bool"/>
      </Property>
      <Property name="OrientationAxesLabelColor" id="4854.OrientationAxesLabelColor" number_of_elements="3">
        <Element index="0" value="0"/>
        <Element index="1" value="0"/>
        <Element index="2" value="0"/>
      </Property>
      <Property name="OrientationAxesOutlineColor" id="4854.OrientationAxesOutlineColor" number_of_elements="3">
        <Element index="0" value="0"/>
        <Element index="1" value="0"/>
        <Element index="2" value="0"/>
      </Property>
      <Property name="OrientationAxesVisibility" id="4854.OrientationAxesVisibility" number_of_elements="1">
        <Element index="0" value="1"/>
        <Domain name="bool" id="4854.OrientationAxesVisibility.bool"/>
      </Property>
      <Property name="PPI" id="4854.PPI" number_of_elements="1">
        <Element index="0" value="96"/>
      </Property>
      <Property name="RemoteRenderThreshold" id="4854.RemoteRenderThreshold" number_of_elements="1">
        <Element index="0" value="20"/>
        <Domain name="range" id="4854.RemoteRenderThreshold.range"/>
      </Property>
      <Property name="Representations" id="4854.Representations" number_of_elements="7">
        <Proxy value="4373"/>
        <Proxy value="4389"/>
        <Proxy value="4397"/>
        <Proxy value="4598"/>
        <Proxy value="4616"/>
        <Proxy value="4834"/>
        <Proxy value="4852"/>
      </Property>
      <Property name="RotationFactor" id="4854.RotationFactor" number_of_elements="1">
        <Element index="0" value="1"/>
      </Property>
      <Property name="SamplesPerPixel" id="4854.SamplesPerPixel" number_of_elements="1">
        <Element index="0" value="1"/>
        <Domain name="range" id="4854.SamplesPerPixel.range"/>
      </Property>
      <Property name="ScalarRange" id="4854.ScalarRange" number_of_elements="2">
        <Element index="0" value="0"/>
        <Element index="1" value="-1"/>
        <Domain name="range" id="4854.ScalarRange.range"/>
      </Property>
      <Property name="Send to OpenVR" id="4854.Send to OpenVR"/>
      <Property name="ServerStereoType" id="4854.ServerStereoType" number_of_elements="1">
        <Element index="0" value="0"/>
        <Domain name="enum" id="4854.ServerStereoType.enum">
          <Entry value="0" text="Same As Client"/>
          <Entry value="1" text="Crystal Eyes"/>
          <Entry value="2" text="Red-Blue"/>
          <Entry value="3" text="Interlaced"/>
          <Entry value="4" text="Left"/>
          <Entry value="5" text="Right"/>
          <Entry value="6" text="Dresden"/>
          <Entry value="7" text="Anaglyph"/>
          <Entry value="8" text="Checkerboard"/>
          <Entry value="9" text="SplitViewportHorizontal"/>
          <Entry value="10" text="None"/>
        </Domain>
      </Property>
      <Property name="Shadows" id="4854.Shadows" number_of_elements="1">
        <Element index="0" value="0"/>
        <Domain name="bool" id="4854.Shadows.bool"/>
      </Property>
      <Property name="ShowAnnotation" id="4854.ShowAnnotation" number_of_elements="1">
        <Element index="0" value="0"/>
        <Domain name="bool" id="4854.ShowAnnotation.bool"/>
      </Property>
      <Property name="StartCaptureLuminance" id="4854.StartCaptureLuminance"/>
      <Property name="StencilCapable" id="4854.StencilCapable" number_of_elements="1">
        <Element index="0" value="1"/>
        <Domain name="bool" id="4854.StencilCapable.bool"/>
      </Property>
      <Property name="StereoRender" id="4854.StereoRender" number_of_elements="1">
        <Element index="0" value="0"/>
        <Domain name="bool" id="4854.StereoRender.bool"/>
      </Property>
      <Property name="StereoType" id="4854.StereoType" number_of_elements="1">
        <Element index="0" value="0"/>
        <Domain name="enum" id="4854.StereoType.enum">
          <Entry value="1" text="Crystal Eyes"/>
          <Entry value="2" text="Red-Blue"/>
          <Entry value="3" text="Interlaced"/>
          <Entry value="4" text="Left"/>
          <Entry value="5" text="Right"/>
          <Entry value="6" text="Dresden"/>
          <Entry value="7" text="Anaglyph"/>
          <Entry value="8" text="Checkerboard"/>
          <Entry value="9" text="SplitViewportHorizontal"/>
          <Entry value="10" text="None"/>
        </Domain>
      </Property>
      <Property name="StillRenderImageReductionFactor" id="4854.StillRenderImageReductionFactor" number_of_elements="1">
        <Element index="0" value="1"/>
        <Domain name="range" id="4854.StillRenderImageReductionFactor.range"/>
      </Property>
      <Property name="StopCaptureLuminance" id="4854.StopCaptureLuminance"/>
      <Property name="UseCache" id="4854.UseCache" number_of_elements="1">
        <Element index="0" value="0"/>
        <Domain name="bool" id="4854.UseCache.bool"/>
      </Property>
      <Property name="UseFXAA" id="4854.UseFXAA" number_of_elements="1">
        <Element index="0" value="1"/>
        <Domain name="bool" id="4854.UseFXAA.bool"/>
      </Property>
      <Property name="UseGradientBackground" id="4854.UseGradientBackground" number_of_elements="1">
        <Element index="0" value="0"/>
        <Domain name="bool" id="4854.UseGradientBackground.bool"/>
      </Property>
      <Property name="UseInteractiveRenderingForScreenshots" id="4854.UseInteractiveRenderingForScreenshots" number_of_elements="1">
        <Element index="0" value="0"/>
        <Domain name="bool" id="4854.UseInteractiveRenderingForScreenshots.bool"/>
      </Property>
      <Property name="UseLight" id="4854.UseLight" number_of_elements="1">
        <Element index="0" value="1"/>
        <Domain name="bool" id="4854.UseLight.bool"/>
      </Property>
      <Property name="UseOffscreenRendering" id="4854.UseOffscreenRendering" number_of_elements="1">
        <Element index="0" value="0"/>
        <Domain name="bool" id="4854.UseOffscreenRendering.bool"/>
      </Property>
      <Property name="UseOffscreenRenderingForScreenshots" id="4854.UseOffscreenRenderingForScreenshots" number_of_elements="1">
        <Element index="0" value="0"/>
        <Domain name="bool" id="4854.UseOffscreenRenderingForScreenshots.bool"/>
      </Property>
      <Property name="UseOutlineForLODRendering" id="4854.UseOutlineForLODRendering" number_of_elements="1">
        <Element index="0" value="0"/>
        <Domain name="bool" id="4854.UseOutlineForLODRendering.bool"/>
      </Property>
      <Property name="UseTexturedBackground" id="4854.UseTexturedBackground" number_of_elements="1">
        <Element index="0" value="0"/>
        <Domain name="bool" id="4854.UseTexturedBackground.bool"/>
      </Property>
      <Property name="ValueRenderingMode" id="4854.ValueRenderingMode" number_of_elements="1">
        <Element index="0" value="1"/>
        <Domain name="range" id="4854.ValueRenderingMode.range"/>
      </Property>
      <Property name="ValueRenderingModeGet" id="4854.ValueRenderingModeGet"/>
      <Property name="ViewSize" id="4854.ViewSize" number_of_elements="2">
        <Element index="0" value="972"/>
        <Element index="1" value="802"/>
      </Property>
      <Property name="ViewTime" id="4854.ViewTime" number_of_elements="1">
        <Element index="0" value="0"/>
        <Domain name="range" id="4854.ViewTime.range"/>
      </Property>
      <Property name="CameraFocalPoint" id="4854.CameraFocalPoint" number_of_elements="3">
        <Element index="0" value="127"/>
        <Element index="1" value="127"/>
        <Element index="2" value="127"/>
      </Property>
      <Property name="CameraFocalPointInfo" id="4854.CameraFocalPointInfo" number_of_elements="3">
        <Element index="0" value="127"/>
        <Element index="1" value="127"/>
        <Element index="2" value="127"/>
      </Property>
      <Property name="CameraParallelScale" id="4854.CameraParallelScale" number_of_elements="1">
        <Element index="0" value="159.348674296337"/>
      </Property>
      <Property name="CameraParallelScaleInfo" id="4854.CameraParallelScaleInfo" number_of_elements="1">
        <Element index="0" value="159.348674296337"/>
      </Property>
      <Property name="CameraPosition" id="4854.CameraPosition" number_of_elements="3">
        <Element index="0" value="-488.663136383582"/>
        <Element index="1" value="130.979814252849"/>
        <Element index="2" value="127"/>
      </Property>
      <Property name="CameraPositionInfo" id="4854.CameraPositionInfo" number_of_elements="3">
        <Element index="0" value="-488.663136383582"/>
        <Element index="1" value="130.979814252849"/>
        <Element index="2" value="127"/>
      </Property>
      <Property name="CameraViewAngle" id="4854.CameraViewAngle" number_of_elements="1">
        <Element index="0" value="30"/>
      </Property>
      <Property name="CameraViewUp" id="4854.CameraViewUp" number_of_elements="3">
        <Element index="0" value="0"/>
        <Element index="1" value="0"/>
        <Element index="2" value="1"/>
      </Property>
      <Property name="CameraViewUpInfo" id="4854.CameraViewUpInfo" number_of_elements="3">
        <Element index="0" value="0"/>
        <Element index="1" value="0"/>
        <Element index="2" value="1"/>
      </Property>
      <Property name="EyeAngle" id="4854.EyeAngle" number_of_elements="1">
        <Element index="0" value="2"/>
        <Domain name="range" id="4854.EyeAngle.range"/>
      </Property>
    </Proxy>
    <ProxyCollection name="animation">
      <Item id="263" name="AnimationScene1"/>
      <Item id="265" name="TimeAnimationCue1"/>
    </ProxyCollection>
    <ProxyCollection name="layouts">
      <Item id="4855" name="Layout #1"/>
    </ProxyCollection>
    <ProxyCollection name="lookup_tables">
      <Item id="4391" name="GlyphScale.PVLookupTable"/>
      <Item id="4846" name="conductivity.PVLookupTable"/>
      <Item id="4610" name="moment.PVLookupTable"/>
      <Item id="4338" name="potential.PVLookupTable"/>
    </ProxyCollection>
    <ProxyCollection name="piecewise_functions">
      <Item id="4390" name="GlyphScale.PiecewiseFunction"/>
      <Item id="4845" name="conductivity.PiecewiseFunction"/>
      <Item id="4609" name="moment.PiecewiseFunction"/>
      <Item id="4337" name="potential.PiecewiseFunction"/>
    </ProxyCollection>
    <ProxyCollection name="pq_helper_proxies.4201">
      <Item id="4856" name="RepresentationAnimationHelper"/>
    </ProxyCollection>
    <ProxyCollection name="pq_helper_proxies.4373">
      <Item id="4179" name="DataAxesGrid"/>
      <Item id="4249" name="GlyphType"/>
      <Item id="4260" name="GlyphType"/>
      <Item id="4271" name="GlyphType"/>
      <Item id="4282" name="GlyphType"/>
      <Item id="4293" name="GlyphType"/>
      <Item id="4304" name="GlyphType"/>
      <Item id="4315" name="GlyphType"/>
      <Item id="4326" name="GlyphType"/>
      <Item id="4339" name="OSPRayScaleFunction"/>
      <Item id="4238" name="PolarAxes"/>
    </ProxyCollection>
    <ProxyCollection name="pq_helper_proxies.4428">
      <Item id="4857" name="RepresentationAnimationHelper"/>
    </ProxyCollection>
    <ProxyCollection name="pq_helper_proxies.4598">
      <Item id="4406" name="DataAxesGrid"/>
      <Item id="4476" name="GlyphType"/>
      <Item id="4487" name="GlyphType"/>
      <Item id="4498" name="GlyphType"/>
      <Item id="4509" name="GlyphType"/>
      <Item id="4520" name="GlyphType"/>
      <Item id="4531" name="GlyphType"/>
      <Item id="4542" name="GlyphType"/>
      <Item id="4553" name="GlyphType"/>
      <Item id="4564" name="OSPRayScaleFunction"/>
      <Item id="4465" name="PolarAxes"/>
    </ProxyCollection>
    <ProxyCollection name="pq_helper_proxies.4647">
      <Item id="4858" name="RepresentationAnimationHelper"/>
    </ProxyCollection>
    <ProxyCollection name="pq_helper_proxies.4834">
      <Item id="4625" name="DataAxesGrid"/>
      <Item id="4695" name="GlyphType"/>
      <Item id="4706" name="GlyphType"/>
      <Item id="4717" name="GlyphType"/>
      <Item id="4728" name="GlyphType"/>
      <Item id="4739" name="GlyphType"/>
      <Item id="4750" name="GlyphType"/>
      <Item id="4761" name="GlyphType"/>
      <Item id="4772" name="GlyphType"/>
      <Item id="4783" name="OSPRayScaleFunction"/>
      <Item id="4684" name="PolarAxes"/>
    </ProxyCollection>
    <ProxyCollection name="pq_helper_proxies.4854">
      <Item id="4170" name="AxesGrid"/>
    </ProxyCollection>
    <ProxyCollection name="representations">
      <Item id="4373" name="GeometryRepresentation1"/>
      <Item id="4598" name="GeometryRepresentation2"/>
      <Item id="4834" name="UnstructuredGridRepresentation1"/>
    </ProxyCollection>
    <ProxyCollection name="scalar_bars">
      <Item id="4389" name="ScalarBarWidgetRepresentation1"/>
      <Item id="4397" name="ScalarBarWidgetRepresentation2"/>
      <Item id="4616" name="ScalarBarWidgetRepresentation3"/>
      <Item id="4852" name="ScalarBarWidgetRepresentation4"/>
    </ProxyCollection>
    <ProxyCollection name="sources">
      <Item id="4647" name="sphere_cg_tet_transfer_headmodel.vtu"/>
      <Item id="4201" name="sphere_cg_tet_transfer_solution_venant.vtk"/>
      <Item id="4428" name="sphere_cg_tet_transfer_testdipole.vtk"/>
    </ProxyCollection>
    <ProxyCollection name="timekeeper">
      <Item id="259" name="TimeKeeper1"/>
    </ProxyCollection>
    <ProxyCollection name="views">
      <Item id="4854" name="RenderView1"/>
    </ProxyCollection>
    <CustomProxyDefinitions/>
    <Links>
      <GlobalPropertyLink global_name="BackgroundColor" proxy="4854" property="Background"/>
      <GlobalPropertyLink global_name="EdgeColor" proxy="4598" property="EdgeColor"/>
      <GlobalPropertyLink global_name="EdgeColor" proxy="4834" property="EdgeColor"/>
      <GlobalPropertyLink global_name="ForegroundColor" proxy="4170" property="GridColor"/>
      <GlobalPropertyLink global_name="ForegroundColor" proxy="4854" property="OrientationAxesOutlineColor"/>
      <GlobalPropertyLink global_name="ForegroundColor" proxy="4179" property="GridColor"/>
      <GlobalPropertyLink global_name="ForegroundColor" proxy="4373" property="AmbientColor"/>
      <GlobalPropertyLink global_name="ForegroundColor" proxy="4406" property="GridColor"/>
      <GlobalPropertyLink global_name="ForegroundColor" proxy="4598" property="AmbientColor"/>
      <GlobalPropertyLink global_name="ForegroundColor" proxy="4625" property="GridColor"/>
      <GlobalPropertyLink global_name="ForegroundColor" proxy="4834" property="AmbientColor"/>
      <GlobalPropertyLink global_name="SelectionColor" proxy="4373" property="SelectionColor"/>
      <GlobalPropertyLink global_name="SelectionColor" proxy="4598" property="SelectionColor"/>
      <GlobalPropertyLink global_name="SelectionColor" proxy="4834" property="SelectionColor"/>
      <GlobalPropertyLink global_name="SurfaceColor" proxy="4373" property="BackfaceDiffuseColor"/>
      <GlobalPropertyLink global_name="SurfaceColor" proxy="4373" property="DiffuseColor"/>
      <GlobalPropertyLink global_name="SurfaceColor" proxy="4598" property="BackfaceDiffuseColor"/>
      <GlobalPropertyLink global_name="SurfaceColor" proxy="4834" property="BackfaceDiffuseColor"/>
      <GlobalPropertyLink global_name="SurfaceColor" proxy="4834" property="DiffuseColor"/>
      <GlobalPropertyLink global_name="TextAnnotationColor" proxy="4170" property="XLabelColor"/>
      <GlobalPropertyLink global_name="TextAnnotationColor" proxy="4170" property="XTitleColor"/>
      <GlobalPropertyLink global_name="TextAnnotationColor" proxy="4170" property="YLabelColor"/>
      <GlobalPropertyLink global_name="TextAnnotationColor" proxy="4170" property="YTitleColor"/>
      <GlobalPropertyLink global_name="TextAnnotationColor" proxy="4170" property="ZLabelColor"/>
      <GlobalPropertyLink global_name="TextAnnotationColor" proxy="4170" property="ZTitleColor"/>
      <GlobalPropertyLink global_name="TextAnnotationColor" proxy="4854" property="AnnotationColor"/>
      <GlobalPropertyLink global_name="TextAnnotationColor" proxy="4854" property="OrientationAxesLabelColor"/>
      <GlobalPropertyLink global_name="TextAnnotationColor" proxy="4179" property="XLabelColor"/>
      <GlobalPropertyLink global_name="TextAnnotationColor" proxy="4179" property="XTitleColor"/>
      <GlobalPropertyLink global_name="TextAnnotationColor" proxy="4179" property="YLabelColor"/>
      <GlobalPropertyLink global_name="TextAnnotationColor" proxy="4179" property="YTitleColor"/>
      <GlobalPropertyLink global_name="TextAnnotationColor" proxy="4179" property="ZLabelColor"/>
      <GlobalPropertyLink global_name="TextAnnotationColor" proxy="4179" property="ZTitleColor"/>
      <GlobalPropertyLink global_name="TextAnnotationColor" proxy="4238" property="LastRadialAxisTextColor"/>
      <GlobalPropertyLink global_name="TextAnnotationColor" proxy="4238" property="PolarAxisLabelColor"/>
      <GlobalPropertyLink global_name="TextAnnotationColor" proxy="4238" property="PolarAxisTitleColor"/>
      <GlobalPropertyLink global_name="TextAnnotationColor" proxy="4238" property="SecondaryRadialAxesTextColor"/>
      <GlobalPropertyLink global_name="TextAnnotationColor" proxy="4389" property="LabelColor"/>
      <GlobalPropertyLink global_name="TextAnnotationColor" proxy="4389" property="TitleColor"/>
      <GlobalPropertyLink global_name="TextAnnotationColor" proxy="4397" property="LabelColor"/>
      <GlobalPropertyLink global_name="TextAnnotationColor" proxy="4397" property="TitleColor"/>
      <GlobalPropertyLink global_name="TextAnnotationColor" proxy="4406" property="XLabelColor"/>
      <GlobalPropertyLink global_name="TextAnnotationColor" proxy="4406" property="XTitleColor"/>
      <GlobalPropertyLink global_name="TextAnnotationColor" proxy="4406" property="YLabelColor"/>
      <GlobalPropertyLink global_name="TextAnnotationColor" proxy="4406" property="YTitleColor"/>
      <GlobalPropertyLink global_name="TextAnnotationColor" proxy="4406" property="ZLabelColor"/>
      <GlobalPropertyLink global_name="TextAnnotationColor" proxy="4406" property="ZTitleColor"/>
      <GlobalPropertyLink global_name="TextAnnotationColor" proxy="4465" property="LastRadialAxisTextColor"/>
      <GlobalPropertyLink global_name="TextAnnotationColor" proxy="4465" property="PolarAxisLabelColor"/>
      <GlobalPropertyLink global_name="TextAnnotationColor" proxy="4465" property="PolarAxisTitleColor"/>
      <GlobalPropertyLink global_name="TextAnnotationColor" proxy="4465" property="SecondaryRadialAxesTextColor"/>
      <GlobalPropertyLink global_name="TextAnnotationColor" proxy="4616" property="LabelColor"/>
      <GlobalPropertyLink global_name="TextAnnotationColor" proxy="4616" property="TitleColor"/>
      <GlobalPropertyLink global_name="TextAnnotationColor" proxy="4625" property="XLabelColor"/>
      <GlobalPropertyLink global_name="TextAnnotationColor" proxy="4625" property="XTitleColor"/>
      <GlobalPropertyLink global_name="TextAnnotationColor" proxy="4625" property="YLabelColor"/>
      <GlobalPropertyLink global_name="TextAnnotationColor" proxy="4625" property="YTitleColor"/>
      <GlobalPropertyLink global_name="TextAnnotationColor" proxy="4625" property="ZLabelColor"/>
      <GlobalPropertyLink global_name="TextAnnotationColor" proxy="4625" property="ZTitleColor"/>
      <GlobalPropertyLink global_name="TextAnnotationColor" proxy="4684" property="LastRadialAxisTextColor"/>
      <GlobalPropertyLink global_name="TextAnnotationColor" proxy="4684" property="PolarAxisLabelColor"/>
      <GlobalPropertyLink global_name="TextAnnotationColor" proxy="4684" property="PolarAxisTitleColor"/>
      <GlobalPropertyLink global_name="TextAnnotationColor" proxy="4684" property="SecondaryRadialAxesTextColor"/>
      <GlobalPropertyLink global_name="TextAnnotationColor" proxy="4852" property="LabelColor"/>
      <GlobalPropertyLink global_name="TextAnnotationColor" proxy="4852" property="TitleColor"/>
      <GlobalPropertyLink global_name="UseGradientBackground" proxy="4854" property="UseGradientBackground"/>
    </Links>
  </ServerManagerState>
  <InteractiveViewLinks/>
</ParaView>
